# Supplementary material for: Quantifying label enrichment from two mass isotopomers increases proteome coverage for in vivo protein turnover using heavy water metabolic labeling
Source: Commun Chem. 2023 Apr 17;6:72. doi: 10.1038/s42004-023-00873-x (PMC10110577; doi:10.1038/s42004-023-00873-x)
Supplement: Supplementary file 4 — Supplementary Data 2 [file 42004_2023_873_MOESM4_ESM.xlsx]

## Sheet: RSL_01_data
This data is generated from “220min_OT60it_26Aug21_RSL_01.raw” file.
Protein	Peptide	Charge	m/z	NEH	Elution_time	M0	M1	M2	M3	M4	M5	A0	A1	A2	A3	A4	A5	I0(0)_complete	I0(0)_A1/A0	I0(0)_A2/A0	I0(0)_A2/A1	IonScore	m/z(From experiment)	Scan	Start_elution_time	End_elution_time
1433B_MOUSE	DSTLImQLLR	2	603.332	16	141.561	0.48532	0.31604	0.13829	0.04522	0.01191	0.00263	20008780	10607090	8696904	33159510	21159500	8956715	0.195039	0.548029	0.397477	0.213934	36.12	603.332	246022	141.213	141.91
1433B_MOUSE	AVTEQGHELSNEER	3	533.585	37	18.8677	0.41875	0.34361	0.16191	0.05574	0.01546	0.00364	59402280	46239110	25510140	10010000	4751336	2650176	0.399846	0.436787	0.397593	0.347853	64.26	534.256	4768	18.793	18.9423
1433B_MOUSE	LAEQAERYDDMAAAMK	2	906.916	42	52.6327	0.33385	0.32115	0.20041	0.0935	0.03555	0.01148	2604081	2761111	2445095	0	0	0	0.333417	0.30262	0.246448	0.176189	34.68	906.922	72447	52.6154	52.6501
1433B_MOUSE	TAFDEAIAELDTLNEESYK	2	1080	39	175.508	0.29105	0.33942	0.21781	0.10013	0.03661	0.01125	72543930	82194440	51129230	24920750	3523261	4239818	0.304102	0.300866	0.302621	0.303803	49.32	1080.01	308950	175.086	175.93
1433B_MOUSE	TAFDEAIAELDTLNEESYK	3	720.339	39	175.533	0.29105	0.33942	0.21781	0.10013	0.03661	0.01125	51900010	58759140	34775960	15160940	4207332	1171457	0.312698	0.301128	0.3122	0.325854	58.04	720.34	309036	175.086	175.979
1433B_MOUSE	QTTVSNSQQAYQEAFEISK	2	1080.02	44	77.275	0.29465	0.34115	0.21647	0.09819	0.03537	0.0107	252918700	251245900	144937200	53576660	29148040	36454210	0.329201	0.347408	0.342119	0.334696	91.46	1080.02	121912	76.372	78.178
1433B_MOUSE	QTTVSNSQQAYQEAFEISKK	3	763.045	45	58.9324	0.27248	0.33634	0.22561	0.10765	0.04065	0.01286	47005540	55212500	36392910	11389980	5238142	0	0.302795	0.289272	0.285017	0.279936	40.52	763.045	84864	58.7999	59.0649
1433E_MOUSE	YDEMVESMK	2	566.238	16	33.265	0.48846	0.29186	0.14645	0.05244	0.01575	0.00399	373140100	218911500	95376300	26007820	1736578	0	0.521749	0.493783	0.529043	0.547014	29.71	566.239	32092	32.8579	33.6721
1433E_MOUSE	EAAENSLVAYK	2	597.804	26	32.6746	0.50393	0.32786	0.12416	0.03453	0.00776	0.00148	825939500	509990600	204466600	42909490	4860996	31812610	0.509846	0.520918	0.502621	0.478367	41.85	597.803	30908	32.34	33.0092
1433E_MOUSE	HLIPAANTGESK	2	619.33	26	22.2013	0.49368	0.33236	0.128	0.03597	0.00813	0.00156	348286700	224002500	102611300	25385280	2294393	15784660	0.484833	0.508759	0.469859	0.417768	46.99	619.329	11690	21.4151	22.9874
1433E_MOUSE	YDEMVESMKK	2	630.286	16	23.3813	0.45163	0.30454	0.15819	0.06021	0.01896	0.00506	15000560	15012550	10294610	2883813	5114414	22276340	0.212526	0.326919	0.306666	0.275569	44.15	630.286	12847	23.0303	23.7323
1433E_MOUSE	YLAEFATGNDRK	2	692.846	23	30.2915	0.44746	0.34367	0.14816	0.04622	0.01154	0.00243	353784100	252765700	115540600	147685400	62070050	36687910	0.365278	0.472116	0.450558	0.421449	51.77	692.842	25777	29.7595	30.8234
1433E_MOUSE	YLAEFATGNDRK	3	462.233	23	30.0427	0.44746	0.34367	0.14816	0.04622	0.01154	0.00243	330821900	280250700	119668900	176896500	104515600	39511820	0.31457	0.413496	0.430285	0.451595	44.93	462.232	25823	29.737	30.3483
1433E_MOUSE	IISSIEQKEENK	3	473.256	26	20.4499	0.45013	0.34031	0.14766	0.0468	0.01195	0.00259	136296800	102234000	41433720	15315320	6790542	9583366	0.437334	0.452813	0.465597	0.481574	66.51	473.256	7185	20.0327	20.8672
1433E_MOUSE	IISSIEQKEENK	2	709.38	26	20.3798	0.45013	0.34031	0.14766	0.0468	0.01195	0.00259	18063200	14799850	6380261	607860	0	0	0.453266	0.422552	0.435158	0.453655	71.9	709.38	7195	20.0327	20.7269
1433E_MOUSE	LIccDILDVLDK	2	738.875	13	157.567	0.41979	0.31392	0.16882	0.06745	0.02209	0.00613	475857400	394358100	194458500	83281720	15347320	11548250	0.405036	0.387257	0.415985	0.47777	44.2	738.876	275617	157.267	157.867
1433E_MOUSE	AASDIAMTELPPTHPIR	2	910.472	38	75.2924	0.33578	0.33691	0.19898	0.08648	0.03019	0.00887	186431500	171934900	109880700	24369270	5504636	5543728	0.37015	0.364182	0.337059	0.299546	58	910.475	118091	74.3836	76.2013
1433E_MOUSE	IISSIEQKEENKGGEDK	3	635.325	37	19.2166	0.3472	0.34681	0.19373	0.07817	0.02523	0.00687	50064380	50297280	27553360	8840325	4558863	0	0.354277	0.345201	0.349779	0.356308	55.58	635.327	5590	19.1419	19.2913
1433E_MOUSE	IISSIEQKEENKGGEDK	4	476.746	37	19.2416	0.3472	0.34681	0.19373	0.07817	0.02523	0.00687	85830270	74287420	42921430	18550640	5006395	949636	0.3772	0.39682	0.368361	0.33211	60.32	476.747	5583	19.1419	19.3413
1433E_MOUSE	IISSIEQKEENKGGEDK	2	952.484	37	19.1916	0.3472	0.34681	0.19373	0.07817	0.02523	0.00687	7631395	7549940	4137272	1748453	0	0	0.362243	0.350532	0.352377	0.356308	83.49	952.486	5654	19.1419	19.2414
1433E_MOUSE	LAEQAERYDEMVESMK	2	964.94	40	75.7358	0.3132	0.31951	0.20788	0.10102	0.03997	0.01344	65573830	64862980	47070410	28274730	10841860	0	0.302708	0.323059	0.297317	0.257322	30.1	964.941	118697	75.5392	75.9324
1433E_MOUSE	AAFDDAIAELDTLSEESYK	2	1044.49	42	177.518	0.30297	0.34171	0.21285	0.09516	0.03388	0.01015	140072900	160195900	98920770	42476840	12016370	3619345	0.306303	0.298224	0.3017	0.306812	43.11	1044.49	311898	177.268	177.767
1433E_MOUSE	AAFDDAIAELDTLSEESYK	3	696.66	42	177.467	0.30297	0.34171	0.21285	0.09516	0.03388	0.01015	103447300	115485400	74984310	28577910	9861727	5760425	0.305951	0.306474	0.296671	0.285655	60.36	696.661	311757	177.117	177.817
1433E_MOUSE	DNLTLWTSDMQGDGEEQNK	2	1090.97	35	104.082	0.28856	0.32652	0.2173	0.10642	0.04201	0.01403	25293850	24079480	18433500	4333541	0	1255255	0.344623	0.345467	0.294683	0.228053	75.84	1090.97	174417	103.794	104.371
1433E_MOUSE	LIccDILDVLDKHLIPAANTGESK	4	674.6	40	169.66	0.20865	0.29535	0.24147	0.14431	0.06923	0.02801	109301900	166373500	128371800	84131180	38176560	12184050	0.20296	0.187579	0.20616	0.233345	29.5	674.601	298030	169.284	170.036
1433F_MOUSE	NSVVEASEAAYK	2	634.312	29	28.8604	0.48846	0.33113	0.13111	0.03816	0.00898	0.0018	115603900	119807300	84468490	35290920	6322043	4580771	0.315794	0.342084	0.297062	0.247256	51.36	634.311	24620	28.2869	29.4339
1433F_MOUSE	AVTELNEPLSNEDR	2	793.886	32	45.5055	0.4169	0.34396	0.16271	0.0562	0.01563	0.00369	323434900	445754700	121108700	142993600	7526315	5746493	0.309044	0.240931	0.424981	0.573241	46.3	793.887	57276	45.2935	45.7175
1433F_MOUSE	AVTELNEPLSNEDRNLLSVAYK	3	825.762	43	120.201	0.24288	0.32687	0.23694	0.12149	0.04911	0.01658	15404400	21462490	17777830	8225765	0	461026	0.243234	0.23163	0.214362	0.194936	30.27	825.763	205629	120.078	120.324
1433G_MOUSE	NVTELNEPLSNEER	2	822.397	32	46.3885	0.40507	0.3451	0.16799	0.05963	0.01703	0.00412	1231748000	999934700	488530200	193643000	62004620	15523220	0.411765	0.421673	0.414244	0.403776	31.92	822.393	59095	46.2018	46.5752
1433G_MOUSE	TAFDDAIAELDTLNEDSYK	3	710.995	35	171.352	0.29777	0.34042	0.21498	0.09745	0.03518	0.01069	55731680	57895460	35934440	14916060	5979635	0	0.326954	0.330586	0.319342	0.305154	38.62	710.996	300663	170.877	171.827
1433G_MOUSE	TAFDDAIAELDTLNEDSYK	2	1065.99	35	171.302	0.29777	0.34042	0.21498	0.09745	0.03518	0.01069	109536400	114354200	66959190	32614380	6572962	40969050	0.295241	0.328881	0.329538	0.33069	74.66	1066	300680	170.827	171.778
1433G_MOUSE	ELEAVcQDVLSLLDNYLIK	2	1118.08	31	198.118	0.26915	0.32611	0.22513	0.11309	0.04545	0.01537	2171318	3265533	2023447	285001	0	281813	0.270498	0.201215	0.249052	0.318061	73.97	1118.08	350031	197.618	198.618
1433G_MOUSE	ELEAVcQDVLSLLDNYLIK	3	745.724	31	198.593	0.26915	0.32611	0.22513	0.11309	0.04545	0.01537	4134563	5140672	4142013	1182684	0	201959	0.279327	0.260754	0.236223	0.207209	43.55	746.066	349980	198.518	198.668
1433G_MOUSE	LGLALNYSVFYYEIQNAPEQAcHLAK	3	1004.84	53	179.859	0.16453	0.27793	0.2545	0.1651	0.08437	0.03593	18944730	25226700	37281040	17120450	10718800	94122980	0.0931335	0.235542	0.130235	0.0505969	26.1	1004.84	316889	179.66	180.057
1433T_MOUSE	YLIANATNPESK	2	660.843	23	36.1795	0.46607	0.33888	0.14015	0.04219	0.0102	0.00209	441770400	293733600	117735200	28991000	1833441	17352130	0.490085	0.496017	0.489113	0.480209	47.05	660.845	38410	35.9688	36.3903
1433T_MOUSE	SIcTTVLELLDK	2	696.376	14	168.528	0.44554	0.32487	0.15431	0.05479	0.01573	0.00381	225854500	190850400	133129100	39748330	18337190	1450199	0.370636	0.396996	0.336723	0.257872	61.95	696.378	296518	167.622	169.434
1433T_MOUSE	YLAEVAcGDDRK	3	466.222	24	22.892	0.4515	0.32317	0.15205	0.05349	0.01523	0.00366	25938970	18058680	8628834	13479930	5634874	12558680	0.307698	0.460426	0.453673	0.441846	32.77	466.223	11696	22.3043	23.4798
1433T_MOUSE	YLAEVAcGDDRK	2	698.83	24	22.6921	0.4515	0.32317	0.15205	0.05349	0.01523	0.00366	18424570	35706920	21749850	11062310	2204302	1247868	0.203821	0.137088	0.21045	0.31643	33.29	699.335	11769	22.354	23.0303
1433T_MOUSE	AVTEQGAELSNEER	2	766.863	39	22.846	0.4363	0.34001	0.15438	0.05148	0.01388	0.00318	418493200	356407900	201002700	88668190	40426380	15946300	0.37334	0.405883	0.376089	0.339641	118.59	766.863	12071	22.6616	23.0303
1433T_MOUSE	QTIENSQGAYQEAFDISK	2	1014.98	42	79.9558	0.31577	0.3449	0.20752	0.0895	0.03071	0.00886	21289000	25398220	14745940	2509197	0	0	0.33294	0.285539	0.305331	0.330695	97.57	1014.98	127217	79.834	80.0776
1433T_MOUSE	TAFDEAIAELDTLNEDSYK	2	1073	37	174.587	0.29439	0.33994	0.2164	0.09879	0.03589	0.01097	25630880	31812470	29634500	18731900	9107628	437583	0.222191	0.27004	0.213851	0.156085	82.79	1073	307014	174.437	174.736
1433T_MOUSE	TAFDEAIAELDTLNEDSYK	3	715.667	37	174.812	0.29439	0.33994	0.2164	0.09879	0.03589	0.01097	25468460	33585790	23984300	7339534	859842	653606	0.277158	0.24996	0.249137	0.248213	47.65	715.668	307011	174.437	175.186
1433T_MOUSE	KQTIENSQGAYQEAFDISK	2	1079.03	42	59.6101	0.29199	0.34132	0.21769	0.099	0.03569	0.01079	31733060	43778100	27655690	8349571	1198837	0	0.281533	0.236666	0.262847	0.295692	101.63	1079.03	86441	59.4495	59.7707
1433T_MOUSE	KQTIENSQGAYQEAFDISKK	3	762.385	43	47.0591	0.27002	0.33631	0.22675	0.10849	0.04102	0.01297	51447550	44751050	29767750	29990590	3506256	0	0.32263	0.393763	0.340395	0.275888	32.06	762.39	60499	46.8748	47.2435
1433Z_MOUSE	YLAEVAAGDDKK	3	427.222	24	22.2385	0.47854	0.33524	0.13489	0.03966	0.00939	0.00188	152887300	90289530	38895230	4407047	394178200	265598600	0.161571	0.534301	0.498454	0.44847	29.26	427.222	10076	21.8154	22.6616
1433Z_MOUSE	YLAEVAAGDDKK	2	640.33	24	22.4329	0.47854	0.33524	0.13489	0.03966	0.00939	0.00188	150628500	95064900	41417900	4457950	294927900	187969500	0.194493	0.51299	0.483156	0.443104	62.21	640.33	10171	21.616	23.2498
1433Z_MOUSE	FLIPNASQPESK	2	665.854	26	56.8746	0.45674	0.3423	0.1439	0.04377	0.01065	0.00219	1587565000	1225257000	491387600	142292800	30012340	3844052	0.45615	0.446654	0.460317	0.477366	49.9	665.853	81079	56.7058	57.0433
1433Z_MOUSE	DIcNDVLSLLEK	2	709.863	17	178.89	0.44306	0.32465	0.15549	0.05569	0.01615	0.00396	534922100	375652800	176955900	83858610	24059370	258598300	0.367885	0.456786	0.455269	0.453725	50.82	709.864	314491	178.567	179.214
1433Z_MOUSE	SVTEQGAELSNEER	2	774.86	37	23.6674	0.43527	0.33937	0.15502	0.0521	0.01418	0.00328	1232204000	892541300	449760200	158236500	52258600	10581390	0.440768	0.460048	0.430464	0.389468	109.16	774.861	13567	23.4798	23.8551
1433Z_MOUSE	GIVDQSQQAYQEAFEISK	2	1021	44	122.188	0.30936	0.3449	0.21038	0.09164	0.03168	0.00919	659419700	686835300	410363500	179532900	91641120	66636980	0.314845	0.332907	0.326125	0.317635	81.73	1021	209983	121.668	122.707
1433Z_MOUSE	TAFDEAIAELDTLSEESYK	3	711.335	40	183.738	0.29542	0.34009	0.21597	0.09838	0.03567	0.01088	71286340	89651810	53242230	23446770	7901009	1061575	0.289089	0.265638	0.291895	0.323859	91.61	711.336	323950	183.589	183.888
1433Z_MOUSE	TAFDEAIAELDTLSEESYK	2	1066.5	40	183.714	0.29542	0.34009	0.21597	0.09838	0.03567	0.01088	135871500	142153600	91816330	41303180	14763210	13121980	0.309481	0.328157	0.309939	0.288411	86.02	1067	323884	183.54	183.888
1433Z_MOUSE	IETELRDIcNDVLSLLEK	3	720.712	30	187.366	0.29006	0.32963	0.21709	0.1047	0.04055	0.01324	17458470	20887400	12963060	12352610	6010304	1190634	0.246371	0.273191	0.291806	0.318289	36.07	720.711	330688	187.167	187.564
1433Z_MOUSE	KGIVDQSQQAYQEAFEISK	3	723.699	45	96.5967	0.28607	0.34086	0.22031	0.10118	0.03675	0.01118	80741190	75391100	53711050	29499750	17609800	12015300	0.300189	0.370453	0.312987	0.247642	49.01	723.698	160337	95.6376	97.5557
1433Z_MOUSE	KGIVDQSQQAYQEAFEISK	2	1085.04	45	96.6601	0.28607	0.34086	0.22031	0.10118	0.03675	0.01118	13381460	10028390	8904120	0	0	0	0.414108	0.446061	0.312987	0.170751	82.58	1085.04	160343	96.5899	96.7303
1433Z_MOUSE	GIVDQSQQAYQEAFEISKK	3	723.699	45	103.804	0.28607	0.34086	0.22031	0.10118	0.03675	0.01118	110859800	135207900	103889600	62420860	36413010	41545220	0.226089	0.278146	0.251018	0.220178	83.55	723.699	173978	103.413	104.194
1433Z_MOUSE	GIVDQSQQAYQEAFEISKK	2	1085.04	45	103.795	0.28607	0.34086	0.22031	0.10118	0.03675	0.01118	5737404	5328407	6496843	14353660	0	4156147	0.159052	0.372329	0.218193	0.0866024	29.36	1085.05	174588	103.717	103.872
1433Z_MOUSE	DNLTLWTSDTQGDEAEAGEGGEN	2	1205	49	118.941	0.27017	0.33091	0.22544	0.11063	0.04334	0.01432	13817230	17836040	11293950	1938253	0	2228696	0.293271	0.25292	0.274171	0.300892	30.24	1205.51	203138	118.662	119.22
2A5E_MOUSE	GcLTEQTYPEVVR	2	776.377	24	54.2849	0.40873	0.33181	0.16906	0.06422	0.01971	0.0051	56794690	45506370	44388330	0	11926620	6315652	0.344353	0.413071	0.282986	0.142672	58.44	776.377	76429	53.7343	54.8356
2AAA_MOUSE	EFcENLSADcR	2	700.782	25	33.7018	0.45616	0.30208	0.15706	0.05954	0.01876	0.005	8836282	5015894	2732065	0	0	0	0.532812	0.50149	0.481927	0.412661	40.47	700.782	33434	33.6287	33.7749
2AAA_MOUSE	VLAMSGDPNYLHR	3	491.582	24	47.3289	0.40877	0.33426	0.16858	0.06321	0.01907	0.00484	120645900	95280640	30117550	4965580	1694399	393561900	0.186681	0.420368	0.515361	0.519049	48.34	491.582	60867	47.009	47.6489
2AAA_MOUSE	TSAcGLFSVcYPR	2	759.347	22	94.6315	0.40759	0.3177	0.17289	0.07015	0.02323	0.00652	85689630	62098540	31336440	37196390	48420780	12307840	0.309293	0.430561	0.441127	0.475206	63.89	759.35	156094	94.4278	94.8352
2AAA_MOUSE	SALASVIMGLSPILGK	3	519.641	28	185.694	0.38282	0.33752	0.17931	0.07051	0.02228	0.00591	16380510	14161970	6634980	2703190	1268950	0	0.398072	0.389426	0.412846	0.452636	70.6	519.641	327877	185.62	185.769
2AAA_MOUSE	SALASVIMGLSPILGK	2	778.958	28	185.745	0.38282	0.33752	0.17931	0.07051	0.02228	0.00591	74961860	63857230	33189960	11765800	4503998	0	0.398143	0.394406	0.39479	0.393687	50.74	778.959	327782	185.62	185.869
2AAA_MOUSE	ENVIMTQILPcIK	2	779.92	20	145.421	0.3833	0.32167	0.18178	0.07678	0.0264	0.00769	72242550	61824840	32589070	9669256	554768	0	0.408426	0.377	0.394178	0.435472	36.78	779.921	253302	145.173	145.669
2AAA_MOUSE	VKEFcENLSADcR	2	814.364	26	28.9811	0.39599	0.31695	0.17767	0.07426	0.02543	0.0074	15781440	25049710	11821170	6593139	2185793	0	0.256896	0.182416	0.289297	0.512929	66.88	814.366	24178	28.9109	29.0512
2AAA_MOUSE	DNTIEHLLPLFLAQLK	3	622.356	26	192.134	0.32454	0.35143	0.2041	0.08365	0.02698	0.00726	14776570	14423790	8247102	3312081	561856	0	0.357601	0.361167	0.347211	0.3305	49.51	622.358	339229	192.01	192.259
2AAA_MOUSE	QLSQSLLPAIVELAEDAK	3	642.358	42	186.544	0.32773	0.34836	0.20243	0.08398	0.02764	0.00763	20501500	18986100	12360390	5577289	2802704	659935	0.336709	0.375875	0.331886	0.281658	60.93	642.358	329362	186.468	186.619
2AAA_MOUSE	LNIISNLDcVNEVIGIR	2	971.525	27	176.304	0.32586	0.33612	0.20305	0.09012	0.03212	0.00964	64364670	65581160	42942980	16111730	3537632	0	0.334296	0.329987	0.312915	0.289278	79.25	971.526	310370	176.079	176.529
2AAA_MOUSE	LNIISNLDcVNEVIGIR	3	648.019	27	176.279	0.32586	0.33612	0.20305	0.09012	0.03212	0.00964	24741580	24994920	12250820	4858457	2992452	2449577	0.342265	0.332859	0.371841	0.426311	71.36	648.02	309807	176.029	176.529
2AAA_MOUSE	SEIIPMFSNLASDEQDSVR	3	713.341	42	150.051	0.28814	0.32821	0.21769	0.1059	0.04143	0.01368	4682487	5997048	3965598	2893182	0	707393	0.256635	0.250143	0.267138	0.289353	67.15	713.342	261875	149.984	150.117
2AAA_MOUSE	SEIIPMFSNLASDEQDSVR	2	1069.51	42	150.078	0.28814	0.32821	0.21769	0.1059	0.04143	0.01368	98812780	110643100	78221620	40508800	9401355	2299954	0.290722	0.293767	0.279788	0.259381	76.96	1069.51	261674	149.847	150.308
2AAA_MOUSE	IGPILDNSTLQSEVKPILEK	3	732.082	34	135.677	0.27754	0.3397	0.22402	0.10454	0.03847	0.01183	203519300	263094400	158472900	71673090	19188490	5256409	0.282194	0.259119	0.284223	0.314679	64.43	732.082	234729	135.452	135.901
2AAA_MOUSE	IGPILDNSTLQSEVKPILEK	2	1097.62	34	135.677	0.27754	0.3397	0.22402	0.10454	0.03847	0.01183	7682348	8392250	4046444	1782268	0	0	0.350739	0.316638	0.359038	0.389292	48.6	1097.62	234958	135.652	135.702
2AAA_MOUSE	AISHEHSPSDLEAHFVPLVK	3	738.383	43	86.1337	0.27037	0.33912	0.22727	0.10721	0.03972	0.01226	39033850	47034240	32539970	13338060	1123212	0	0.293335	0.284045	0.271535	0.257871	31.15	738.384	139998	85.7235	86.5439
2AAA_MOUSE	DNTIEHLLPLFLAQLKDEcPEVR	4	688.36	44	187.589	0.19865	0.29914	0.2477	0.14667	0.06882	0.02702	25453590	28949830	26257760	14903090	6054663	661657	0.24886	0.287593	0.230653	0.167265	69.67	688.361	331258	187.464	187.715
2AAA_MOUSE	DNTIEHLLPLFLAQLKDEcPEVR	3	917.478	44	187.792	0.19865	0.29914	0.2477	0.14667	0.06882	0.02702	48692600	43210510	40312140	27609580	9166912	3957551	0.281543	0.370289	0.271209	0.157924	81.58	917.479	331256	187.117	188.466
2AAB_MOUSE	IGPILDTNALQGEVKPVLQK	3	711.747	35	126.642	0.28488	0.34293	0.22126	0.10069	0.03605	0.01076	14493740	18504300	8963232	1654880	700195	2198756	0.311592	0.264864	0.327606	0.403584	25.99	711.748	217741	126.526	126.758
2ABA_MOUSE	GEYNVYSTFQSHEPEFDYLK	2	1227.05	36	128.513	0.23192	0.32335	0.24113	0.12662	0.05224	0.01796	1124733	1132070	1126554	0	0	0	0.332431	0.342456	0.238695	0.13707	61.71	1227.55	221326	128.513	128.513
3BHS1_MOUSE	TSEWIGTIVEQHR	3	519.267	25	78.7114	0.4066	0.34978	0.1666	0.05704	0.01556	0.00357	508679500	379907900	181493900	1008419000	16176220	6496918	0.242093	0.455536	0.433875	0.405585	44.84	519.267	124365	78.279	79.1438
3BHS1_MOUSE	TSEWIGTIVEQHR	2	778.397	25	78.8349	0.4066	0.34978	0.1666	0.05704	0.01556	0.00357	147432800	121863700	109789200	197921200	200730700	67845000	0.174356	0.420537	0.293139	0.165544	64.43	778.397	124441	78.3457	79.3241
3BHS3_MOUSE	ESTWSDPYPYSK	2	730.322	20	53.9895	0.42035	0.34674	0.1606	0.05383	0.01444	0.00327	159567200	138080900	58535090	13708830	2345106	5781863	0.422114	0.4037	0.427983	0.45985	58.91	730.323	74489	53.603	54.3759
3BHS3_MOUSE	DLGYEPLVSWEEAK	2	818.399	27	139.577	0.37872	0.35058	0.17944	0.06597	0.01932	0.00476	444189800	371621700	266114300	96239400	55758540	21983390	0.35368	0.414055	0.333478	0.243653	53.03	818.399	242007	139.212	139.941
3BHS3_MOUSE	VTVLEGDILDTQYLR	2	867.967	21	146.696	0.36449	0.35069	0.18591	0.07066	0.02137	0.00543	265827500	252981300	123401700	162844100	16723080	0	0.323479	0.368324	0.382509	0.400535	65.22	867.969	255270	146.406	146.987
3BHS3_MOUSE	PGWScLVTGAGGFLGQR	2	881.938	30	152.276	0.35125	0.33936	0.19251	0.08029	0.02684	0.00753	284778400	307881900	174602000	75454180	22785550	13150410	0.324108	0.313173	0.328789	0.35125	86.03	881.938	265879	151.912	152.641
3BHS3_MOUSE	PGWScLVTGAGGFLGQR	3	588.295	30	152.184	0.35125	0.33936	0.19251	0.08029	0.02684	0.00753	158808000	151605300	83247600	107317600	10001450	2971624	0.308994	0.355314	0.35978	0.367407	58.77	588.295	265783	151.861	152.507
3BHS3_MOUSE	NGGTLQTcALRPMcIYGER	2	1099.02	36	81.1691	0.27399	0.30615	0.22073	0.11896	0.05232	0.01958	7706364	8526596	7782403	5614550	0	0	0.260087	0.277004	0.231242	0.169187	30.69	1099.02	129803	81.0598	81.2785
3BHS3_MOUSE	FSTANPVYVGNVAWAHILAAR	2	1129.1	41	159.965	0.25554	0.33654	0.2338	0.11332	0.04286	0.01343	22835920	22672470	30042290	14026120	16735680	7385225	0.200848	0.353806	0.193972	0.0702498	66.14	1129.1	279859	159.498	160.432
3BHS3_MOUSE	FSTANPVYVGNVAWAHILAAR	3	753.067	41	159.654	0.25554	0.33654	0.2338	0.11332	0.04286	0.01343	192356100	251110600	455318100	510259900	395049100	38220120	0.10441	0.258503	0.111136	0.0313224	50.45	753.068	279593	159.41	159.897
3BHS3_MOUSE	SPNIQGEFYYISDDTPHQSYDDLNYTLSK	3	1137.52	49	142.502	0.13858	0.25927	0.25811	0.17952	0.09749	0.04389	14179420	23043880	16482110	50153090	2760624	556716	0.132301	0.177287	0.211869	0.225674	42.84	1137.52	247456	142.201	142.802
3BHS4_MOUSE	MLVQEEELQEIR	2	758.887	31	86.3345	0.40738	0.33124	0.16975	0.06489	0.02006	0.00524	628583100	493671600	234017800	88886950	17399440	0	0.429783	0.418837	0.43074	0.453989	62.34	758.887	139426	86.0446	86.6243
3BHS4_MOUSE	mLVQEEELQEIR	2	766.885	31	71.0377	0.40738	0.33124	0.16975	0.06489	0.02006	0.00524	60779370	40535510	30590330	12234750	932371	0	0.418959	0.471651	0.368843	0.229051	67.49	766.885	109120	70.805	71.2703
3BHS4_MOUSE	AcQGMSAVIHTAAAIDPLGAASR	3	756.712	58	137.399	0.2652	0.31485	0.2248	0.11877	0.05069	0.01831	195066500	205876800	148581500	75628520	33552480	14265220	0.289859	0.3026	0.285959	0.260624	86.99	756.713	238149	137.238	137.559
3BHS4_MOUSE	AcQGMSAVIHTAAAIDPLGAASR	2	1134.56	58	137.714	0.2652	0.31485	0.2248	0.11877	0.05069	0.01831	44266130	49027500	33039250	17322010	6369018	918679	0.293265	0.287201	0.289291	0.294361	122.6	1134.57	238182	137.289	138.14
3BHS4_MOUSE	AcQGmSAVIHTAAAIDPLGAASR	3	762.044	58	92.8496	0.2652	0.31485	0.2248	0.11877	0.05069	0.01831	16711500	11545340	6849512	669972	0	0	0.467111	0.436548	0.418616	0.370912	29.92	762.041	152440	92.5836	93.1155
3BHS4_MOUSE	NATFSIANPVYVGNAAWAHILAAR	3	843.112	51	178.941	0.22021	0.32111	0.24639	0.13161	0.05476	0.01886	148154200	198128900	154646500	78129650	34815750	9372033	0.237713	0.248537	0.231728	0.214663	85.03	843.11	314793	178.767	179.114
3BHS4_MOUSE	NATFSIANPVYVGNAAWAHILAAR	2	1264.16	51	178.941	0.22021	0.32111	0.24639	0.13161	0.05476	0.01886	24682920	29936800	20744090	10621050	0	0	0.287061	0.281598	0.269942	0.257872	117.74	1264.16	314904	178.818	179.064
3BHS5_MOUSE	EIILNAHEEEHR	2	745.373	33	22.4443	0.43028	0.34566	0.15606	0.05102	0.01335	0.00295	7431077	5728907	2274095	0	0	0	0.481472	0.444453	0.462649	0.489266	32.26	745.377	12529	22.3986	22.4901
3BHS5_MOUSE	DLGYQPLVSWEEAK	2	817.907	27	131.52	0.37817	0.35138	0.17963	0.06579	0.01916	0.00469	619577200	570517300	289230900	123544000	0	0	0.386543	0.381338	0.381246	0.382276	37.3	817.904	226411	131.147	131.893
3BHS5_MOUSE	LPFIYGEEcQVTSTTVK	2	986.49	25	108.219	0.3116	0.3342	0.20878	0.09567	0.0352	0.01091	284637800	284410500	314904100	226558200	182616900	56079960	0.210967	0.33534	0.219582	0.108824	86.08	986.491	183888	107.668	108.769
3BHS5_MOUSE	SPSIQGQFYYISDNTPHQSYDDLNYTLSK	3	1127.86	50	134.487	0.14017	0.26126	0.25856	0.17855	0.09618	0.04292	28536790	42127660	43912730	30199600	17357500	5514205	0.170218	0.206836	0.166101	0.125552	58.73	1127.86	233300	133.623	135.352
3BHS5_MOUSE	KSPSIQGQFYYISDNTPHQSYDDLNYTLSK	4	878.168	51	121.772	0.13	0.25152	0.2582	0.18457	0.10275	0.04732	8541535	13647260	12291860	8748955	2385801	10672850	0.151746	0.182293	0.176385	0.170232	46.57	878.17	208291	121.392	122.152
3BHS7_MOUSE	ALAEQLVLEANGR	2	692.383	33	85.9181	0.45522	0.34175	0.1448	0.04451	0.01096	0.00228	123155200	68301330	46911770	24447240	9350288	6398529	0.442107	0.554172	0.420512	0.257627	54.18	692.384	139198	84.981	86.8551
3BHS7_MOUSE	TIQWVQAMEGSAR	2	738.867	30	94.26	0.41237	0.33274	0.16729	0.06264	0.0189	0.0048	120020800	99311950	51760490	20709970	8865683	66639760	0.326757	0.403983	0.400175	0.393026	52	738.868	155076	93.6441	94.876
3BHS7_MOUSE	VFDLHLSSWLEELK	3	572.638	21	181.949	0.35267	0.35315	0.19125	0.07348	0.0223	0.00566	42152550	41775810	19040910	6330120	1170096	2037395	0.374666	0.356321	0.387546	0.426579	36.1	572.638	320366	181.7	182.198
3BHS7_MOUSE	SYEDFNMEFLSPcGLR	2	982.929	29	156.596	0.30315	0.32103	0.21156	0.10383	0.04132	0.01393	143379200	132058200	73445580	28991370	7106575	8358925	0.364517	0.348095	0.367936	0.404573	34.26	982.936	273930	156.374	156.819
3BHS7_MOUSE	GNEDTPYEAVHSHPYPcSK	2	1094.47	40	27.418	0.28268	0.32856	0.21996	0.1076	0.04221	0.01395	18608780	23104230	17430790	11627960	4118269	0	0.248481	0.26116	0.248661	0.232247	28.49	1094.47	20957	27.3055	27.5305
3BHS7_MOUSE	GNEDTPYEAVHSHPYPcSK	3	729.985	40	27.3908	0.28268	0.32856	0.21996	0.1076	0.04221	0.01395	104328500	111076800	66887140	24874160	7098596	930083	0.330996	0.3117	0.319943	0.332954	51.32	729.985	20889	27.251	27.5305
3BHS7_MOUSE	GNEDTPYEAVHSHPYPcSK	4	547.74	40	27.4335	0.28268	0.32856	0.21996	0.1076	0.04221	0.01395	165547300	203826100	127778000	67071050	24980400	4953190	0.278626	0.263872	0.283813	0.313625	26.78	547.741	20880	27.2742	27.5929
3HAO_MOUSE	VLEQGQHR	2	483.759	21	18.4592	0.58147	0.30164	0.09188	0.02061	0.00374	0.00058	22574	9702	6233	0	0	0	0.586201	0.635684	0.479889	0.278147	39.41	483.76	4267	18.4592	18.4592
3HAO_MOUSE	ELPFPLNTR	2	543.801	16	99.0405	0.52178	0.32647	0.1151	0.02942	0.00602	0.00104	2499113000	1535344000	535243200	124751500	4907764000	2972458000	0.198742	0.527726	0.526812	0.526812	39.08	543.801	165716	98.3912	99.6899
3HAO_MOUSE	QGEIFLLPAR	2	572.33	22	101.604	0.50224	0.33351	0.12311	0.03274	0.00694	0.00124	1006126000	647105700	234140300	58998890	10563620	1843988	0.51365	0.51284	0.51228	0.511155	33.34	572.33	169677	101.355	101.852
3HAO_MOUSE	FANTMGLVIER	2	625.832	19	88.2919	0.46255	0.32356	0.14678	0.04974	0.01356	0.0031	1613970000	1230161000	544040700	2304690000	1569991000	604909400	0.205137	0.434495	0.449542	0.477724	65.47	625.832	143306	86.9882	89.5956
3HAO_MOUSE	FANTmGLVIER	2	633.829	19	55.1204	0.46255	0.32356	0.14678	0.04974	0.01356	0.0031	257924700	179927500	65158740	21765990	1249149000	824938500	0.0992452	0.463437	0.510461	0.558827	75.8	633.829	76725	54.777	55.4638
3HAO_MOUSE	AQGSVALSVTQDPAR	2	750.394	37	42.9713	0.43366	0.34409	0.15476	0.05059	0.01328	0.00295	1664110000	1289991000	602476400	153718300	16713000	192062400	0.424618	0.441657	0.430462	0.416352	70.15	750.395	55187	41.1748	44.7679
3HAO_MOUSE	YYVGDTEDVLFEK	2	789.372	17	104.866	0.39046	0.34947	0.17415	0.06255	0.01794	0.00434	1994362000	1767860000	982699900	416822300	213513900	59535340	0.366962	0.39383	0.371014	0.343547	68.42	789.373	177325	104.194	105.538
3HAO_MOUSE	QDVDVWLWQQEGSSK	2	902.929	29	117.988	0.34966	0.35032	0.19263	0.07578	0.02369	0.00622	401650600	463029600	198256100	87422950	24144690	3328971	0.341008	0.3008	0.370522	0.46264	53.09	902.93	200976	117.616	118.36
3HAO_MOUSE	DLGTQLAPIIQEFFHSEQYR	3	798.069	43	191.265	0.24171	0.32891	0.23823	0.12112	0.04827	0.016	722429600	977031200	701171900	359489700	146345600	55038550	0.24394	0.243734	0.244848	0.244848	47.95	798.069	337560	191.117	191.412
3HAO_MOUSE	ELQAGTSLSLFGDSYETQVIAHGQGSSK	3	970.809	58	146.185	0.19126	0.30007	0.25202	0.149	0.0692	0.02677	170493900	157358600	113672300	57734560	24844730	15366950	0.316039	0.366175	0.312507	0.246735	55.46	970.809	236764	145.769	146.601
3HAO_MOUSE	VTMGGQcIALAPDDSLLVPAGTSYVWER	3	1002.83	51	177.742	0.1667	0.27148	0.24927	0.16549	0.08766	0.03903	461518500	754187800	705613800	459221100	237488200	116206500	0.168792	0.165771	0.163333	0.160032	45.64	1002.83	312540	177.567	177.918
3HIDH_MOUSE	DFSSVFQYLR	2	631.314	16	164.54	0.46657	0.34157	0.13916	0.04086	0.00957	0.00189	128196600	94516370	34891670	7171498	11741270	0	0.463611	0.464156	0.484042	0.509373	41.49	631.316	288628	164.24	164.841
3HIDH_MOUSE	TPILLGSLAHQIYR	3	527.975	25	123.319	0.38649	0.35453	0.17551	0.06157	0.01704	0.00394	1007827000	918207400	447063100	155197400	24429460	7731652	0.393612	0.388906	0.391351	0.393312	61.06	527.976	210924	122.971	123.668
3HIDH_MOUSE	TPILLGSLAHQIYR	2	791.459	25	123.319	0.38649	0.35453	0.17551	0.06157	0.01704	0.00394	318015400	320138600	160046200	51846320	4641104	0	0.372084	0.353509	0.366699	0.382643	41.01	791.464	211123	122.971	123.668
3HIDH_MOUSE	EAGEQVASSPAEVAEK	2	801.386	47	26.7189	0.41276	0.34386	0.16465	0.05762	0.01625	0.00389	939765800	746322200	349693500	114763700	26978870	4248258	0.430735	0.429144	0.426563	0.422574	55.02	801.387	19387	26.5116	26.9263
3HIDH_MOUSE	GSLLIDSSTIDPSVSK	2	809.93	25	98.7183	0.40093	0.34654	0.16969	0.06038	0.01725	0.00417	263417700	225825800	109653300	30640640	0	0	0.418431	0.403766	0.403948	0.404959	51.41	809.93	163890	98.3912	99.0453
3HIDH_MOUSE	MGAVFMDAPVSGGVGAAR	2	846.913	39	98.5113	0.3495	0.32362	0.19448	0.08735	0.03189	0.00987	738306000	666948600	410514100	165854100	63493800	73919030	0.348416	0.35749	0.3495	0.336123	87.24	846.914	163874	98.1684	98.8543
3HIDH_MOUSE	MGAVFMDAPVSGGVGAAR	3	564.945	39	98.4406	0.3495	0.32362	0.19448	0.08735	0.03189	0.00987	30164970	30072810	16675460	9344432	3177398	1251277	0.33263	0.325573	0.350866	0.403655	34.74	564.947	163896	98.027	98.8543
3HIDH_MOUSE	TPVGFIGLGNMGNPMAK	2	852.434	26	135.677	0.33981	0.32494	0.19804	0.0901	0.03324	0.01037	583008400	563178100	333580800	142698000	58744830	15271820	0.343657	0.336515	0.343362	0.357004	104.46	852.435	234708	135.402	135.952
3HIDH_MOUSE	TPVGFIGLGNMGNPMAK	3	568.625	26	135.677	0.33981	0.32494	0.19804	0.0901	0.03324	0.01037	33904670	34862210	34888040	6986681	3674450	2282627	0.290781	0.316238	0.230592	0.136374	32.81	568.625	234795	135.452	135.901
3HIDH_MOUSE	mGAVFMDAPVSGGVGAAR	2	854.911	39	82.2721	0.3495	0.32362	0.19448	0.08735	0.03189	0.00987	18563580	26707640	8542900	3473100	3351351	3795614	0.288101	0.210012	0.389774	0.515237	56.44	854.912	132263	82.1719	82.3722
3HIDH_MOUSE	TPVGFIGLGNmGNPMAK	2	860.431	26	105.799	0.33981	0.32494	0.19804	0.0901	0.03324	0.01037	77438560	70980030	41466290	16557290	4189879	3672278	0.361349	0.35356	0.357932	0.365438	68.32	860.431	177936	105.611	105.987
3HIDH_MOUSE	TPVGFIGLGNmGNPmAK	2	868.429	26	81.523	0.33981	0.32494	0.19804	0.0901	0.03324	0.01037	55002000	55613590	25216380	9854960	0	918054	0.375171	0.321685	0.390892	0.440159	33.91	868.431	131101	80.9096	82.1365
3HIDH_MOUSE	KGSLLIDSSTIDPSVSK	2	873.978	26	75.7455	0.3707	0.34887	0.1832	0.06941	0.02102	0.00537	276107100	278292500	149861200	56943760	10530160	0	0.357775	0.346778	0.352813	0.359304	57.58	873.979	118228	75.3946	76.0964
3HIDH_MOUSE	DFSSVFQYLREEEPF	2	946.939	31	190.468	0.32126	0.34859	0.20537	0.08603	0.02851	0.00791	44103590	49348270	25298280	9355728	666563	0	0.342492	0.310576	0.341791	0.380814	29.5	946.943	336351	190.367	190.568
3HIDH_MOUSE	HGYPLILYDVFPDVcK	3	645.994	20	167.711	0.30178	0.33642	0.21306	0.09804	0.03599	0.01107	369470700	408285800	245245400	111250700	51611780	14636900	0.307764	0.304731	0.313459	0.325566	62.04	645.995	295907	167.225	168.197
3HIDH_MOUSE	HGYPLILYDVFPDVcK	2	968.487	20	167.712	0.30178	0.33642	0.21306	0.09804	0.03599	0.01107	219502500	229614900	138410100	68195400	47833440	36289310	0.296687	0.323281	0.323625	0.324271	56.97	968.488	295298	167.272	168.152
3HIDH_MOUSE	EFKEAGEQVASSPAEVAEK	2	1003.49	52	37.0169	0.32032	0.34527	0.20553	0.08782	0.02988	0.00856	38531510	39739460	49219900	6825189	15581620	0	0.257052	0.335585	0.198072	0.0831438	43.06	1003.49	40138	36.8743	37.1595
3HIDH_MOUSE	KDFSSVFQYLREEEPF	2	1010.99	32	175.933	0.29706	0.34511	0.21599	0.09566	0.03341	0.00974	52210190	54342940	30121820	16569190	1102152	7007987	0.323575	0.335307	0.340788	0.347365	67.22	1010.99	308684	175.386	176.479
3HIDH_MOUSE	IITMLPSSMNAVEVYSGANGILK	2	1204.63	38	175.286	0.22727	0.30365	0.23669	0.13536	0.06224	0.02416	70784410	107003000	97571000	57020670	29219280	10171510	0.190398	0.190752	0.180114	0.167481	79.74	1204.63	308057	174.986	175.586
3HIDH_MOUSE	IITMLPSSMNAVEVYSGANGILK	3	803.424	38	175.236	0.22727	0.30365	0.23669	0.13536	0.06224	0.02416	76690800	118522700	114621600	66575880	36875580	18543160	0.177595	0.184447	0.167481	0.147559	70.53	803.425	308058	174.886	175.586
3HIDH_MOUSE	cWSSDTYNPVPGVMHGVPSSNNYQGGFGTTLMAK	3	1220.55	55	142.822	0.114	0.21977	0.24223	0.19295	0.12251	0.06538	29681970	49723630	43699020	37780970	25048350	8059362	0.153005	0.146839	0.165503	0.197069	27.07	1220.56	248291	142.652	142.992
5NT3A_MOUSE	DNSNIILLGDSQGDLR	2	865.439	29	110.936	0.384	0.34777	0.17728	0.06547	0.01937	0.00484	1942520000	1723780000	916841400	356013300	108660600	60893810	0.380237	0.391076	0.37957	0.36551	61.5	865.442	186788	110.65	111.221
5NTC_MOUSE	LVSIGYPQELLSFAYDSTFPTR	2	1252.64	37	189.893	0.22137	0.31987	0.2452	0.13161	0.05528	0.01928	6459675	5301461	3119829	1234655	0	0	0.400833	0.415432	0.319915	0.319915	51.53	1252.64	335692	189.818	189.967
5NTC_MOUSE	IGTYTGPLQHGIVYSGGSSDTIcDLLGAK	3	994.162	46	150.609	0.17795	0.28531	0.25129	0.15808	0.07878	0.03285	13732840	20645670	18075370	13676760	4704760	861505	0.19154	0.196671	0.18891	0.180423	54.43	994.159	262771	150.447	150.77
6PGD_MOUSE	AGQAVDDFIEK	2	596.796	24	46.7687	0.50409	0.3278	0.1241	0.0345	0.00775	0.00148	1500802000	1355196000	698826900	182256700	309710900	281738900	0.346723	0.39206	0.381882	0.369109	31.87	596.797	60944	46.255	47.2825
6PGD_MOUSE	HEMLPANLIQAQR	3	507.605	33	67.1588	0.40079	0.33566	0.17183	0.06529	0.01995	0.00512	181529200	137549500	78961710	23173520	5621736	25581620	0.401243	0.434107	0.398153	0.344214	33.42	507.604	101478	66.8982	67.4193
6PGD_MOUSE	TVSKVDDFLANEAK	2	768.899	23	52.75	0.41354	0.34706	0.16376	0.05595	0.01531	0.00354	8001288	7468231	9214953	5531572	953780	19905420	0.156657	0.376465	0.21671	0.127388	38.63	768.899	72675	52.6783	52.8218
6PGD_MOUSE	NPELQNLLLDDFFK	3	569.298	21	184.753	0.35987	0.35232	0.18797	0.07146	0.02153	0.00543	11892880	10551150	6981787	2813246	222297	0	0.36637	0.394559	0.337862	0.272812	32.39	569.298	326024	184.63	184.876
6PGD_MOUSE	LVPLLDTGDIIIDGGNSEYR	2	1080.56	32	166.742	0.2869	0.34102	0.21996	0.10084	0.03657	0.0111	13177420	11582500	9154078	3810771	0	0	0.349304	0.391609	0.30487	0.210013	76.43	1080.57	295821	165.287	168.197
6PGD_MOUSE	VGTGEPccDWVGDEGAGHFVK	2	1138.99	37	72.9086	0.26634	0.31454	0.22432	0.1185	0.05061	0.0183	32966310	43892670	29404610	20344770	2668466	1047338	0.252956	0.229209	0.25571	0.297563	61.76	1138.99	112998	72.7447	73.0725
6PGD_MOUSE	VGTGEPccDWVGDEGAGHFVK	3	759.662	37	72.9456	0.26634	0.31454	0.22432	0.1185	0.05061	0.0183	291096400	344708800	234708000	134798300	54869680	17125550	0.270208	0.265489	0.27434	0.288905	39.96	759.662	112907	72.7047	73.1865
6PGD_MOUSE	LVPLLDTGDIIIDGGNSEYRDTTR	3	878.452	38	152.494	0.22369	0.31815	0.24327	0.13138	0.05588	0.01984	37959430	50987300	40785240	18337600	7668691	0	0.243739	0.242114	0.225397	0.207301	30.13	878.453	266444	152.258	152.73
6PGD_MOUSE	DYFGAHTYELLTKPGEFIHTNWTGHGGSVSSSSYNA	3	1310.94	62	158.339	0.10187	0.21938	0.25204	0.20075	0.12396	0.06309	4624685	8388280	8211063	6446247	1854334	0	0.156638	0.143209	0.144915	0.14762	44.05	1311.61	277188	158.216	158.463
6PGL_MOUSE	DLPAAAAPAGPASFAR	2	741.889	46	80.023	0.41947	0.3494	0.16055	0.05293	0.01389	0.00306	298211500	235129600	107746200	24657270	1993709	31725890	0.426343	0.43856	0.431207	0.421404	38.81	741.889	127121	79.7963	80.2497
6PGL_MOUSE	DLPAAAAPAGPASFAR	3	494.928	46	79.9529	0.41947	0.3494	0.16055	0.05293	0.01389	0.00306	2852223	3613449	2148301	0	0	0	0.331116	0.27237	0.291224	0.312186	35.31	494.929	127467	79.9113	79.9944
6PGL_MOUSE	TGALcWFLDEAAAR	2	790.88	30	158.664	0.39141	0.33636	0.17578	0.06813	0.02124	0.00557	90702840	69119360	34548570	83099400	3435012	13489080	0.3081	0.431476	0.425664	0.415592	26.45	790.882	277982	158.513	158.815
6PGL_MOUSE	IVAPISDSPKPPPQR	2	801.454	34	32.6193	0.38896	0.35273	0.17451	0.06157	0.01722	0.00403	4003509	3572028	1890183	0	0	0	0.422948	0.394693	0.378517	0.360893	43.71	801.453	31385	32.5649	32.6737
6PGL_MOUSE	LVPFDHAESTYGLYR	3	589.962	26	90.6339	0.34561	0.3524	0.19448	0.07618	0.02358	0.0061	81061230	90299940	47976660	15703450	10623880	1341465	0.328174	0.314559	0.335859	0.361218	28.1	589.962	148347	90.411	90.8569
6PGL_MOUSE	LVPFDHAESTYGLYR	2	884.439	26	90.7826	0.34561	0.3524	0.19448	0.07618	0.02358	0.0061	4465718	2697606	1936992	0	0	0	0.490721	0.52541	0.395512	0.24207	47.14	884.442	148471	90.7082	90.8569
6PGL_MOUSE	VTLTLPVLNAAQSIIFVATGEGK	2	1171.67	38	199.842	0.24884	0.33185	0.23566	0.11751	0.04594	0.01494	2078284	2678908	2638072	1712528	362921	0	0.219443	0.260191	0.199484	0.140106	44.02	1171.67	352038	199.766	199.917
6PGL_MOUSE	VTLTLPVLNAAQSIIFVATGEGK	3	781.449	38	199.867	0.24884	0.33185	0.23566	0.11751	0.04594	0.01494	3200502	5955149	4368712	2867672	1217858	434750	0.177366	0.147438	0.187639	0.236837	45.27	781.785	352250	199.716	200.018
6PGL_MOUSE	LPIPDSQVLTINPALPVEDAAEDYAR	3	936.487	57	180.509	0.19504	0.30377	0.25188	0.14651	0.06677	0.0253	105580200	144188100	113379000	58942950	28131130	10202880	0.229311	0.236347	0.226158	0.213651	56.62	936.485	318502	180.01	181.007
A16A1_MOUSE	EALALANGTPR	2	556.807	27	34.7823	0.53286	0.31998	0.11154	0.02852	0.00589	0.00103	40825190	24432200	11986270	1867446	0	0	0.516049	0.533946	0.469205	0.386725	33.68	556.806	35783	34.7139	34.8507
A16A1_MOUSE	VAFcGAVEEGR	2	597.782	26	34.1373	0.50306	0.30944	0.13194	0.04196	0.01077	0.00232	74078230	142874700	108833300	46331810	25459780	23404020	0.175965	0.13969	0.176392	0.223004	41.8	597.782	33535	32.8251	35.4496
A16A1_MOUSE	AGLLWALAAALER	2	677.896	31	191.985	0.4411	0.34869	0.15018	0.04609	0.0112	0.00228	11388850	8809729	4886746	1170234	223098	0	0.430114	0.448646	0.396897	0.33747	45.5	677.897	338885	191.81	192.159
A16A1_MOUSE	LLWTLESLVTGR	2	694.401	15	178.192	0.43553	0.3481	0.15303	0.0482	0.01206	0.00254	8268679	5998245	2903858	0	0	0	0.481555	0.468986	0.43553	0.394939	80.77	694.401	313439	178.067	178.317
A16A1_MOUSE	VQDQGQTLQVTGLR	2	771.915	27	49.8208	0.42223	0.34635	0.15978	0.05338	0.01428	0.00323	184623000	149502100	60187120	17610920	1010576	0	0.447101	0.426695	0.451681	0.484405	84.6	771.916	66202	49.6264	50.0151
A16A1_MOUSE	GAVEAAHQAAPGWGAQSPR	2	930.959	56	30.2505	0.34346	0.35164	0.19545	0.07725	0.02415	0.00632	67429790	70216000	34769440	12043820	1715147	0	0.362187	0.337502	0.363236	0.392812	71.28	930.96	26586	30.1528	30.3483
A16A1_MOUSE	FQSPGTQSSRPIQDSSGK	3	636.313	41	20.1348	0.34541	0.3482	0.19453	0.07815	0.02503	0.00675	88764730	95291280	51750770	21261300	4996507	16769660	0.318342	0.323547	0.338398	0.35839	47.34	636.313	7118	19.9855	20.284
A16A1_MOUSE	FQSPGTQSSRPIQDSSGK	2	953.966	41	20.1334	0.34541	0.3482	0.19453	0.07815	0.02503	0.00675	12247310	12059630	6406042	2542447	661639	0	0.361096	0.35359	0.359861	0.367306	90.82	953.967	7270	20.083	20.1838
A16A1_MOUSE	EIFTTLEYGPVPESHAcALAWLDTHNR	3	1043.17	53	155.787	0.15821	0.27239	0.25467	0.16878	0.08816	0.03839	5361942	9053097	4746260	2506154	0	1393757	0.232509	0.163568	0.258429	0.268103	30.99	1043.17	272644	155.737	155.837
A16A1_MOUSE	NPAPcQDPITGENLAScLQAEAEDIAAAVEAAK	3	1142.2	87	194.661	0.14639	0.25372	0.2488	0.17646	0.09991	0.04759	2225145	3658862	7724686	4803332	4945959	1706034	0.0887785	0.159998	0.0643591	0.0136474	68.79	1142.2	343812	194.511	194.812
A1AT1_MOUSE	TLmSPLGITR	2	552.808	14	57.1018	0.51229	0.30782	0.12791	0.03964	0.00987	0.00205	343404600	190056100	72482560	21696200	1461717	0	0.545865	0.537209	0.54858	0.583188	52.71	552.808	80829	56.7538	57.4498
A1AT1_MOUSE	LSISGEYNLK	2	562.303	16	58.3268	0.51973	0.32411	0.1171	0.03102	0.00663	0.0012	1404797000	773032800	377082800	86249640	10071020	6813072	0.528507	0.559363	0.486659	0.389903	44.69	562.302	81872	57.307	59.3467
A1AT1_MOUSE	MQHLEQTLSK	2	607.814	20	22.572	0.48277	0.31596	0.13956	0.04606	0.01227	0.00275	1389629000	960264600	346365000	136328800	60934250	23232820	0.47643	0.465462	0.51463	0.589089	44.14	607.813	10530	22.254	22.89
A1AT1_MOUSE	KLDQDTVFALANYILFK	2	1000.05	23	192.335	0.29522	0.3466	0.21709	0.09562	0.03306	0.00951	34479090	38654360	26833400	15466860	346033800	379054200	0.0410211	0.311288	0.284543	0.255275	66.24	1000.05	339047	191.91	192.76
A1AT1_MOUSE	IFNNGADLSGITEENAPLK	2	1002.01	37	109.198	0.31697	0.34628	0.20711	0.08849	0.03001	0.00855	1287901000	1404134000	821512000	341206900	101318200	32147390	0.322926	0.317674	0.321696	0.32649	110.06	1002.01	184356	108.968	109.428
A1AT1_MOUSE	IFNNGADLSGITEENAPLK	3	668.341	37	120.7	0.31697	0.34628	0.20711	0.08849	0.03001	0.00855	126511400	156274200	106941700	70147670	27689830	1354487	0.258757	0.274875	0.269245	0.262328	31.82	668.67	212526	119.388	122.013
A1AT1_MOUSE	NHYQAEVFSVNFAESEEAKK	3	776.369	46	110.885	0.25853	0.33329	0.23138	0.11361	0.04398	0.01422	255028600	188050900	105754900	42419450	18509380	4000278	0.415516	0.450367	0.406768	0.346721	61.99	776.37	121601	110.279	111.49
A1AT1_MOUSE	DQSPASHEIATNLGDFAISLYR	2	1203.09	48	160.07	0.25004	0.33022	0.23455	0.11774	0.04656	0.01537	141925400	143407500	122649900	0	123005700	123239500	0.216936	0.341315	0.264858	0.183715	68.79	1203.09	280504	159.897	160.242
A1AT1_MOUSE	DQSPASHEIATNLGDFAISLYR	3	802.396	48	160.064	0.25004	0.33022	0.23455	0.11774	0.04656	0.01537	538991300	687191100	481016400	405081400	318905500	291453600	0.197966	0.261739	0.258582	0.256113	81.14	802.396	280952	159.747	160.382
A1AT1_MOUSE	SFQHLLQTLNRPDSELQLSTGNGLFVNNDLK	4	875.455	54	176.623	0.13388	0.25603	0.25906	0.18227	0.09976	0.04514	357655900	487176100	475998000	354815800	252455900	88706740	0.177338	0.232741	0.189969	0.144388	29.48	875.456	310002	176.079	177.168
A1AT1_MOUSE	SFQHLLQTLNRPDSELQLSTGNGLFVNNDLK	3	1166.94	54	176.673	0.13388	0.25603	0.25906	0.18227	0.09976	0.04514	105550900	195554100	204943700	145872800	72524490	32795420	0.139389	0.142117	0.133159	0.124124	70.39	1166.94	310069	176.179	177.168
A1AT2_MOUSE	LSISGDYNLK	2	555.295	14	57.3974	0.52572	0.32179	0.11474	0.03005	0.00636	0.00114	738618000	425332200	224764600	302341100	191635700	35137410	0.385132	0.545147	0.462555	0.356293	40.68	555.295	82474	56.5963	58.1985
A1AT2_MOUSE	MQHLEQTLNK	2	621.319	19	21.527	0.4756	0.31842	0.14219	0.04746	0.01278	0.00289	337664400	217704700	90812170	24639060	0	0	0.50336	0.487536	0.497766	0.522882	47.68	621.321	8953	20.9989	22.0551
A1AT2_MOUSE	ELDQDTVFALANYILFK	2	1000.52	26	197.743	0.29844	0.34593	0.21548	0.09484	0.03288	0.00951	4845610	5658451	3827760	2471108	1009912	0	0.272029	0.295879	0.281828	0.266107	66.54	1001.03	348727	197.718	197.768
A1AT2_MOUSE	KPFDPENTEEAEFHVDK	2	1016.47	36	49.6929	0.3074	0.34469	0.21124	0.09239	0.03206	0.00933	68558450	50300630	38901880	7051149	7924285	0	0.396896	0.453869	0.34364	0.217202	43.03	1016.47	66044	49.4786	49.9071
A1AT4_MOUSE	ELISQFLLNR	2	616.854	18	134.776	0.48113	0.33832	0.13265	0.03752	0.00847	0.00161	660338200	484435600	163833800	59626170	7097254	4913799	0.478421	0.46672	0.500546	0.544534	47.57	616.854	232730	134.3	135.252
A1AT4_MOUSE	DQSPASHEIATNLGDFALR	3	681.336	44	112.065	0.31365	0.34596	0.20856	0.08974	0.03063	0.00877	245794300	198415800	111735200	64921950	6622489	0	0.39171	0.421998	0.387225	0.342477	71.32	681.337	189666	111.656	112.475
A1AT4_MOUSE	DQSPASHEIATNLGDFALR	2	1021.5	44	111.59	0.31365	0.34596	0.20856	0.08974	0.03063	0.00877	110612700	92961730	53074850	1047904	0	0	0.429235	0.40814	0.377179	0.336512	52.85	1021.5	189674	110.795	112.384
A1AT5_MOUSE	IFNSGADLSGITEENAPLK	3	659.337	37	111.123	0.32174	0.34667	0.205	0.08673	0.02915	0.00823	181422300	198685800	109223200	152804100	9521698	5083945	0.276246	0.316107	0.332631	0.352885	47.95	659.338	187861	110.795	111.45
A1AT5_MOUSE	IFNSGADLSGITEENAPLK	2	988.502	37	111.102	0.32174	0.34667	0.205	0.08673	0.02915	0.00823	1149620000	1180736000	698835000	277237200	194750300	132416100	0.316386	0.338387	0.33018	0.32174	110.58	988.505	188402	110.795	111.408
A1AT5_MOUSE	LSISGNYNLETLMSPLGITR	3	727.052	32	181.6	0.27287	0.32739	0.22383	0.11134	0.04431	0.01483	12519740	13166090	9270861	5002252	2782872	866057	0.287098	0.316553	0.29182	0.26007	46.09	727.054	319990	181.6	181.6
A1AT5_MOUSE	LSISGNYNLETLMSPLGITR	2	1090.07	32	181.652	0.27287	0.32739	0.22383	0.11134	0.04431	0.01483	206240100	292354200	159468300	145275500	25660860	18795700	0.243267	0.219648	0.283547	0.375199	97.37	1090.08	319903	181.454	181.849
A1AT5_MOUSE	LSISGNYNLETLmSPLGITR	2	1098.07	32	155.125	0.27287	0.32739	0.22383	0.11134	0.04431	0.01483	57509440	67989120	48491190	27472420	12327620	1691785	0.266888	0.277709	0.267679	0.255115	77.9	1098.08	271187	154.961	155.288
A1CF_MOUSE	GYAFVTFSNK	2	567.285	12	72.6934	0.49992	0.33331	0.12441	0.03357	0.00724	0.00132	73049920	40362780	20467550	625196	3084058	229258300	0.199129	0.560689	0.477591	0.371656	28.9	567.786	112189	72.3142	73.0725
A1CF_MOUSE	GFAFVEYESHR	2	671.315	24	56.6559	0.44687	0.34562	0.148	0.04556	0.01117	0.0023	70719470	50382830	29139000	1622490	2554626	945262	0.455187	0.475006	0.404904	0.32247	47.2	671.314	80310	56.465	56.8469
A1CF_MOUSE	TGYSLVQENGQR	2	676.334	25	28.4591	0.47045	0.33667	0.13857	0.04169	0.01011	0.00208	40922880	22508340	9078318	0	0	2132640	0.548254	0.555479	0.525035	0.479951	33.3	676.333	23309	28.3251	28.5931
A1CF_MOUSE	LAPQILEEIcQK	2	721.39	27	104.964	0.42864	0.33007	0.16064	0.05832	0.01707	0.0042	177716800	142613500	61603390	20858880	812346	0	0.440324	0.41497	0.445144	0.503789	32.17	721.39	176396	104.745	105.183
A1CF_MOUSE	NLMLSTSEEMIEK	2	762.868	24	93.1888	0.39351	0.31588	0.17886	0.07546	0.02615	0.0077	7492821	15936320	13491440	284301900	8535895	111203400	0.016992	0.108461	0.142621	0.191304	49.98	762.869	154362	92.7335	93.6441
A1CF_MOUSE	YGGPPPGWDSTPPER	2	806.873	31	48.6439	0.38537	0.35153	0.17629	0.06332	0.01808	0.00434	90350590	100429900	53647170	18186890	9154034	2416140	0.329525	0.315925	0.335079	0.358816	55.31	806.873	63336	48.2186	49.0691
A1CF_MOUSE	DLFEDELIPLcEK	2	810.895	23	161.801	0.3843	0.33426	0.1791	0.07136	0.02296	0.00624	102354500	101969900	86502920	57553860	23499420	28530380	0.255624	0.338775	0.268292	0.187124	51.48	810.895	283825	161.533	162.069
A1CF_MOUSE	KYGGPPPGWDSTPPER	2	870.921	32	33.7797	0.35632	0.35238	0.18959	0.07262	0.02202	0.00559	8839731	9529687	13742770	13126530	5171637	0	0.175355	0.325987	0.169206	0.069238	40.36	871.422	34841	33.7435	33.8159
A1CF_MOUSE	VTEGVVDVIVYPSAADK	2	881.467	27	109.92	0.35687	0.35023	0.18938	0.07342	0.02264	0.00587	80604180	71122070	44967250	10956070	4469201	10033250	0.362833	0.394086	0.347357	0.292013	37.33	881.471	185088	108.918	110.922
A1CF_MOUSE	VLDGSPIEVTLAKPVDK	2	891.006	26	91.2703	0.35197	0.35101	0.19158	0.07469	0.02311	0.006	5489400	4663122	3153457	0	0	0	0.412551	0.408193	0.342039	0.265383	51.27	891.008	149780	91.2031	91.3376
A1CF_MOUSE	KVTEGVVDVIVYPSAADK	2	945.515	28	89.1905	0.32997	0.34916	0.20147	0.08287	0.02702	0.00738	20826020	17377160	11716360	0	0	0	0.417192	0.413074	0.346045	0.267248	122.05	945.517	145503	89.0837	89.2973
A1CF_MOUSE	VTIPALASQNPAIHPFIPPK	2	1056.1	41	130.624	0.27533	0.34309	0.22585	0.10384	0.03729	0.0111	997964	962464	1233255	0	0	0	0.312481	0.365248	0.204723	0.0766571	32.41	1056.1	225677	130.624	130.624
A1CF_MOUSE	NNWGQPVYQLHSAIGQDQR	3	737.695	43	77.8944	0.27899	0.34112	0.22365	0.10346	0.03765	0.01143	141219800	156277900	101796400	59351390	20129260	0	0.294961	0.313369	0.298847	0.2814	40.89	737.696	122875	77.6479	78.1409
A1CF_MOUSE	NNWGQPVYQLHSAIGQDQR	2	1106.04	43	77.9009	0.27899	0.34112	0.22365	0.10346	0.03765	0.01143	28445870	36486300	25118290	12936990	1290179	2329286	0.26683	0.262767	0.261548	0.260424	53.86	1106.04	122983	77.7242	78.0776
A1CF_MOUSE	VLDGSPIEVTLAKPVDKDSYVR	2	1201.15	35	96.6352	0.24631	0.32951	0.23614	0.11929	0.04739	0.01569	4810956	7267431	4662363	0	0	0	0.28738	0.207313	0.244591	0.290247	58.61	1201.15	160366	96.5899	96.6805
A1CF_MOUSE	VLDGSPIEVTLAKPVDKDSYVR	4	601.08	35	96.6525	0.24631	0.32951	0.23614	0.11929	0.04739	0.01569	68931580	87452200	63903320	30377690	7813095	869053	0.265789	0.263948	0.252418	0.238668	48.18	601.08	160108	96.4402	96.8648
A1CF_MOUSE	LYDLLPGMELTPMNTVSLKPQGIK	2	1329.72	34	172.318	0.19193	0.28807	0.24577	0.15228	0.07543	0.03144	2350276	3544874	3232208	808326	0	0	0.236549	0.190521	0.180524	0.168048	36.62	1329.72	302461	171.778	172.859
A1CF_MOUSE	NLMLSTSEEMIEKEFNSIKPGAVER	4	713.86	51	166.5	0.18216	0.28029	0.24648	0.15772	0.08084	0.03493	12724600	16586910	15093740	6801410	4885987	840661	0.2235	0.230572	0.203767	0.169597	33.9	713.859	292398	166.174	166.825
A1CF_MOUSE	NLMLSTSEEMIEKEFNSIKPGAVER	3	951.477	51	166.379	0.18216	0.28029	0.24648	0.15772	0.08084	0.03493	20314720	19864070	30195010	25098400	21497600	10163880	0.15979	0.32015	0.167017	0.045808	53.64	951.485	292337	165.582	167.175
A1CF_MOUSE	IQLWGHPIAVDWAEPEVEVDEDTMSSVK	3	1060.84	55	174.987	0.15072	0.26513	0.25427	0.17316	0.09305	0.04174	36449760	61472650	73918660	39531000	19880450	343265200	0.0634441	0.162073	0.125662	0.0891521	56.54	1060.85	307106	174.537	175.436
A2AP_MOUSE	LDNQDFGDHATLK	2	737.352	22	29.8648	0.43269	0.34431	0.15518	0.05082	0.01335	0.00297	2940869	3042905	2528195	0	0	0	0.345498	0.341174	0.267011	0.190923	37	737.351	25787	29.8568	29.8728
A2AP_MOUSE	NPNPSALPQLQEQR	2	796.413	38	47.8594	0.40692	0.3489	0.16658	0.05733	0.01575	0.00365	121024300	90663760	55608550	4451762	1761214	0	0.442487	0.453518	0.384354	0.302176	54.99	796.412	62186	47.6039	48.1148
A2AP_MOUSE	GFPIKDDFLEQSER	2	840.915	29	92.4666	0.3744	0.35088	0.18139	0.06727	0.01986	0.00493	19374120	20881200	11936360	7702865	10228260	10382440	0.240657	0.325407	0.328491	0.331375	50.96	840.916	151882	92.3496	92.5836
AAAD_MOUSE	NQYLSWLIK	2	582.824	11	129.902	0.48759	0.3383	0.12929	0.03543	0.00772	0.00141	478237600	293234100	117591000	24387220	2472818	401172	0.521909	0.528702	0.50172	0.467589	35.49	582.824	223256	129.379	130.425
AAAD_MOUSE	WFLQEDVLEK	2	653.838	16	123.587	0.45133	0.34458	0.14603	0.04455	0.01084	0.00222	898531200	734450900	287073700	20507630	579973	2408148	0.462314	0.427684	0.453502	0.486499	28.64	653.838	211275	123.064	124.111
AAAD_MOUSE	FWSEYFTTDR	2	676.301	13	100.655	0.43934	0.34643	0.15152	0.04768	0.01196	0.00253	949464500	704196100	272357600	68963230	2961183	0	0.475221	0.460447	0.474875	0.492985	40.3	676.302	169681	99.8604	101.449
AAAD_MOUSE	TYIITcQYDVLR	2	772.893	15	103.19	0.39846	0.33528	0.1729	0.06623	0.02042	0.00529	390941800	356651600	201640600	87916610	15234600	5569637	0.369526	0.371272	0.363512	0.351626	39.88	772.898	172403	102.585	103.794
AAAD_MOUSE	LDAVVVSTDYGLAPK	2	774.419	23	102.546	0.40206	0.34962	0.16875	0.05862	0.01624	0.00379	8264528	7424266	3892529	0	0	0	0.422062	0.390671	0.379563	0.366648	60.07	774.923	171464	102.328	102.764
AAAD_MOUSE	SPVYKNPTPGSSELAQK	2	901.968	34	25.6158	0.35302	0.35029	0.19111	0.07467	0.0232	0.00606	18271330	16492900	10069940	3019813	0	0	0.381814	0.386152	0.349436	0.305944	88.42	901.967	17488	25.5516	25.6801
AAAD_MOUSE	AcPLLANDNILHHLPK	2	913.491	30	98.9662	0.33779	0.33962	0.19815	0.08468	0.02895	0.0083	94684250	99509570	50053070	17415440	1135372	0	0.360293	0.322764	0.35866	0.412726	45.83	913.49	164275	98.6237	99.3086
AAAD_MOUSE	AcPLLANDNILHHLPK	4	457.249	30	99.0387	0.33779	0.33962	0.19815	0.08468	0.02895	0.0083	1031318000	1062265000	605616800	240106400	83970850	24905690	0.338339	0.32959	0.33779	0.349118	32.58	457.249	166150	98.6237	99.4537
AAAD_MOUSE	KSPVYKNPTPGSSELAQK	3	644.346	34	22.7946	0.32642	0.34894	0.20306	0.08416	0.02762	0.0076	19813910	20136110	10841120	6127784	921040	0	0.342564	0.344105	0.350556	0.35898	49.88	644.346	12119	22.6993	22.89
AAAD_MOUSE	NPTPGSSELAQKYPGFIDVK	3	716.704	36	87.5219	0.28209	0.34123	0.22222	0.10236	0.03717	0.01127	19900230	22288960	16651210	4720020	2884901	0	0.299498	0.308567	0.27113	0.229616	35.7	716.704	142400	87.451	87.5927
AAAD_MOUSE	TYIITcQYDVLRDDGLMYVK	2	1233.61	24	149.212	0.22343	0.30234	0.23783	0.13709	0.06349	0.02481	27457340	34975160	30590440	11607490	4156447	10365000	0.23044	0.241917	0.215523	0.182034	54.55	1233.61	259917	148.865	149.56
AAAD_MOUSE	TYIITcQYDVLRDDGLMYVK	3	822.74	24	149.063	0.22343	0.30234	0.23783	0.13709	0.06349	0.02481	104274200	146522500	132575400	78820090	38726710	147531200	0.160805	0.212124	0.193377	0.170087	31.92	822.741	259884	148.465	149.66
AAAD_MOUSE	VGVSGDSAGGNLAAAVTQQLIQDPDVK	2	1305.67	56	156.868	0.23044	0.32088	0.24093	0.12804	0.05366	0.01879	286801700	394373000	293334400	146060300	91945350	61218170	0.225166	0.234483	0.234344	0.234344	102.05	1305.67	274651	156.518	157.218
AAAD_MOUSE	RVGVSGDSAGGNLAAAVTQQLIQDPDVK	3	922.818	60	138.014	0.21163	0.31231	0.24701	0.13769	0.06035	0.02205	207022700	283953800	231906100	113225700	48229200	13589390	0.230556	0.234872	0.218074	0.200498	66.38	922.818	238640	137.647	138.382
AAAD_MOUSE	VQALIYPALQALDTNVPSQQEGSHFPVLTR	4	823.939	63	171.677	0.14506	0.26761	0.26007	0.17548	0.09202	0.03985	521442900	899937800	906038500	595463700	293687200	123273500	0.156128	0.1634	0.149702	0.13449	35.91	823.94	303115	171.276	172.078
AAAD_MOUSE	VQALIYPALQALDTNVPSQQEGSHFPVLTR	3	1098.25	63	171.677	0.14506	0.26761	0.26007	0.17548	0.09202	0.03985	1030294000	1873632000	1805208000	1224613000	614522800	254935400	0.151442	0.148923	0.148762	0.147828	35.32	1098.25	303024	171.276	172.078
AAAD_MOUSE	LKVQALIYPALQALDTNVPSQQEGSHFPVLTR	3	1178.64	64	182.148	0.12519	0.24832	0.25935	0.18745	0.10499	0.04845	7469563	11867050	10268040	6530400	2374971	0	0.193964	0.186013	0.184769	0.183597	45.51	1178.64	320812	181.999	182.297
AAAD_MOUSE	LKVQALIYPALQALDTNVPSQQEGSHFPVLTR	4	884.233	64	182.048	0.12519	0.24832	0.25935	0.18745	0.10499	0.04845	49798740	85207580	74079600	64080560	29350930	12760450	0.157952	0.164495	0.172274	0.182433	52.38	884.235	320584	181.799	182.297
AACS_MOUSE	IGITILGTGAK	2	522.327	14	83.9662	0.54091	0.31886	0.10753	0.02646	0.00523	0.00088	80316260	44877800	17429150	0	0	0	0.563136	0.557803	0.524484	0.481328	42.88	522.327	134826	83.6313	84.3012
AACS_MOUSE	VVLIPYVLPR	2	584.876	12	144.693	0.47823	0.34305	0.13277	0.03641	0.00787	0.00142	110030500	79825920	27912920	5077777	0	0	0.493749	0.474347	0.495143	0.518753	33.16	584.877	251582	144.45	144.935
AACS_MOUSE	MASGHTFQPDLVK	2	715.858	23	37.6088	0.41652	0.33274	0.16546	0.06126	0.01826	0.00458	50731730	42671910	23077440	2580446	0	2049055	0.418888	0.399298	0.388705	0.372878	45.77	715.859	41286	37.4932	37.7244
AACS_MOUSE	GAFSNPETLDLYR	2	741.865	24	93.7517	0.42082	0.34749	0.16024	0.05335	0.01419	0.00318	190649200	144201600	63588470	26005130	15850520	521605500	0.198201	0.451091	0.446813	0.440438	58.43	741.866	155319	93.1155	94.388
AACS_MOUSE	NLGMAVEAWDEEGK	2	774.854	30	93.3514	0.39796	0.33215	0.17363	0.06766	0.02133	0.00568	3478242	3414794	2868821	831174	0	0	0.328352	0.343644	0.272852	0.19023	34.47	774.853	154102	93.2556	93.4472
AACS_MOUSE	AAVGTAcGLALGNYNDLYHWSVR	3	836.741	42	141.511	0.22793	0.31417	0.23985	0.13149	0.05725	0.02087	80012410	115168500	88569250	43053380	16843740	11401050	0.225356	0.214449	0.21947	0.225075	43.69	836.742	245578	141.213	141.809
AACS_MOUSE	AAVGTAcGLALGNYNDLYHWSVR	2	1254.61	42	141.212	0.22793	0.31417	0.23985	0.13149	0.05725	0.02087	6650707	5869318	7025084	0	0	0	0.340275	0.375314	0.226975	0.0903025	70.93	1254.61	245859	141.013	141.412
AACS_MOUSE	DMKPVETHNLHTLHTILSTGSPLK	3	890.474	35	130.748	0.2043	0.30233	0.24635	0.14367	0.06643	0.0257	3031665	2351348	1823137	1020348	1291818	1080779	0.286031	0.416088	0.289428	0.22296	27.02	890.467	225816	130.724	130.771
AACS_MOUSE	AVWGASGELVcTKPIPcQPTHFWNDENGSK	3	1129.2	55	116.477	0.1379	0.24923	0.2507	0.18078	0.10344	0.04958	3034407	4577754	4682325	3408399	4236042	0	0.152185	0.186048	0.161713	0.132689	37.65	1129.2	198721	116.427	116.527
AADAT_MOUSE	AGMFLWIK	2	483.267	9	131.159	0.5194	0.31015	0.12329	0.03658	0.00859	0.00167	111448900	66666050	22214590	42195870	27509360	4897340	0.405369	0.518858	0.555536	0.568068	45.53	483.268	225543	130.724	131.593
AADAT_MOUSE	FLTATSLAR	2	490.282	15	52.1897	0.56167	0.31096	0.09912	0.02311	0.00434	0.00069	360745800	187088700	50382800	13148510	555410	32978670	0.559383	0.581708	0.602604	0.633933	47.56	490.282	71221	52.0683	52.311
AADAT_MOUSE	ILSQWKPEDSKDPTK	2	886.465	25	28.7117	0.35521	0.35097	0.19011	0.07363	0.02265	0.00585	19324570	16366010	9025707	1068133	0	0	0.422077	0.409218	0.381883	0.347302	58.87	886.465	23606	28.6634	28.76
AADAT_MOUSE	ILSQWKPEDSKDPTK	4	443.736	25	28.7093	0.35521	0.35097	0.19011	0.07363	0.02265	0.00585	105748400	108206700	52540920	23105810	3972340	6288589	0.352656	0.34294	0.369697	0.402388	44.33	443.736	23586	28.5931	28.8255
AADAT_MOUSE	ASFSLATPAQMDTAFQR	2	921.446	39	122.814	0.33159	0.33623	0.2007	0.08816	0.03112	0.00926	357462100	348357300	209019800	88885420	37665310	9249252	0.340233	0.344942	0.338119	0.329013	71.07	921.445	210172	122.52	123.108
AADAT_MOUSE	ASFSLATPAQMDTAFQR	3	614.633	39	122.63	0.33159	0.33623	0.2007	0.08816	0.03112	0.00926	51360860	49857980	33374490	9219498	7146945	7423337	0.324282	0.346253	0.317656	0.27919	48.92	614.633	210440	122.152	123.108
AADAT_MOUSE	ASFSLATPAQmDTAFQR	2	929.444	39	86.5825	0.33159	0.33623	0.2007	0.08816	0.03112	0.00926	30660350	23835800	16356460	1538183	1403856	0	0.415482	0.420381	0.357073	0.268458	43.92	929.445	139932	86.4097	86.7554
AADAT_MOUSE	ILSQWKPEDSKDPTKK	4	475.76	26	25.0233	0.32844	0.34972	0.2022	0.08313	0.02704	0.00736	28135340	27177360	16906160	5422343	2029516	0	0.353145	0.362624	0.332737	0.298259	37.77	476.011	16354	24.979	25.0676
AADAT_MOUSE	TLISLAPGSPNPSMFPFK	2	952.503	30	166.028	0.30299	0.33593	0.21249	0.09784	0.03598	0.0111	320510300	345682200	211407900	89776070	77977730	13513740	0.302691	0.312277	0.315034	0.317878	51.84	952.504	292272	165.582	166.475
AADAT_MOUSE	TLISLAPGSPNPSMFPFK	3	635.338	30	166.152	0.30299	0.33593	0.21249	0.09784	0.03598	0.0111	37470640	40274840	25230800	10363120	2523252	0	0.323406	0.313435	0.31128	0.307569	53.87	635.338	291675	165.93	166.374
AADAT_MOUSE	ALQYSPSYGIPELLSWLK	3	689.038	31	191.76	0.28163	0.34342	0.2229	0.10158	0.03629	0.01078	26532600	30934180	19706010	7901533	6360926	954501	0.287181	0.297121	0.293206	0.2887	37.32	689.038	338529	191.611	191.91
AADAT_MOUSE	ALQYSPSYGIPELLSWLK	2	1033.05	31	191.735	0.28163	0.34342	0.2229	0.10158	0.03629	0.01078	111718900	133392200	85727570	35891330	10279900	2634726	0.294272	0.288878	0.286917	0.285144	45.64	1033.05	338506	191.561	191.91
AADAT_MOUSE	FLYTVPNGNNPTGNSLTGDR	2	1069.02	29	89.1326	0.29467	0.34292	0.21674	0.09742	0.03464	0.01032	72210290	79250970	48844800	18509380	5510591	20396520	0.29507	0.314871	0.310448	0.3051	63.35	1069.02	145167	89.0011	89.2641
AADAT_MOUSE	EVLLVPGNGFFIDGSAPTSFFR	3	790.742	36	187.542	0.23655	0.32797	0.24052	0.12328	0.04937	0.0164	132513700	110185800	72249990	34479190	15334660	11477690	0.352204	0.413791	0.338467	0.279054	51.62	790.743	331348	187.017	188.066
AADAT_MOUSE	EVLLVPGNGFFIDGSAPTSFFR	2	1185.61	36	188.692	0.23655	0.32797	0.24052	0.12328	0.04937	0.0164	9885833	22158330	26424100	27213420	1614004	42298570	0.076283	0.101629	0.0964807	0.0916179	27.35	1186.61	333886	188.016	189.368
AADAT_MOUSE	LHNPPTVNYPPNQGQMDLcITSGcQDGLcK	3	1138.85	54	99.8443	0.13855	0.23731	0.24168	0.18122	0.10965	0.05622	46290590	62325270	66338000	44332490	13578740	4114394	0.195336	0.200105	0.168227	0.12368	54.35	1138.85	166507	98.8543	100.834
AAK1_MOUSE	AGQTQPNPGILPIQPALTPR	2	1035.08	45	122.477	0.29762	0.34637	0.21593	0.09492	0.03282	0.00946	730021	1013149	894121	0	0	0	0.276807	0.238024	0.205457	0.172857	53.79	1035.08	209940	122.477	122.477
AAKB1_MOUSE	FFVDGQWTHDPSEPIVTSQLGTVNNIIQVK	3	1123.91	48	173.837	0.13734	0.26014	0.25983	0.18015	0.09704	0.04316	7435324	10486830	10727130	6888375	0	0	0.209224	0.22331	0.177014	0.130272	46.8	1123.91	305720	173.737	173.937
AAKG1_MOUSE	GIVSLSDILQALVLTGGEK	2	957.051	31	198.292	0.32831	0.34906	0.20222	0.08347	0.0273	0.00748	1827791	2428638	1463105	0	0	0	0.31957	0.252044	0.279307	0.312408	68.04	957.054	349627	198.267	198.317
AAKG1_MOUSE	LPVIDPESGNTLYILTHK	3	670.702	26	140.968	0.30264	0.34653	0.21363	0.09317	0.03203	0.0092	38254210	40359490	26872940	8732902	1238581	0	0.331325	0.331185	0.303428	0.271974	43	670.703	244721	140.674	141.263
AAPK1_MOUSE	TScGSPNYAAPEVISGR	2	883.412	38	47.7385	0.36849	0.33456	0.18566	0.07652	0.02547	0.00717	83860890	74087350	51713030	19586520	2043273	0	0.362577	0.377618	0.327475	0.261337	45.26	883.409	62857	47.0504	48.4265
AAPK2_MOUSE	IGHYVLGDTLGVGTFGK	3	578.646	20	109.725	0.3539	0.35313	0.19069	0.07308	0.02213	0.0056	25471770	31975750	35636640	30753740	13321150	5804525	0.17817	0.274015	0.185412	0.127115	26.06	578.646	185458	109.218	110.233
AAPK2_MOUSE	DLKPENVLLDAQMNAK	3	600.317	30	99.5861	0.34373	0.33612	0.19573	0.08415	0.02913	0.0085	53293860	34539190	27466990	49465370	36297800	20991410	0.240003	0.478857	0.363875	0.210566	29.76	600.986	165739	99.0453	100.127
AASD1_MOUSE	GAQADHFTESPLSPGSQVQVR	2	1106.04	51	59.3612	0.28515	0.34067	0.2207	0.10157	0.03696	0.01126	3024577	3960070	2478615	1969379	0	0	0.264556	0.254314	0.275145	0.298539	69.94	1106.54	86077	59.3139	59.4085
AASD1_MOUSE	EFTTTVVScSPAELQTDASGGK	2	1143.03	41	88.256	0.27649	0.32474	0.22186	0.11115	0.04479	0.01525	47214920	55810880	37777830	18610570	4394416	3409665	0.282355	0.274411	0.27649	0.281062	25.51	1143.54	143349	87.8322	88.6798
AASD1_MOUSE	EFTTTVVScSPAELQTDASGGKK	2	1207.08	41	70.0596	0.25573	0.31988	0.22935	0.11994	0.05031	0.01779	1320954	856199	800768	0	0	0	0.443583	0.469273	0.330846	0.157176	32.33	1207.08	107651	70.0596	70.0596
AASD1_MOUSE	EFTTTVVScSPAELQTDASGGKK	3	805.057	41	70.0648	0.25573	0.31988	0.22935	0.11994	0.05031	0.01779	25464830	31157650	26553770	12913320	16283950	0	0.226609	0.262807	0.228893	0.187807	46.96	805.392	107376	69.9286	70.201
AASD1_MOUSE	SVIELDSPSVTAEQVAAIEQSVNQK	3	881.456	58	160.384	0.22584	0.31814	0.24216	0.13062	0.05562	0.0198	8164499	11385000	9386559	5201138	1692658	0	0.227869	0.22908	0.214347	0.196456	49.76	881.454	281347	160.287	160.481
AASD1_MOUSE	SVIELDSPSVTAEQVAAIEQSVNQK	2	1321.68	58	160.407	0.22584	0.31814	0.24216	0.13062	0.05562	0.0198	6052361	6390634	6710882	1219662	0	0	0.29707	0.321711	0.220659	0.122427	86.38	1321.68	281443	160.332	160.481
AASD1_MOUSE	VVTIEGVDSNMccGTHVSNLSDLQVIK	3	992.481	41	130.039	0.17884	0.2707	0.24321	0.16108	0.08616	0.03905	18939760	24541470	22480350	12216350	4150437	0	0.230051	0.222498	0.201389	0.171651	40.56	992.482	224397	129.946	130.133
AASS_MOUSE	EIYGPILER	2	545.301	19	66.5731	0.52237	0.3252	0.11525	0.02975	0.00616	0.00108	1531326000	950128000	302804000	70125130	9670051	2331833	0.534236	0.523461	0.542585	0.568896	38.62	545.301	101326	65.9903	67.1559
AASS_MOUSE	QDAQSLLVPVK	2	599.346	21	66.7205	0.4982	0.33186	0.12581	0.03472	0.0077	0.00144	489785000	256328800	85671360	20650470	1625572	0	0.573478	0.574922	0.566078	0.554378	44.4	599.346	100212	66.3615	67.0796
AASS_MOUSE	YNINPVSLTVGK	2	652.864	14	90.0609	0.46282	0.34164	0.14104	0.04206	0.01003	0.00201	255562100	191058300	52709460	0	544700	0	0.511252	0.458478	0.532011	0.532011	51.31	652.864	146863	89.9051	90.2166
AASS_MOUSE	DAGYEISLGLMPK	2	697.355	23	132.998	0.42477	0.33011	0.16236	0.05958	0.01764	0.0044	297310500	224000100	104158600	46401610	54243670	29292810	0.393576	0.434973	0.442711	0.458213	51.25	697.358	228752	132.093	133.903
AASS_MOUSE	KYNINPVSLTVGK	3	478.277	15	65.5549	0.42791	0.34873	0.15661	0.05043	0.01292	0.00278	382592500	298824900	127325400	33014750	8835983	3899889	0.447742	0.442683	0.446242	0.450264	32.11	478.277	98012	65.2722	65.8375
AASS_MOUSE	KYNINPVSLTVGK	2	716.912	15	65.5693	0.42791	0.34873	0.15661	0.05043	0.01292	0.00278	395764900	301715100	128956500	38209320	5551489	863016	0.454348	0.451059	0.450264	0.44892	88.16	716.912	98007	65.2722	65.8663
AASS_MOUSE	VNMVTASYITPAMK	2	763.391	20	90.3457	0.3784	0.3217	0.18369	0.0784	0.02726	0.00803	580941200	430390900	958814300	105305500	119714400	9500073	0.263505	0.422227	0.155449	0.135915	81	763.391	147493	90.083	90.6084
AASS_MOUSE	VNMVTASYITPAmK	2	771.389	20	66.7703	0.3784	0.3217	0.18369	0.0784	0.02726	0.00803	124661600	106346600	77381280	46082460	33449470	13426040	0.310608	0.377296	0.326815	0.250552	42.31	771.395	99967	66.2441	67.2964
AASS_MOUSE	AQEANMNLLDEVLK	2	794.406	29	142.978	0.39132	0.33322	0.17628	0.06944	0.02211	0.00595	364469700	308803300	162910400	66188010	32201780	30880290	0.377511	0.392991	0.392457	0.392457	31.88	794.405	248445	142.702	143.254
AASS_MOUSE	AQEANmNLLDEVLK	2	802.403	29	117.336	0.39132	0.33322	0.17628	0.06944	0.02211	0.00595	80428040	127454000	109304500	107694900	85283210	39225800	0.146395	0.189727	0.186651	0.183348	34.33	802.401	200251	116.477	118.195
AASS_MOUSE	DAVITSNGLLTDKYK	3	546.63	19	68.1793	0.38812	0.3497	0.1752	0.06323	0.01821	0.00442	107629900	88641190	42015050	12955330	659524	653120	0.426166	0.41943	0.416337	0.412414	57.01	546.63	103323	67.9065	68.4521
AASS_MOUSE	LSYGPEEKDMIVMR	2	834.41	25	70.3369	0.35247	0.32268	0.19344	0.08671	0.03164	0.00979	32556060	22700620	16617980	4126626	0	2431418	0.415083	0.438822	0.367762	0.249646	84.27	834.41	107842	70.201	70.4729
AASS_MOUSE	LSYGPEEKDMIVMR	3	556.609	25	70.3571	0.35247	0.32268	0.19344	0.08671	0.03164	0.00979	122660800	101085300	72906130	29983900	3737722	0	0.371279	0.386254	0.336101	0.256052	39.44	556.609	107822	70.1306	70.5836
AASS_MOUSE	YAEIYGISSAHTLLR	2	847.449	29	94.1371	0.36615	0.35283	0.18507	0.06913	0.02045	0.00507	132737500	140267500	68251370	22822520	3466278	9622572	0.351932	0.333652	0.362977	0.398232	70.06	847.45	155079	93.9306	94.3436
AASS_MOUSE	YAEIYGISSAHTLLR	3	565.302	29	94.114	0.36615	0.35283	0.18507	0.06913	0.02045	0.00507	411996600	408351800	199499600	74135460	19561970	12601340	0.365846	0.356213	0.374742	0.395935	72.02	565.303	155075	93.8844	94.3436
AASS_MOUSE	SIGPLTFVFTGTGNVSK	3	575.645	20	156.747	0.35827	0.35235	0.18869	0.07198	0.02175	0.00551	39700420	37037820	25161280	4177428	577081	592338	0.37018	0.376865	0.322789	0.262655	40.22	575.646	273860	156.227	157.267
AASS_MOUSE	SIGPLTFVFTGTGNVSK	2	862.965	20	156.872	0.35827	0.35235	0.18869	0.07198	0.02175	0.00551	406658700	776912800	207895900	104669200	19582750	0	0.268294	0.144787	0.364047	0.437171	40.17	862.966	273635	156.227	157.518
AASS_MOUSE	EAYPALRPEANPLTWK	2	928.489	35	102.087	0.32754	0.35165	0.20274	0.08255	0.02647	0.00708	292047500	302838300	172986200	67045770	23161390	0	0.34035	0.339775	0.335662	0.330997	52.99	928.489	170494	101.771	102.404
AASS_MOUSE	TDGVYDPVEYEKYPER	2	980.452	29	61.159	0.31757	0.34635	0.20684	0.08826	0.0299	0.0085	87234410	92087940	66941970	18778840	0	0	0.329133	0.328883	0.286863	0.239363	63.99	980.448	89180	60.8347	61.4833
AASS_MOUSE	TDGVYDPVEYEKYPER	3	653.971	29	61.1532	0.31757	0.34635	0.20684	0.08826	0.0299	0.0085	263759200	291767100	171813900	80076290	31023600	4584548	0.312872	0.312668	0.31757	0.323143	43.43	653.968	89025	60.7945	61.5118
AASS_MOUSE	AGGILQEDITEAcLILGVK	2	1000.54	35	185.545	0.3122	0.33423	0.20854	0.09546	0.03509	0.01086	32271690	23836110	13200940	5613491	0	0	0.430736	0.435778	0.412639	0.371755	53.33	1000.54	327597	185.421	185.67
AASS_MOUSE	AGGILQEDITEAcLILGVK	3	667.363	35	185.695	0.3122	0.33423	0.20854	0.09546	0.03509	0.01086	32339830	16802810	9250153	7029156	0	574066	0.490027	0.543991	0.442287	0.374354	57.48	667.363	327602	185.371	186.02
AASS_MOUSE	VLVLGSGYVSGPVLEYLSR	3	670.042	29	178.392	0.29991	0.34674	0.21493	0.09399	0.03234	0.00928	70645800	76754890	50122650	21797640	6569766	0	0.312743	0.321574	0.301655	0.278908	70.29	670.043	313523	178.067	178.717
AASS_MOUSE	VLVLGSGYVSGPVLEYLSR	2	1004.56	29	178.468	0.29991	0.34674	0.21493	0.09399	0.03234	0.00928	317273700	355160900	203679300	87604540	21381590	3034319	0.321084	0.311137	0.320575	0.331896	83.45	1004.56	313403	178.017	178.918
AASS_MOUSE	KTDGVYDPVEYEKYPER	3	696.669	29	47.3051	0.29366	0.34278	0.21718	0.09782	0.03485	0.0104	16065410	10813790	8632610	2280439	816416	0	0.416109	0.48336	0.35437	0.206299	50.69	696.669	62289	46.7422	47.868
AASS_MOUSE	AQEANMNLLDEVLKQEIR	2	1057.55	41	155.538	0.29092	0.33032	0.21683	0.10415	0.04014	0.01304	30426190	31396040	22761000	12369090	7395587	0	0.291584	0.322699	0.289729	0.247847	107.13	1057.55	272151	155.438	155.638
AASS_MOUSE	AQEANmNLLDEVLKQEIR	3	710.7	41	136.994	0.29092	0.33032	0.21683	0.10415	0.04014	0.01304	16275030	18507250	15382710	3946807	842068	4758708	0.272556	0.290419	0.246829	0.195877	27.46	710.703	237056	136.65	137.338
AASS_MOUSE	LLALGHHTPFMHLGMAHNYR	6	386.867	37	145.964	0.23027	0.30879	0.23714	0.1327	0.05939	0.02233	28284480	41051290	27468200	20627870	6271999	735474	0.227295	0.206243	0.24072	0.29266	52.36	386.867	253199	145.523	146.406
AASS_MOUSE	LLALGHHTPFMHLGMAHNYR	5	464.039	37	145.914	0.23027	0.30879	0.23714	0.1327	0.05939	0.02233	75697520	95544870	72845410	41089000	10932110	3260824	0.252856	0.249167	0.242505	0.233703	51.05	464.239	253182	145.423	146.406
AASS_MOUSE	DNNIEITLGSDMTNQMQQLSK	3	794.042	38	153.745	0.24967	0.30753	0.2291	0.12648	0.05655	0.02145	100904400	115329400	75394120	35869150	6760152	1751029	0.300303	0.272876	0.289477	0.319379	48.43	794.044	267890	153.18	154.31
AASS_MOUSE	DNNIEITLGSDMTNQMQQLSK	2	1190.56	38	153.769	0.24967	0.30753	0.2291	0.12648	0.05655	0.02145	101671800	117295800	84123820	44795920	24645060	0	0.272921	0.269963	0.269367	0.268347	106.19	1190.56	267941	153.227	154.31
AASS_MOUSE	DNNIEITLGSDmTNQMQQLSK	2	1198.56	38	107.898	0.24967	0.30753	0.2291	0.12648	0.05655	0.02145	1077268	1009464	1326209	0	0	0	0.315642	0.335603	0.197867	0.0705675	49.65	1198.56	182425	107.898	107.898
AASS_MOUSE	GAQEVFNELPcEYVEPHELR	3	806.046	47	118.046	0.2436	0.31855	0.23419	0.12455	0.05284	0.01883	681439900	900337900	632981400	348403500	135311600	63530890	0.246719	0.240322	0.249392	0.262612	43.91	806.047	201293	117.813	118.28
AASS_MOUSE	GAQEVFNELPcEYVEPHELR	2	1208.57	47	118.111	0.2436	0.31855	0.23419	0.12455	0.05284	0.01883	129899500	175268600	135907600	60293930	53992570	8330552	0.230444	0.233683	0.22915	0.222768	71.09	1208.57	201450	117.862	118.36
AASS_MOUSE	LQSLVESQDLVISLLPYVLHPVVAK	2	1380.8	41	194.787	0.18946	0.30288	0.25469	0.14894	0.0678	0.02552	1061947	1737112	2372294	1713682	1322967	404710	0.1233	0.182558	0.11693	0.0643222	51.71	1380.8	343819	194.762	194.812
AASS_MOUSE	LQSLVESQDLVISLLPYVLHPVVAK	3	920.869	41	194.762	0.18946	0.30288	0.25469	0.14894	0.0678	0.02552	62684760	105814100	104550400	80608730	50718540	28507870	0.144807	0.173279	0.156822	0.139139	60.47	921.207	343636	194.611	194.912
AASS_MOUSE	FNTDIAPYTTcLINGIYWEQNTPR	3	963.129	37	175.645	0.18061	0.28839	0.25159	0.15633	0.07679	0.03151	21624070	38683880	39539040	26778530	16078310	11289490	0.140422	0.149112	0.140308	0.13071	50.56	963.129	316305	171.677	179.613
AASS_MOUSE	VVNVTGGVSFLNSVTPMDYFPGLNLEGYPNR	3	1119.56	45	191.24	0.13348	0.25082	0.25497	0.18282	0.10295	0.04822	4637643	9083194	8533245	6015889	4305864	1902691	0.134508	0.12329	0.138372	0.158326	53.74	1119.56	337735	191.217	191.262
AASS_MOUSE	LGGDNTQLEAAEWLGLLGDEQVPQAESIVDAFSK	3	1200.93	73	195.811	0.12707	0.24781	0.25728	0.18631	0.10518	0.04917	2810997	5329931	6546758	3605585	2304423	1299309	0.128374	0.134133	0.10899	0.0849504	71.39	1200.93	345558	195.762	195.861
AATC_MOUSE	QVEYLVNEK	2	561.295	16	32.4966	0.51989	0.32405	0.11704	0.03099	0.00662	0.0012	184277100	271955400	134188000	38707490	26110510	1085737	0.280771	0.2266	0.297899	0.384971	29.89	561.296	30847	32.0937	32.8995
AATC_MOUSE	LVLGDNSLAIR	2	585.846	19	87.0547	0.50884	0.32915	0.1211	0.03243	0.00697	0.00127	754693000	474261900	162599700	37326810	6930253	0	0.525621	0.518317	0.52753	0.539667	29.18	585.846	141035	86.8551	87.2543
AATC_MOUSE	VGGVQSLGGTGALR	2	636.357	26	45.1477	0.48962	0.33368	0.12969	0.03673	0.00836	0.00161	1994966000	1348476000	512870000	184649900	56332930	9908603	0.485724	0.492354	0.494738	0.498611	58.59	636.357	56566	44.9837	45.3116
AATC_MOUSE	ITWSNPPAQGAR	2	649.336	28	33.291	0.46984	0.34064	0.13776	0.0402	0.00937	0.00184	1070160000	769198400	300112500	87473960	17066360	124720800	0.451786	0.472782	0.477799	0.485888	62.76	649.336	32354	33.062	33.5199
AATC_MOUSE	IVAATLSDPELFK	2	702.393	22	110.021	0.43182	0.34712	0.15503	0.04986	0.01279	0.00276	614256100	499739500	202582600	61831380	11937350	636580	0.441598	0.427647	0.448264	0.474575	59.95	702.393	185911	109.713	110.329
AATC_MOUSE	TDESQPWVLPVVR	2	763.404	23	123.342	0.4059	0.35071	0.1668	0.05685	0.01541	0.00351	841463000	654546000	320715600	89968170	65566150	39173580	0.41834	0.442491	0.420139	0.393027	41.22	763.404	211085	122.923	123.761
AATC_MOUSE	NLDYVATSIHEAVTK	3	554.29	25	82.9589	0.38259	0.35023	0.17769	0.06483	0.01886	0.00462	443444500	382394200	194975800	99484550	21959990	6482172	0.386026	0.403471	0.393253	0.380681	38.58	554.291	132544	82.4997	83.4181
AATC_MOUSE	NLDYVATSIHEAVTK	2	830.931	25	82.8726	0.38259	0.35023	0.17769	0.06483	0.01886	0.00462	228364900	193222700	101408000	47768890	28202380	16161270	0.371248	0.410081	0.391293	0.367574	68.85	830.933	132562	82.55	83.1953
AATC_MOUSE	DIRPYcYWDAEKR	3	591.279	25	51.9802	0.34808	0.33878	0.19386	0.08159	0.02754	0.00781	79397680	82333660	47366440	20108420	5378873	0	0.33846	0.32663	0.334419	0.345478	24.54	591.279	70805	51.8613	52.0991
AATC_MOUSE	DIRPYcYWDAEKR	2	886.415	25	51.9932	0.34808	0.33878	0.19386	0.08159	0.02754	0.00781	7767863	6257595	6190208	923087	0	0	0.36747	0.411858	0.279059	0.138808	35.5	886.916	70948	51.918	52.0683
AATC_MOUSE	IVAATLSDPELFKEWK	3	616.336	27	127.969	0.32646	0.35093	0.20318	0.08324	0.02689	0.00725	88400480	86667760	47893020	15666800	917145	3610323	0.363555	0.35889	0.353013	0.345488	46.56	616.337	220276	127.758	128.181
AATC_MOUSE	IVAATLSDPELFKEWK	2	924.001	27	127.95	0.32646	0.35093	0.20318	0.08324	0.02689	0.00725	11046210	12183680	7554670	0	0	0	0.358823	0.317446	0.308444	0.298582	31.06	924.004	220389	127.852	128.047
AATC_MOUSE	APPSVFAQVPQAPPVLVFK	2	996.57	39	168.416	0.28959	0.34734	0.2199	0.09718	0.03353	0.00959	260506700	285789400	171066900	80978430	16162700	5408869	0.317725	0.320843	0.316739	0.311845	55.05	996.563	295897	168.197	168.634
AATC_MOUSE	APPSVFAQVPQAPPVLVFK	3	664.715	39	168.416	0.28959	0.34734	0.2199	0.09718	0.03353	0.00959	174097800	221727500	134512700	60562100	20714770	4376814	0.28263	0.268913	0.286221	0.305832	25.64	664.711	295835	168.197	168.634
AATC_MOUSE	IANDNSLNHEYLPILGLAEFR	3	800.417	42	171.007	0.24333	0.32948	0.23761	0.12034	0.04779	0.01579	515220900	748149400	517869700	263700700	106558700	35313260	0.235604	0.220633	0.238271	0.259143	65.7	800.417	299994	170.386	171.627
AATC_MOUSE	IANDNSLNHEYLPILGLAEFR	2	1200.12	42	170.981	0.24333	0.32948	0.23761	0.12034	0.04779	0.01579	83754570	110217800	85360340	38315970	11831730	0	0.254202	0.252779	0.236277	0.217206	70.47	1200.12	299927	170.436	171.527
AATC_MOUSE	RFLFPFFDSAYQGFASGDLEK	2	1221.59	38	184.136	0.22341	0.32212	0.24509	0.13009	0.05388	0.01849	7746895	9002580	7223655	2852019	1460663	0	0.273879	0.295818	0.251299	0.20469	70.19	1221.59	324912	184.086	184.185
AATC_MOUSE	RFLFPFFDSAYQGFASGDLEK	3	814.73	38	184.261	0.22341	0.32212	0.24509	0.13009	0.05388	0.01849	45030640	57298130	53367690	20721940	10819300	6092669	0.232921	0.264745	0.210219	0.156032	59.87	814.732	324801	183.987	184.534
AATC_MOUSE	TPGTWSHITEQIGMFSFTGLNPK	3	850.421	35	172.638	0.2112	0.30639	0.24475	0.13995	0.06343	0.02405	115631900	103048800	66523420	20548290	1730689	7411992	0.367208	0.37121	0.299203	0.299203	44.09	850.759	304430	172.367	172.908
AATC_MOUSE	TPGTWSHITEQIGmFSFTGLNPK	3	855.753	35	160.386	0.2112	0.30639	0.24475	0.13995	0.06343	0.02405	12873580	19925220	20462910	17655360	8516833	14870420	0.136511	0.191695	0.161131	0.12893	33.76	855.748	280720	159.998	160.774
AATC_MOUSE	NTPIYVSSPTWENHNAVFSAAGFK	3	879.763	43	129.169	0.20752	0.31286	0.24952	0.13903	0.06052	0.02184	467169100	733096500	595916200	311074200	138085900	55226330	0.203067	0.19513	0.197926	0.200499	59.56	879.762	222231	128.959	129.379
AATC_MOUSE	NTPIYVSSPTWENHNAVFSAAGFK	2	1319.14	43	129.169	0.20752	0.31286	0.24952	0.13903	0.06052	0.02184	99922000	141392700	109622800	60453040	25477690	5398212	0.225932	0.22767	0.223247	0.217567	84.94	1319.14	222312	128.959	129.379
AATM_MOUSE	VGASFLQR	2	439.248	17	36.8747	0.59761	0.296	0.08497	0.01789	0.00303	0.00044	8418015000	4038060000	1108725000	177314800	11542020	1115683	0.612007	0.607017	0.610958	0.616166	76.6	439.248	40587	36.1186	37.6308
AATM_MOUSE	NMGLYGER	2	470.221	15	30.6438	0.56545	0.28478	0.10997	0.03111	0.00709	0.00135	483132200	234755100	139799100	115311200	90728350	13029040	0.448693	0.57557	0.480446	0.318688	30.41	470.22	28535	29.6417	31.6458
AATM_MOUSE	MNLGVGAYR	2	490.753	16	44.4874	0.54557	0.29549	0.11573	0.0336	0.0078	0.00151	2690301000	1397630000	441189100	166097800	18434830	104064400	0.558418	0.557774	0.601334	0.63974	53.21	490.752	54827	44.104	44.8709
AATM_MOUSE	VGAFTVVcK	2	490.765	10	41.1154	0.55284	0.29321	0.11284	0.03217	0.00731	0.00138	8977128000	4741186000	1650871000	750105900	115550400	18046350	0.55234	0.554074	0.575359	0.610689	58.19	490.764	47621	40.635	41.5957
AATM_MOUSE	EFSVYMTK	2	502.742	9	49.3511	0.52699	0.30169	0.12285	0.03719	0.00905	0.00184	2985230000	1606696000	546332600	137263000	47550090	47190180	0.555882	0.545392	0.576369	0.576369	42.88	502.742	66395	48.7542	49.9479
AATM_MOUSE	IAATILTSPDLR	2	635.872	22	91.0673	0.4784	0.33721	0.13438	0.03888	0.00902	0.00177	7525303000	4966834000	1897478000	524135700	123823900	20732280	0.499744	0.500365	0.498804	0.496618	80.56	635.872	148651	90.7581	91.3765
AATM_MOUSE	IAATILTSPDLR	3	424.25	22	91.0539	0.4784	0.33721	0.13438	0.03888	0.00902	0.00177	82928460	52485290	17442260	3522329	0	0	0.530307	0.514156	0.532723	0.560206	51.72	424.251	148885	90.8065	91.3013
AATM_MOUSE	IAATILTSPDLRK	2	699.919	22	61.3307	0.44231	0.34575	0.15021	0.047	0.01173	0.00247	57719500	43380970	19643440	0	0	0	0.478032	0.455837	0.44231	0.424183	72.77	699.92	89748	61.1984	61.4629
AATM_MOUSE	FVTVQTISGTGALR	3	483.94	21	86.2859	0.43016	0.34743	0.15578	0.05028	0.01294	0.0028	255482600	179937700	86134070	24413610	3258859	111293800	0.38679	0.47712	0.443917	0.402156	38.21	483.94	139001	85.7665	86.8053
AATM_MOUSE	FVTVQTISGTGALR	2	725.407	21	86.2859	0.43016	0.34743	0.15578	0.05028	0.01294	0.0028	6536749000	4973038000	2262503000	702002700	143139300	749209400	0.425386	0.450833	0.439286	0.42388	68.62	725.408	140924	85.7665	86.8053
AATM_MOUSE	DDNGKPYVLPSVR	2	730.381	21	53.9458	0.42954	0.34669	0.15622	0.05081	0.0132	0.00289	82307580	60761060	37726060	11232320	1970501	0	0.424271	0.460226	0.384988	0.295824	50.58	730.382	72875	52.9279	54.9636
AATM_MOUSE	ASAELALGENNEVLK	2	779.41	35	74.13	0.41545	0.3459	0.16305	0.05583	0.01534	0.00357	2389910000	2264549000	1187936000	415344500	142007100	133873400	0.365787	0.370411	0.370056	0.368758	86.38	779.41	116437	73.3833	74.8766
AATM_MOUSE	VGAFTVVcKDAEEAK	3	541.94	28	37.1227	0.38951	0.33428	0.17689	0.06961	0.02211	0.00592	54345980	46925060	23213050	7126199	22464410	0	0.352725	0.387473	0.401689	0.427157	43.45	541.939	40448	37.0244	37.221
AATM_MOUSE	VGAFTVVcKDAEEAK	2	812.406	28	41.7276	0.38951	0.33428	0.17689	0.06961	0.02211	0.00592	42004020	39657400	21584240	4675138	1159248	0	0.385075	0.35749	0.364162	0.374524	65.83	812.405	40467	37.0892	46.3661
AATM_MOUSE	TcGFDFSGALEDISK	2	823.872	25	143.869	0.3852	0.33335	0.17884	0.07143	0.02307	0.0063	3648838000	3060548000	1714963000	663000200	211171800	63246160	0.38976	0.395596	0.382321	0.36183	69.88	823.872	249298	143.288	144.45
AATM_MOUSE	NLDKEYLPIGGLAEFcK	2	984.001	28	133.72	0.30844	0.33521	0.21016	0.09632	0.03535	0.01091	1366800000	1527331000	946118600	455076300	161381500	74463410	0.301644	0.299134	0.305004	0.313665	83.81	984.002	230729	133.34	134.1
AATM_MOUSE	NLDKEYLPIGGLAEFcK	3	656.336	28	133.718	0.30844	0.33521	0.21016	0.09632	0.03535	0.01091	3070361000	3278492000	1959754000	926278400	326502000	104581000	0.317646	0.314359	0.320764	0.330779	45.75	656.337	230809	133.387	134.05
AATM_MOUSE	HFIEQGINVcLcQSYAK	2	1033.99	32	92.3619	0.29414	0.32158	0.21492	0.10665	0.04278	0.01451	13075310	18747700	10739740	31930360	25234920	17411470	0.111622	0.209636	0.271495	0.384435	66.2	1034.5	154183	90.7581	93.9657
AATM_MOUSE	HFIEQGINVcLcQSYAK	3	689.664	32	101.17	0.29414	0.32158	0.21492	0.10665	0.04278	0.01451	6584715	7181541	6291899	7220493	4669090	7501471	0.166916	0.294921	0.24339	0.179575	27.2	690.34	168972	100.411	101.928
AATM_MOUSE	ISVAGVTSGNVGYLAHAIHQVTK	4	581.32	41	138.816	0.25745	0.33504	0.23241	0.11328	0.04332	0.01378	2988307000	3668640000	2524973000	1185704000	461889800	132192600	0.272613	0.27716	0.269322	0.260636	73.08	581.32	242386	138.04	139.591
AATM_MOUSE	ISVAGVTSGNVGYLAHAIHQVTK	3	774.757	41	138.617	0.25745	0.33504	0.23241	0.11328	0.04332	0.01378	1255946000	1609543000	1046799000	496916100	193033800	17103770	0.271889	0.262609	0.271537	0.282883	68.5	774.758	240735	137.692	139.541
AATM_MOUSE	ISVAGVTSGNVGYLAHAIHQVTK	2	1161.63	41	138.617	0.25745	0.33504	0.23241	0.11328	0.04332	0.01378	171266900	216993500	150551200	61775340	12472550	0	0.279364	0.26646	0.261707	0.25745	72.81	1161.64	241016	137.741	139.492
AATM_MOUSE	MNLGVGAYRDDNGKPYVLPSVR	3	807.75	37	92.6585	0.2354	0.31685	0.23733	0.12797	0.05487	0.01972	68887900	89083880	73327150	33528970	9095362	13365570	0.239786	0.248179	0.226005	0.199957	32.66	807.75	152145	92.438	92.879
AATM_MOUSE	NLFAFFDMAYQGFASGDGDKDAWAVR	3	967.11	50	192.31	0.17052	0.28201	0.25354	0.1618	0.08144	0.03419	5664769	10043050	8851924	5844617	8872948	657461	0.141851	0.151402	0.163012	0.177477	73.92	967.115	339418	192.06	192.56
AATM_MOUSE	NLFAFFDmAYQGFASGDGDKDAWAVR	3	972.441	50	187.941	0.17052	0.28201	0.25354	0.1618	0.08144	0.03419	11868890	19991310	18332210	13853430	2620643	1505947	0.174101	0.165396	0.164652	0.16383	77.24	972.444	331741	187.765	188.116
AATM_MOUSE	IPEQSVLLLHAcAHNPTGVDPRPEQWK	3	1031.53	58	101.154	0.16261	0.27655	0.25478	0.16618	0.08535	0.03652	132321000	244087800	222442000	134950800	70172280	24241360	0.159766	0.140835	0.152553	0.166426	31.89	1031.53	170256	100.717	101.591
AATM_MOUSE	EGSSHNWQHITDQIGMFcFTGLKPEQVER	4	858.653	58	152.918	0.13298	0.24441	0.25013	0.18342	0.1067	0.05198	923274500	1705735000	1724071000	1272377000	753995200	366167600	0.13687	0.131718	0.133754	0.136893	69.96	858.653	267689	152.112	153.723
AATM_MOUSE	EGSSHNWQHITDQIGMFcFTGLKPEQVER	3	1144.53	58	152.917	0.13298	0.24441	0.25013	0.18342	0.1067	0.05198	303351500	563440600	556457600	389662600	253193100	142569800	0.137345	0.130421	0.136101	0.144222	69.61	1144.54	269909	152.161	153.673
AATM_MOUSE	EGSSHNWQHITDQIGMFcFTGLKPEQVER	5	687.124	58	152.77	0.13298	0.24441	0.25013	0.18342	0.1067	0.05198	792241200	1543706000	1473274000	1170373000	694079800	300973600	0.1326	0.119073	0.134532	0.155495	46.47	687.125	265709	152.062	153.478
AATM_MOUSE	EGSSHNWQHITDQIGmFcFTGLKPEQVER	4	862.652	58	140.277	0.13298	0.24441	0.25013	0.18342	0.1067	0.05198	123844100	218619200	224137200	168274900	88617050	37118920	0.143902	0.143008	0.138489	0.132211	43.67	862.652	242218	139.442	141.113
AATM_MOUSE	EGSSHNWQHITDQIGmFcFTGLKPEQVER	3	1149.87	58	140.034	0.13298	0.24441	0.25013	0.18342	0.1067	0.05198	23932800	48911420	55275720	33507360	6356836	2681431	0.140232	0.108293	0.106628	0.104781	59.93	1149.87	242429	139.641	140.427
ABC8B_MOUSE	TLEQVEPLNTEILR	2	827.954	27	113.302	0.38652	0.34986	0.17592	0.0637	0.0184	0.00448	8329277	9078043	5007555	641967	0	5579811	0.290861	0.321533	0.333036	0.34687	37.61	827.954	192337	113.157	113.448
ABC8B_MOUSE	ASIDEPEVDIVGEGQTER	2	972.463	43	80.6963	0.34195	0.34543	0.19604	0.08054	0.0265	0.00737	23625110	15586230	6659114	1769243	0	0	0.495912	0.486137	0.483773	0.481713	85.65	972.462	128451	80.433	80.9596
ABCA6_MOUSE	LVYILPLER	2	558.345	13	124.721	0.50121	0.33488	0.1232	0.03249	0.00681	0.0012	73811970	51103420	16214140	2789139	0	0	0.512873	0.489238	0.521792	0.561686	38.41	558.345	213884	124.41	125.033
ABCA6_MOUSE	TSEFPEFFSDLDK	2	781.357	21	147.723	0.39508	0.34894	0.17208	0.06126	0.01743	0.00418	22606440	16001920	17038310	7696174	5586197	0	0.327967	0.471144	0.290706	0.134824	48.51	781.353	257478	147.529	147.917
ABCA6_MOUSE	SAPLFFLNPTScFR	2	828.914	23	163.775	0.36248	0.34022	0.18773	0.07617	0.02475	0.00674	39936750	40595660	21052560	10615240	2180640	9059426	0.323531	0.33536	0.359159	0.393717	29.07	828.915	287396	163.552	163.998
ABCA6_MOUSE	MIAGITKPTAGQVELK	2	828.971	28	59.6001	0.36558	0.33778	0.18659	0.07616	0.02499	0.0069	18236230	20186760	8072349	2144045	0	0	0.374927	0.304633	0.394254	0.483058	53.71	828.972	86393	59.5451	59.6551
ABCA6_MOUSE	LPVTDVHPLSQAFHK	4	422.983	26	66.7309	0.36243	0.35442	0.18673	0.06964	0.02048	0.00503	72175610	71475810	35490230	12447900	3203923	1094883	0.368453	0.357964	0.371008	0.386743	38.88	422.984	100610	66.5637	66.8982
ABCA6_MOUSE	GVLLSTHDLAEAEALcDR	2	985.486	39	106.546	0.32758	0.33419	0.2023	0.09034	0.0325	0.00987	3124339	3618781	4223396	0	0	0	0.284898	0.285408	0.186778	0.096296	114.96	985.99	179694	106.468	106.623
ABCA6_MOUSE	AIGVcPQHNVQFDALTVK	2	999.017	33	86.6696	0.30798	0.33577	0.21039	0.09624	0.03522	0.01083	10197170	15656960	7373914	0	0	0	0.306884	0.197925	0.296993	0.427711	73.38	999.018	140609	86.5839	86.7554
ABCA6_MOUSE	HGFDLEDYSLSQcTLDR	2	1028.46	31	108.784	0.3087	0.33211	0.20981	0.09749	0.03645	0.01151	35947950	36975300	33892480	7344005	7419915	1313873	0.292513	0.323647	0.24751	0.162417	60.68	1028.46	184818	108.262	109.305
ABCA6_MOUSE	AQPNPEEPIDEDENVQAER	2	1090.49	55	43.0173	0.30162	0.3403	0.21327	0.09622	0.03464	0.01051	83430590	77973750	57716560	21111950	27688030	34389220	0.275977	0.36618	0.304956	0.235349	30.81	1091.49	52117	42.7634	43.2712
ABCA6_MOUSE	AEFGYcPQENGLWPNLTVK	2	1112.03	33	148.615	0.26383	0.32654	0.2275	0.11472	0.04612	0.01556	14122980	17595680	9885254	5960611	0	1684657	0.286766	0.261676	0.302971	0.36401	41.08	1112.54	259247	148.465	148.766
ABCA6_MOUSE	SSLLNILSGLYVPTAGSVTVYNK	2	1198.66	31	188.567	0.24231	0.32864	0.23783	0.12101	0.04833	0.01607	6834673	9079482	8401871	3129471	0	0	0.249027	0.249151	0.204225	0.158485	94	1198.66	333106	188.517	188.617
ABCA6_MOUSE	SSLLNILSGLYVPTAGSVTVYNK	3	799.441	31	188.617	0.24231	0.32864	0.23783	0.12101	0.04833	0.01607	9025590	12495080	9180139	3505981	799203	0	0.25783	0.235594	0.236371	0.236371	42.44	799.442	333117	188.517	188.717
ABCB6_MOUSE	EVPAGPEELSWAAGPR	2	833.415	43	96.1762	0.37816	0.35137	0.17963	0.0658	0.01916	0.00469	31692840	27981410	16336430	1030560	0	5612925	0.383439	0.396073	0.362234	0.322434	59.23	833.413	159427	95.7221	96.6303
ABCB6_MOUSE	IDGQDISQVTQISLR	2	836.947	30	107.805	0.39152	0.34852	0.17377	0.06263	0.01806	0.00439	4792577	4096462	4115059	0	27863650	0	0.11727	0.405642	0.26681	0.134014	73.58	836.946	181985	107.711	107.898
ABCB6_MOUSE	APDIILLDEATSALDTSNER	2	1072.54	42	168.866	0.30134	0.34149	0.21354	0.0958	0.03422	0.01028	22253100	11769530	11416470	0	28827830	0	0.299637	0.553841	0.363887	0.144155	86.94	1072.54	297141	168.197	169.534
ABCB6_MOUSE	SHIGVVPQDTVLFNDTIANNIR	3	808.427	36	139.592	0.24625	0.32998	0.23633	0.11913	0.04718	0.01556	17754650	19922380	14715800	21610620	2027603	0	0.233518	0.306403	0.272332	0.234982	44.03	808.427	242305	139.492	139.692
ABCB7_MOUSE	QALIDMNTLFTLLK	2	810.955	17	191.885	0.36529	0.33855	0.18666	0.07594	0.0248	0.00681	7472095	7436881	3124824	1383700	0	273128	0.379475	0.34116	0.406455	0.432626	48.99	810.956	338956	191.86	191.91
ABCB7_MOUSE	NVFLHLHNLDLGFHLSR	5	407.223	26	167.696	0.29327	0.34801	0.21826	0.09565	0.03274	0.0093	1078674	1442249	669918	0	0	0	0.338053	0.252433	0.32704	0.379875	58.85	407.219	294875	167.622	167.77
ABCB7_MOUSE	GSIYLAGQNLQDVSLESLR	2	1032.04	39	145.154	0.30735	0.34529	0.21133	0.09215	0.03183	0.00922	13941150	18524040	13044770	1070634	0	0	0.299291	0.250452	0.250793	0.251778	79.5	1032.04	252768	145.035	145.273
ABCB7_MOUSE	GTHYGLLANSSSIYSEMWHTQSNR	3	913.758	46	118.491	0.19979	0.2989	0.247	0.14632	0.0688	0.0271	10113620	16062800	16506100	4194946	1242623	1891176	0.202227	0.182219	0.156457	0.12878	81.05	913.758	202427	118.321	118.662
ABCB7_MOUSE	GTHYGLLANSSSIYSEMWHTQSNR	4	685.57	46	118.836	0.19979	0.2989	0.247	0.14632	0.0688	0.0271	23352390	34707630	29569290	20903280	7167781	4308188	0.194589	0.20176	0.196146	0.189053	46.08	685.571	202412	118.321	119.351
ABCB7_MOUSE	NPPVILYDEATSSLDSITEETILGAMR	3	979.158	51	193.886	0.17987	0.28539	0.25027	0.1573	0.0785	0.03284	2866329	5120626	3201698	2580095	2798027	847945	0.164592	0.147352	0.216055	0.298802	59.39	979.161	342312	193.811	193.962
ABCB7_MOUSE	VMAPPLQITPQTATVAFDNVHFEYIEGQK	3	1082.22	55	174.761	0.14096	0.25804	0.25547	0.17856	0.09808	0.04483	26587730	52826790	38322740	23714600	21246680	5206446	0.15835	0.120594	0.174617	0.243673	27.22	1082.22	307096	174.437	175.086
ABCBA_MOUSE	AAEVANAAEFIR	2	631.33	35	67.6697	0.48281	0.33586	0.13252	0.03802	0.00875	0.0017	51229230	33644320	10795440	4085563	0	915238	0.508884	0.501967	0.532457	0.576916	61.91	631.331	102917	67.5972	67.7422
ABCBA_MOUSE	ATQDSLAEATQLAEER	2	866.921	45	78.1633	0.38806	0.34578	0.17565	0.065	0.01934	0.00488	51620970	46079210	23330550	3797712	963304	0	0.410368	0.387441	0.38806	0.38981	109.54	866.92	123469	77.9809	78.3457
ABCBA_MOUSE	LYDPNSGTVSLDGHDIR	2	929.95	29	65.2627	0.349	0.3489	0.19293	0.07664	0.02426	0.00646	76878180	38619920	14502290	6981966	0	0	0.561227	0.576323	0.465763	0.465763	55.59	930.458	96717	65.1816	65.3438
ABCBA_MOUSE	IIDVIYTNPSEGYGDSLTR	2	1057.03	30	117.524	0.29483	0.34237	0.21658	0.0976	0.03485	0.01043	1938740	2161226	1262940	0	0	0	0.361509	0.308868	0.317767	0.328397	57.16	1057.02	200657	117.524	117.524
ABCBA_MOUSE	IGTVSQEPVLFScSVAENIAYGADNLSSVTAQQVER	3	1280.63	77	183.34	0.11448	0.22876	0.25007	0.19327	0.11746	0.05946	5792181	11521680	11356740	7612802	3327926	1603501	0.140536	0.115524	0.128487	0.145295	49.11	1280.64	323401	183.29	183.39
ABCBB_MOUSE	VGFFELFR	2	507.774	11	157.892	0.52418	0.32874	0.11293	0.02773	0.0054	0.00088	133796800	77786580	25095950	5719027	9393027	0	0.53138	0.548779	0.548916	0.548916	43.73	507.774	276070	157.518	158.266
ABCBB_MOUSE	QDIGWFDDLK	2	618.798	14	121.735	0.47792	0.33737	0.13458	0.03897	0.00904	0.00177	32591070	23076410	16259640	4468135	571161	14993150	0.354407	0.476896	0.368486	0.246079	35.52	618.799	208916	120.9	122.57
ABCBB_MOUSE	AGSIADEVLSSIR	2	659.354	30	134.851	0.47878	0.33419	0.13509	0.04003	0.00957	0.00194	190764700	119056900	47546350	10170960	16138290	13542720	0.48025	0.515543	0.502306	0.48456	53.66	659.355	232830	134.45	135.252
ABCBB_MOUSE	KPPIDVYSGAGEK	3	454.242	24	27.4401	0.45047	0.34295	0.14685	0.04554	0.01131	0.00237	127945600	85535060	83934800	41219060	19421240	47235200	0.315688	0.494351	0.316478	0.140423	29.9	454.242	21790	26.9263	27.954
ABCBB_MOUSE	KPPIDVYSGAGEK	2	680.859	24	27.5339	0.45047	0.34295	0.14685	0.04554	0.01131	0.00237	72875760	43664550	40206340	12733740	6033120	3074989	0.408065	0.530048	0.349645	0.158827	63.82	680.859	21846	27.1495	27.9183
ABCBB_MOUSE	AGQITNEALSNIR	2	693.87	30	51.8617	0.46289	0.33879	0.14176	0.04326	0.01062	0.00221	290536200	209177300	83975760	8466838	4109864	0	0.487259	0.468446	0.474131	0.48129	71.29	693.871	70500	51.7759	51.9474
ABCBB_MOUSE	YETNVGIQGSQLSR	2	776.392	29	41.5966	0.41842	0.34621	0.1616	0.05471	0.01485	0.00341	1144465000	871120700	387602300	164264400	65028900	17667800	0.431849	0.447114	0.44467	0.43955	53.13	776.389	48761	41.3736	41.8196
ABCBB_MOUSE	QAQLHDFVMSLPEK	2	821.917	29	90.3664	0.36638	0.33772	0.18626	0.07592	0.02488	0.00686	851754	1977387	825020	0	0	832624	0.189836	0.0933952	0.243408	0.488957	46.72	821.917	146225	90.3664	90.3664
ABCBB_MOUSE	DNDVLVEEVEPAPVR	2	840.926	32	100.129	0.38504	0.34845	0.17673	0.06482	0.01902	0.00471	8189118	7815012	3482447	0	0	0	0.420244	0.366518	0.400106	0.444543	30.32	841.426	166499	99.4883	100.771
ABCBB_MOUSE	MLTGFASQDKEILEK	3	570.631	27	71.6664	0.35658	0.33625	0.19045	0.0798	0.02694	0.00767	161552700	134631900	62324650	31765550	10695850	11662500	0.391517	0.397975	0.423619	0.466501	47.9	570.632	110357	71.4257	71.907
ABCBB_MOUSE	ILLLDEATSALDTESEK	3	616.654	33	152.211	0.35233	0.34676	0.19147	0.07649	0.02446	0.00661	28970340	25210790	35666750	2161409	2798307	19109400	0.254311	0.394931	0.204138	0.0650459	39.89	616.654	266276	151.512	152.911
ABCBB_MOUSE	ILLLDEATSALDTESEK	2	924.478	33	152.231	0.35233	0.34676	0.19147	0.07649	0.02446	0.00661	355053800	254005200	202006000	107979900	101310800	33142140	0.337024	0.461471	0.343145	0.207591	93.61	924.478	266252	151.512	152.951
ABCBB_MOUSE	FYDPDQGTVMIDGHDSK	3	642.284	27	57.5435	0.319	0.33332	0.20573	0.09355	0.03426	0.01059	184177700	182371100	108282400	32703550	3609660	0	0.360324	0.336951	0.337593	0.338504	39.63	642.285	81970	57.2651	57.8219
ABCBB_MOUSE	FYDPDQGTVMIDGHDSK	2	962.923	27	57.4644	0.319	0.33332	0.20573	0.09355	0.03426	0.01059	23089020	18924360	11857750	3700701	0	0	0.401047	0.39996	0.364992	0.31218	56.92	963.423	82008	57.3721	57.5567
ABCBB_MOUSE	ILLLDMATSALDNESEAK	3	645.331	36	175.186	0.32204	0.33278	0.2045	0.09276	0.03393	0.01049	26472730	31943660	43994650	32419720	446900	1548538	0.193477	0.270915	0.155025	0.0625319	37.57	645.33	307214	174.736	175.636
ABCBB_MOUSE	ILLLDMATSALDNESEAK	2	967.493	36	175.037	0.32204	0.33278	0.2045	0.09276	0.03393	0.01049	182357100	218171100	244084300	135173400	81764620	1279231	0.211348	0.273698	0.188257	0.10636	94.81	967.493	307616	174.637	175.436
ABCBB_MOUSE	FYDPcEGMVTLDGHDIR	2	1012.95	28	99.0109	0.29674	0.32001	0.21384	0.10635	0.04288	0.01465	6660384	9276292	7651735	1002957	0	0	0.270842	0.217091	0.211017	0.202225	43.03	1012.95	164855	98.8948	99.1271
ABCBB_MOUSE	FYDPcEGMVTLDGHDIR	3	675.633	28	99.0081	0.29674	0.32001	0.21384	0.10635	0.04288	0.01465	97609500	100182100	60372760	28194060	10033350	4093016	0.32484	0.312611	0.328157	0.356765	26.68	675.636	164357	98.674	99.3423
ABCBB_MOUSE	QDIGWFDDLKNNPGVLTTR	2	1095.05	27	136.501	0.27905	0.34058	0.2235	0.10366	0.03788	0.01155	1733914	1963832	1382279	0	0	0	0.34132	0.304728	0.279805	0.251786	34.49	1095.06	236699	136.501	136.501
ABCBB_MOUSE	QDIGWFDDLKNNPGVLTTR	3	730.371	27	136.426	0.27905	0.34058	0.2235	0.10366	0.03788	0.01155	29017060	25884410	24768480	45018720	2771949	1513280	0.224984	0.388312	0.267241	0.148044	48.24	730.374	236491	136.201	136.65
ABCBB_MOUSE	LSTIQNSDIIAVMSQGVVIEK	2	1123.11	37	166.424	0.26522	0.32472	0.22649	0.11494	0.04668	0.01595	4014797	1750087	1148141	0	0	0	0.580758	0.588389	0.383285	0.29197	50.8	1123.11	291971	166.424	166.424
ABCBB_MOUSE	DQIGIVEQEPVLFSTTIAENIR	2	1236.65	44	182.197	0.23887	0.32595	0.2386	0.12323	0.05008	0.01697	39602840	50642260	33843230	16498290	3612752	12833110	0.252195	0.260287	0.266613	0.27493	84.86	1236.65	321323	181.899	182.495
ABCBB_MOUSE	DQIGIVEQEPVLFSTTIAENIR	3	824.771	44	182.346	0.23887	0.32595	0.2386	0.12323	0.05008	0.01697	48660220	62211870	70488460	30137910	14851400	5468271	0.209907	0.260355	0.177697	0.103155	68.52	824.771	321319	182.198	182.495
ABCBB_MOUSE	ILNNLSMVIKPGETTAFVGSSGAGK	2	1246.16	41	129.921	0.2273	0.31256	0.23955	0.13225	0.05811	0.02142	13800520	22018410	13765400	5453365	1937063	6918650	0.215993	0.182457	0.23681	0.316424	90.14	1246.17	224047	129.803	130.039
ABCBB_MOUSE	ILNNLSMVIKPGETTAFVGSSGAGK	3	831.112	41	129.952	0.2273	0.31256	0.23955	0.13225	0.05811	0.02142	160385100	218742300	170876000	84607680	35216310	11940360	0.235249	0.22987	0.225443	0.219961	44.78	831.114	223816	129.674	130.231
ABCBB_MOUSE	ILNNLSmVIKPGETTAFVGSSGAGK	3	836.444	41	116.8	0.2273	0.31256	0.23955	0.13225	0.05811	0.02142	13018110	12946920	8550809	1563116	2963473	0	0.333435	0.333138	0.31514	0.290491	40.47	836.442	199091	116.658	116.941
ABCBB_MOUSE	SSYEDRKDNDVLVEEVEPAPVR	3	849.417	48	66.9501	0.23776	0.32362	0.23832	0.12448	0.05135	0.01772	3445458	3982287	3086167	0	0	0	0.327705	0.292067	0.25796	0.219111	29.05	849.417	101427	66.934	66.9662
ABCBB_MOUSE	QAQLHDFVMSLPEKYETNVGIQGSQLSR	4	794.651	58	132.56	0.15516	0.26914	0.25432	0.17062	0.09032	0.0399	28952130	58929730	42934780	36458120	11747090	7481672	0.155236	0.114945	0.170238	0.253522	37.72	794.653	228775	132.292	132.827
ABCBB_MOUSE	DANAYNFIMALPQQFDTLVGEGGGQMSGGQK	3	1082.17	63	194.087	0.14503	0.25417	0.24994	0.17705	0.09985	0.04728	9060460	13348210	12687940	9044852	4992383	1865627	0.177658	0.191869	0.176262	0.156414	68.39	1082.18	342628	194.011	194.162
ABCBB_MOUSE	DANAYNFIMALPQQFDTLVGEGGGQmSGGQK	3	1087.5	63	192.785	0.14503	0.25417	0.24994	0.17705	0.09985	0.04728	2381855	3312818	3429592	3259775	1011597	829351	0.167442	0.20843	0.171887	0.128652	50.18	1087.51	340510	192.76	192.809
ABCBB_MOUSE	FTYPSRPDIQVLNGLSVSVDPGQTLAFVGSSGcGK	3	1218.61	60	178.44	0.12069	0.23707	0.25276	0.18999	0.1121	0.055	43236950	12180600	14859650	32347360	9213358	4366901	0.372075	0.664855	0.219277	0.0866834	35.24	1218.94	311279	177.767	179.114
ABCD1_MOUSE	GPQVPAGEPTQEASGATATK	2	948.969	50	27.6773	0.34702	0.34751	0.19381	0.07792	0.02502	0.00677	19006310	19272250	9627009	2766601	0	0	0.375084	0.342683	0.366633	0.397113	84.07	948.968	21529	27.5929	27.7618
ABCD1_MOUSE	ILGGLWPTYSGVLYKPPPQR	3	748.084	31	146.094	0.25021	0.33533	0.23612	0.11565	0.0441	0.01391	2810737	3426711	2149476	0	0	0	0.335133	0.282467	0.288471	0.294769	26.84	748.421	254557	146.019	146.168
ABCD3_MOUSE	ITELMQVLK	2	537.815	12	96.1126	0.51018	0.30868	0.12864	0.03999	0.00998	0.00209	1322184000	760973200	289946400	70910990	19977750	1590096	0.536256	0.525471	0.54036	0.574894	50.57	537.815	160427	95.6851	96.5401
ABCD3_MOUSE	VGITLFTVSHR	2	615.354	14	78.6103	0.48058	0.33945	0.13259	0.03721	0.00831	0.00156	31842360	18259390	7700947	1437541	8786814	0	0.468084	0.549226	0.50538	0.448637	33.4	615.354	124374	78.3771	78.8435
ABCD3_MOUSE	VLGELWPLFGGR	2	672.377	18	175.161	0.43434	0.35097	0.15305	0.04729	0.01153	0.00235	1254591000	994042800	404348700	123418800	29211050	4919308	0.446389	0.441228	0.451057	0.463368	47.4	672.379	307366	174.786	175.536
ABCD3_MOUSE	LVEHLHNFIFFR	4	393.717	18	127.103	0.37288	0.35774	0.18173	0.0646	0.01795	0.00414	103717400	104590200	44556100	17333640	1468504	0	0.381783	0.355069	0.397087	0.444444	53.54	393.718	218044	126.709	127.497
ABCD3_MOUSE	IANPDQLLTQDVEK	2	792.417	27	90.6336	0.40617	0.3474	0.16714	0.05825	0.01626	0.00383	1595870000	1305967000	645214600	211269000	69494350	48730910	0.411673	0.421473	0.409473	0.394276	61.49	792.418	147886	90.3164	90.9508
ABCD3_MOUSE	EYLDNVQLGHILER	3	566.965	27	111.773	0.3722	0.35177	0.18234	0.0676	0.01991	0.00492	1031770000	961003400	486213800	189367500	65464100	15052060	0.375343	0.377334	0.3793	0.382383	37.14	566.965	188939	111.408	112.139
ABCD3_MOUSE	LITNSEEIAFYNGNK	2	856.928	26	81.1237	0.36915	0.35046	0.18381	0.06922	0.02076	0.00524	131607900	129218000	83557150	41018140	13169720	5580047	0.32564	0.357365	0.322347	0.28276	75.78	856.928	129215	80.8146	81.4328
ABCD3_MOUSE	NTSLAGAAFLLLcLLHK	2	921.519	27	193.01	0.3287	0.3395	0.20196	0.08776	0.03047	0.00887	10191720	11033630	5663612	1876667	0	0	0.354302	0.312764	0.348797	0.401112	84.76	921.517	340767	192.91	193.11
ABCD3_MOUSE	NTSLAGAAFLLLcLLHK	3	614.682	27	193.06	0.3287	0.3395	0.20196	0.08776	0.03047	0.00887	30937250	31790300	18226870	7240646	2935380	8830734	0.309493	0.330441	0.336783	0.345988	56.22	614.682	340598	192.809	193.31
ABCD3_MOUSE	LITNSEEIAFYNGNKR	3	623.655	29	60.445	0.33883	0.35017	0.19752	0.07946	0.02534	0.00678	205623500	199546500	145904100	39771290	8827002	21971700	0.330774	0.360892	0.301644	0.236638	71.01	623.655	87698	60.0956	60.7945
ABCD3_MOUSE	LITNSEEIAFYNGNKR	2	934.979	29	60.6363	0.33883	0.35017	0.19752	0.07946	0.02534	0.00678	40257780	29345180	18398620	1709374	0	0	0.44875	0.460171	0.385957	0.295555	76.99	934.979	87746	60.1982	61.0744
ABCD3_MOUSE	NTSLAGAAFLLLcLLHKR	4	500.288	31	190.618	0.30173	0.33699	0.21314	0.09782	0.03578	0.01096	9520361	12824270	6370537	2928847	667065	0	0.294647	0.239905	0.312192	0.410773	51.73	500.289	336382	190.267	190.968
ABCD3_MOUSE	NTSLAGAAFLLLcLLHKR	3	666.715	31	190.692	0.30173	0.33699	0.21314	0.09782	0.03578	0.01096	16132510	16923720	10503570	6190761	3762193	891847	0.296528	0.322922	0.317063	0.310264	51.26	667.051	336705	190.267	191.117
ABCD3_MOUSE	EGGWDSVQDWMDVLSGGEK	3	698.974	34	186.244	0.29046	0.3291	0.21686	0.10478	0.04069	0.01333	30113650	30153390	20140000	8165479	3324026	442857	0.326119	0.331428	0.311937	0.284592	67.64	698.976	328724	186.119	186.369
ABCD3_MOUSE	EGGWDSVQDWMDVLSGGEK	2	1047.96	34	186.244	0.29046	0.3291	0.21686	0.10478	0.04069	0.01333	361939000	385312900	249355000	122428600	44109670	12236030	0.307933	0.311057	0.305648	0.298467	82.84	1047.96	328631	186.069	186.418
ABCD3_MOUSE	EGGWDSVQDWmDVLSGGEK	2	1055.95	34	160.265	0.29046	0.3291	0.21686	0.10478	0.04069	0.01333	15619070	15606400	11668550	2772471	0	0	0.342025	0.332138	0.29046	0.236706	65.24	1055.96	281057	160.098	160.432
ABCD3_MOUSE	HLHSTHSELLEDYYQSGR	3	724.675	38	59.3669	0.28727	0.34165	0.2199	0.10044	0.03625	0.01094	514670300	624893000	315173800	92744120	57042890	113696500	0.299537	0.280219	0.32931	0.391819	60.02	724.675	85020	57.9392	60.7945
ABCD3_MOUSE	HLHSTHSELLEDYYQSGR	2	1086.51	38	59.1096	0.28727	0.34165	0.2199	0.10044	0.03625	0.01094	137126400	151762800	83625370	4753551	2190900	0	0.361373	0.312018	0.330559	0.352518	65.7	1086.51	85687	58.1726	60.0466
ABCD3_MOUSE	HLHSTHSELLEDYYQSGR	4	543.758	38	60.4846	0.28727	0.34165	0.2199	0.10044	0.03625	0.01094	293388800	337729300	196464600	88834670	36247710	3297570	0.306904	0.29845	0.312294	0.32931	31.34	543.758	88833	59.7707	61.1984
ABCD3_MOUSE	GIEGAQASPLVPGAGEIINTDNIIK	3	826.446	52	155.588	0.24054	0.32654	0.23798	0.12243	0.04957	0.01675	425527200	581736000	398524300	206669700	73560780	25264050	0.24866	0.238251	0.250755	0.264124	81.96	826.447	272219	155.488	155.687
ABCD3_MOUSE	GIEGAQASPLVPGAGEIINTDNIIK	2	1239.17	52	151.802	0.24054	0.32654	0.23798	0.12243	0.04957	0.01675	66659190	84541680	58575830	32245460	12096840	5017269	0.257236	0.263015	0.261395	0.260041	54.12	1239.17	258272	148.116	155.488
ABCD3_MOUSE	GISDQVLKEYLDNVQLGHILER	4	635.593	40	177.718	0.2289	0.32259	0.24239	0.12796	0.053	0.01826	52444400	80470500	55215520	58921330	10406940	4916090	0.199884	0.202029	0.229818	0.263239	48.62	635.594	312481	177.468	177.968
ABCD3_MOUSE	GISDQVLKEYLDNVQLGHILER	3	847.122	40	177.717	0.2289	0.32259	0.24239	0.12796	0.053	0.01826	43253330	53782490	36172680	18333560	7711717	0	0.2716	0.270286	0.270686	0.271766	104.07	847.123	312460	177.517	177.918
ABCD3_MOUSE	FDHVPLATPNGDILIQDLSFEVR	2	1298.67	41	181.625	0.215	0.31651	0.24713	0.13508	0.05776	0.0205	39866880	45702490	35161380	13850300	8231521	0	0.279155	0.298166	0.261647	0.220354	53.32	1298.67	317622	180.308	182.943
ABCD3_MOUSE	FDHVPLATPNGDILIQDLSFEVR	3	866.118	41	180.632	0.215	0.31651	0.24713	0.13508	0.05776	0.0205	193880100	283851800	216727800	112687300	43046000	10243830	0.225328	0.216744	0.219453	0.223079	57.18	866.119	317484	180.258	181.007
ABCE1_MOUSE	GSELQNYFTK	2	593.791	16	55.3211	0.49985	0.3303	0.12547	0.03484	0.00779	0.00148	98358400	72556200	22009730	8858746	222785900	123648900	0.179415	0.462955	0.52189	0.586128	24.62	593.791	77621	55.2019	55.4403
ABCE1_MOUSE	NTVANSPQTLLAGMNK	2	829.93	28	82.966	0.37822	0.335	0.18156	0.07309	0.02374	0.00651	123787300	96236280	187876900	136518300	71316090	32338120	0.191008	0.421561	0.169763	0.0901957	80.89	829.931	132964	82.7368	83.1953
ABCE1_MOUSE	TQAIVcQQLDLTHLK	2	884.475	26	85.8263	0.35815	0.33758	0.18971	0.07873	0.02627	0.00738	14868220	12784440	8441816	0	0	0	0.411925	0.389081	0.344439	0.28386	36.87	884.47	138760	85.7235	85.9291
ABCE1_MOUSE	TQAIVcQQLDLTHLK	3	589.986	26	85.8995	0.35815	0.33758	0.18971	0.07873	0.02627	0.00738	114301400	115021400	63207420	21392030	8117610	724821	0.354132	0.336066	0.349862	0.369495	50.83	589.986	138643	85.5994	86.1996
ABCE1_MOUSE	cPFGALSIVNLPSNLEK	2	929.99	30	162.511	0.33149	0.33757	0.20076	0.08764	0.03068	0.00903	22626490	16562110	13268290	2003279	0	0	0.415469	0.441992	0.33751	0.207448	53.21	929.991	285942	162.069	162.954
ABCE1_MOUSE	ADIFMFDEPSSYLDVK	2	938.937	26	167.745	0.31438	0.33438	0.20766	0.09467	0.03466	0.01069	69802460	79233690	45501250	20253820	6501745	2342483	0.312126	0.29272	0.316842	0.352401	54.84	938.939	294741	167.522	167.968
ABCE1_MOUSE	EGINIFLDGYVPTENLR	2	975.502	28	167.199	0.31701	0.34821	0.20727	0.08763	0.02929	0.00819	53380650	52617480	35075720	18753320	8345261	2414586	0.312923	0.354908	0.316123	0.271642	69.3	975.503	293813	166.925	167.472
ABCE1_MOUSE	LKPDEGGEVPVLNVSYKPQK	2	1099.1	35	67.4599	0.27441	0.33955	0.22545	0.10566	0.03898	0.01199	6681202	6466682	4821869	948433	0	0	0.353163	0.359644	0.29843	0.230248	66.73	1099.1	102173	67.3892	67.5307
ABCE1_MOUSE	LKPDEGGEVPVLNVSYKPQK	3	733.067	35	67.4413	0.27441	0.33955	0.22545	0.10566	0.03898	0.01199	103119300	116164500	71513930	30076740	242278300	800964	0.182851	0.306635	0.305813	0.304747	67.13	733.069	102091	67.1954	67.6871
ABCE1_MOUSE	VALALcLGKPADVYLIDEPSAYLDSEQR	3	1036.2	57	172.883	0.16238	0.27475	0.25369	0.16657	0.08639	0.03742	13305390	23591630	18889580	12090830	6143162	2948260	0.172867	0.149746	0.176865	0.213349	48.33	1036.2	303896	172.658	173.108
ABCF1_MOUSE	LQGQLEQGDDTAAEK	2	801.884	37	21.791	0.41591	0.3433	0.16329	0.05682	0.01594	0.0038	17221510	10399060	6824509	4763326	570702	0	0.432929	0.519402	0.414374	0.277242	53.51	801.883	10271	21.6664	21.9156
ABCF1_MOUSE	AANAAENDFSVSQAEVSSR	2	976.951	52	49.5435	0.34307	0.34611	0.19555	0.07986	0.02609	0.0072	47530800	48691590	29506610	5419040	1718931	0	0.357732	0.337775	0.327375	0.312385	47.6	976.954	65744	49.3957	49.6914
ABCF1_MOUSE	LQGQLEQGDDTAAEKLEK	3	658.332	42	33.2466	0.33362	0.34596	0.1997	0.08308	0.0276	0.00773	57422890	46697740	27438160	11491190	2605732	775693	0.392149	0.417518	0.378355	0.325314	42.71	658.33	32595	33.1519	33.3412
ABCF1_MOUSE	ILAGLGFDPEMQNRPTQK	3	672.351	36	87.8778	0.29846	0.33361	0.21413	0.1003	0.03761	0.01185	14875930	21478650	13760000	10453160	4985199	2065917	0.219997	0.21574	0.250985	0.299537	34.04	672.351	143045	87.7854	87.9702
ABCF1_MOUSE	QQPPEPEWIGDGEGTSPADK	2	1069.49	48	68.4189	0.29605	0.34136	0.21588	0.09762	0.03507	0.01058	11827400	13118070	8960943	1834511	0	0	0.33092	0.309347	0.289027	0.265067	48.22	1069.49	103989	68.2968	68.5409
ABCF1_MOUSE	IGFFNQQYAEQLHMEETPTEYLQR	3	991.468	53	147.822	0.1685	0.27962	0.25321	0.1631	0.083	0.03527	87891810	86106150	75131080	64556100	23438990	7205914	0.255255	0.333956	0.265299	0.181471	26.07	991.459	257431	147.578	148.066
ABCF1_MOUSE	FTFPDPPPLSPPVLGLHGVTFGYEGQKPLFK	4	846.452	48	182.074	0.12343	0.24813	0.26071	0.18854	0.10519	0.04818	2561488	8647853	8149981	4617692	2622815	2433455	0.0882259	0.032109	0.0769288	0.155331	30.48	846.453	321031	182.049	182.099
ABCF2_MOUSE	TRLELEENQMK	2	695.853	24	27.7248	0.44319	0.3246	0.15545	0.05566	0.01614	0.00395	6454633	3393048	2215652	0	0	0	0.535062	0.545445	0.447465	0.286573	39.7	695.852	22382	27.4326	28.0171
ABCF2_MOUSE	LLTGELLPTDGMIR	2	764.924	20	140.015	0.39538	0.33496	0.17428	0.06738	0.02099	0.0055	19753040	16160360	8606603	0	0	0	0.443689	0.407047	0.397759	0.382916	64.48	764.926	243142	139.941	140.089
ABCF2_MOUSE	IPPPVIMVQNVSFK	3	523.634	21	138.456	0.36812	0.34054	0.1853	0.07415	0.02374	0.00637	6009065	4752172	3273702	326892	0	319719	0.409294	0.421181	0.35222	0.263462	55.26	523.634	240072	138.336	138.577
ABCF2_MOUSE	EVPIPEHIDIYHLTR	4	458.748	28	110.181	0.33491	0.35207	0.19938	0.0799	0.02525	0.00666	19274850	19775610	8495784	2576859	325328	0	0.38207	0.343479	0.392695	0.442533	45.46	458.748	186471	109.989	110.373
ABCF3_MOUSE	TSNPLVLEEASASQAGSR	2	908.955	46	64.0246	0.36798	0.34754	0.1845	0.07092	0.02183	0.00568	267474200	268413200	144058400	238559300	289181400	169794800	0.194176	0.346894	0.354677	0.362935	58.36	908.954	97146	63.9073	64.1418
ABCF3_MOUSE	NFLNAIATDIIHLHSQR	4	491.518	34	168.834	0.31683	0.35008	0.20753	0.08684	0.0286	0.00785	2370919	2435090	1776608	0	0	0	0.360179	0.342517	0.291971	0.237006	28.62	491.519	297478	168.634	169.034
ABCF3_MOUSE	LAEPQNQGNSQVLLDAPIQLSK	2	1182.13	50	121.666	0.25871	0.33333	0.2313	0.11354	0.04394	0.0142	5144642	6074071	4992648	0	0	0	0.317348	0.288178	0.243633	0.196351	71.94	1182.13	208412	121.618	121.713
ABCF3_MOUSE	ALFARPDLLLLDEPTNMLDVR	3	804.77	37	182.471	0.23246	0.31583	0.23834	0.12935	0.05579	0.02016	192325600	130621000	61167990	22099110	8708579	0	0.463522	0.461464	0.335942	0.335942	55.28	804.77	322538	182.397	182.545
ABCG2_MOUSE	TIIFSIHQPR	3	404.568	18	57.5098	0.48188	0.34003	0.13175	0.03654	0.00805	0.00149	59931280	42832890	14332020	3482654	0	1096335	0.492551	0.477532	0.506757	0.542465	29.76	404.568	81912	57.2497	57.7699
ABCG2_MOUSE	GLSGDVLINGAPQPAHFK	2	910.986	36	83.5916	0.34125	0.35229	0.19648	0.07768	0.02425	0.00633	5191887	5468715	3828231	0	0	0	0.358337	0.334172	0.294326	0.251864	42.68	910.989	134592	83.552	83.6313
ABCG2_MOUSE	TLAEGDVLSFHHITYR	2	929.976	27	84.1983	0.33305	0.3513	0.20019	0.08087	0.02579	0.00688	25664680	25495290	19164960	0	0	2504950	0.352392	0.35416	0.292469	0.225731	53.64	929.976	135200	83.8344	84.5621
ABCG2_MOUSE	EILSDINGIMKPGLNAILGPTGGGK	3	822.453	41	174.238	0.23029	0.31412	0.23873	0.13069	0.05693	0.02079	17172910	31192100	20496510	8674161	24696040	32331000	0.12762	0.14687	0.206123	0.291923	35.33	822.782	283408	174.038	174.437
ABH15_MOUSE	VTNPGSLPPVLLVIPNAWGR	2	1050.6	33	185.694	0.28054	0.34429	0.22361	0.10156	0.03606	0.01062	4422671	4486747	3948243	4509520	2578054	921598	0.211947	0.347277	0.260009	0.173233	42.84	1050.6	327826	185.67	185.719
ABHD3_MOUSE	SVGIPVLcLNATDDVFSPSHAIPIETAK	3	984.511	50	176.973	0.1773	0.28564	0.25184	0.15827	0.07868	0.03269	61482840	76418660	73736430	58393450	33466530	65642940	0.166557	0.256538	0.204927	0.148041	58.14	984.511	311070	176.729	177.218
ABHD6_MOUSE	IKVPTQIIWGK	3	428.268	13	94.0712	0.45147	0.34817	0.14512	0.0429	0.01001	0.00195	5739466	6692547	3250561	1262535	0	0	0.338709	0.305999	0.344423	0.388944	34.44	428.27	155144	94.0143	94.128
ABHD6_MOUSE	LKELEESAAIQK	2	679.88	29	27.0361	0.45909	0.33984	0.14337	0.04406	0.01088	0.00228	6051423	4502609	3715132	0	0	0	0.424091	0.457344	0.32921	0.1932	65.11	679.882	20377	26.9679	27.1044
ABHD6_MOUSE	SSLDDLSIVGQVK	2	680.87	21	102.883	0.46328	0.33778	0.14184	0.04357	0.01079	0.00227	42551310	28228880	13487540	9438024	28690960	35483320	0.269517	0.494784	0.456516	0.405691	59.24	680.87	172039	102.442	103.323
ABHD6_MOUSE	QDQVLDVSGADILAK	2	786.417	30	108.505	0.41072	0.34669	0.16513	0.05706	0.0158	0.0037	22036770	20563040	10027960	0	3124900	40972390	0.227829	0.375792	0.386775	0.399772	74.3	786.417	183337	108.29	108.72
ABHD6_MOUSE	FKVPQQILQGLVDVR	3	580.677	26	155.29	0.35244	0.35455	0.19136	0.07291	0.02186	0.00547	28024660	25388860	14390110	5083360	0	0	0.384495	0.389591	0.362661	0.332822	43.88	580.678	271617	155.141	155.438
ABHD6_MOUSE	FKVPQQILQGLVDVR	2	870.512	26	155.313	0.35244	0.35455	0.19136	0.07291	0.02186	0.00547	5002113	6650260	2372971	0	0	0	0.356648	0.255551	0.378039	0.456518	25.05	870.513	271777	155.288	155.339
ABHD6_MOUSE	NLHLVcVDMPGHEGTTR	3	645.977	29	57.8921	0.31942	0.32273	0.20566	0.09776	0.03771	0.01233	36811580	29912260	24100310	13320530	9348548	15776170	0.284766	0.389529	0.315735	0.210965	45.52	645.978	82750	57.7062	58.078
ABHD6_MOUSE	IPLIPSTPEEMSEMLQLcSYVR	2	1297.14	43	188.617	0.20378	0.28489	0.2395	0.14897	0.07496	0.03199	4796946	8507582	5277722	2882333	1651104	1453210	0.195245	0.14022	0.21549	0.312615	67.94	1297.14	333195	188.567	188.667
ABHD6_MOUSE	IPLIPSTPEEMSEMLQLcSYVR	3	865.095	43	188.617	0.20378	0.28489	0.2395	0.14897	0.07496	0.03199	5412776	8091867	6626654	2889577	2083381	0	0.215612	0.184978	0.196885	0.21549	59.75	865.095	333189	188.567	188.667
ABHDB_MOUSE	LNLDTLAQHLDK	2	690.878	19	89.6731	0.4519	0.34259	0.14623	0.04523	0.01121	0.00234	37878750	36739050	18956850	10758870	10098880	6516505	0.31318	0.366084	0.367643	0.370478	44.6	690.876	146694	89.441	89.9051
ABHDB_MOUSE	QFLLTNLVEVGGR	2	723.409	20	152.943	0.42641	0.34901	0.15729	0.05081	0.01305	0.00282	111922100	88111100	37958420	9708562	0	842483	0.450313	0.439946	0.442912	0.445572	42.88	723.41	266410	152.457	153.428
ABHDB_MOUSE	TAMLLALQRPDVVER	2	856.48	31	96.1158	0.35752	0.33833	0.18993	0.07862	0.02614	0.00731	25866590	25532400	12496970	2176933	9398110	3360236	0.328126	0.343253	0.376853	0.430378	77.26	856.48	159093	95.9829	96.2486
ABHDB_MOUSE	LVVVDISPVGTTPGSHIGAFIAAMK	3	827.458	41	174.711	0.21968	0.31092	0.24252	0.13548	0.06	0.02223	50168580	62891910	64906000	71972070	52612560	33582410	0.149252	0.258317	0.193418	0.127394	63.79	827.458	306913	174.337	175.086
ABHDB_MOUSE	EPYSGPTLFLLGGNSTYVQPSHHSEIR	4	747.373	52	125.798	0.17347	0.29044	0.257	0.15859	0.07634	0.03044	97154530	126938900	107664800	66490430	54407650	16483140	0.207091	0.250882	0.220235	0.187534	36.52	747.373	216243	125.529	126.067
ABHDB_MOUSE	EPYSGPTLFLLGGNSTYVQPSHHSEIR	3	996.161	52	125.798	0.17347	0.29044	0.257	0.15859	0.07634	0.03044	20201940	82162900	28012970	16807220	22875130	0	0.118793	0.0167265	0.183678	0.291052	40.21	996.161	216249	125.629	125.967
ABHEB_MOUSE	GLLDFLQGLA	2	523.798	16	200.042	0.53151	0.32269	0.1112	0.02787	0.0056	0.00095	71954010	45680220	14078340	4787853	1185600	486959	0.520753	0.516986	0.543544	0.579348	48.01	523.799	352247	199.867	200.217
ABHEB_MOUSE	INAVDYASVK	2	540.29	17	37.2584	0.53304	0.31993	0.11146	0.02849	0.00588	0.00103	1936006000	1136504000	392739700	139523900	37696150	35593420	0.526366	0.540105	0.538504	0.536677	29.61	540.29	40229	36.9409	37.5759
ABHEB_MOUSE	AVAIDLPGLGR	2	541.322	22	106.323	0.53117	0.32281	0.11135	0.02794	0.00562	0.00096	1599841000	926834600	311142100	70295070	10456800	0	0.548159	0.546482	0.545373	0.542981	40.02	541.322	179805	105.948	106.699
ABHEB_MOUSE	FSVLLLHGIR	3	385.573	14	107.571	0.49133	0.33909	0.12709	0.03388	0.00714	0.00126	750871900	475305500	185079700	43791360	8080642	0	0.513196	0.52028	0.50035	0.475741	45.07	385.573	180722	107.107	108.035
ABHEB_MOUSE	FSVLLLHGIR	2	577.856	14	107.592	0.49133	0.33909	0.12709	0.03388	0.00714	0.00126	402057400	253805400	105348300	24269670	3373308	0	0.509673	0.521188	0.48927	0.450353	42.83	577.857	180848	107.149	108.035
ABHEB_MOUSE	FSSETWQNLGTLQR	2	833.913	26	93.9754	0.38106	0.35113	0.17832	0.06494	0.01882	0.00458	1134446000	1033768000	502561900	181652600	42276660	11916360	0.390297	0.384968	0.392111	0.400341	89.68	833.913	154911	93.6937	94.2571
ABHEB_MOUSE	FSSETWQNLGTLQR	3	556.278	26	93.5228	0.38106	0.35113	0.17832	0.06494	0.01882	0.00458	43493020	32924650	12989180	28678940	29565540	19916340	0.259555	0.449394	0.468793	0.49359	38.5	556.279	154919	92.9176	94.128
ABHEB_MOUSE	GFVPVAPIcTDKINAVDYASVK	2	1182.62	35	127.332	0.24393	0.32013	0.23452	0.12387	0.05207	0.01835	26443760	38210390	22540270	10891150	3300540	0	0.260822	0.213699	0.26621	0.340812	58	1182.62	219074	127.217	127.447
ABHEB_MOUSE	GFVPVAPIcTDKINAVDYASVK	3	788.747	35	127.315	0.24393	0.32013	0.23452	0.12387	0.05207	0.01835	170968800	226587700	158916400	80258080	33463770	17905600	0.248465	0.240797	0.249979	0.261601	54.47	788.749	218985	127.132	127.497
ABHEB_MOUSE	TPALIVYGDQDPMGSSSFQHLK	3	797.726	41	115.078	0.23797	0.31677	0.23614	0.12711	0.05452	0.01963	784861900	979619800	713433100	363956600	150334000	55482640	0.257527	0.258581	0.254094	0.247926	94.07	797.728	195600	114.886	115.27
ABHEB_MOUSE	TPALIVYGDQDPMGSSSFQHLK	2	1196.09	41	115.028	0.23797	0.31677	0.23614	0.12711	0.05452	0.01963	98456890	112839700	81994770	41107600	11354370	5483242	0.280315	0.286456	0.270174	0.247926	54.59	1196.09	195594	114.836	115.221
ABHEB_MOUSE	TPALIVYGDQDPmGSSSFQHLK	2	1204.08	41	90.4624	0.23797	0.31677	0.23614	0.12711	0.05452	0.01963	16589990	20793230	15793990	8638048	0	0	0.26838	0.257233	0.244897	0.230287	57.21	1204.08	147837	90.2166	90.7082
ABHEB_MOUSE	TPALIVYGDQDPmGSSSFQHLK	3	803.058	41	90.6303	0.23797	0.31677	0.23614	0.12711	0.05452	0.01963	155006300	205425700	132177900	74066330	89861070	7301833	0.2335	0.239369	0.265792	0.301658	60.53	803.06	147686	90.1705	91.0901
ABLM1_MOUSE	VDNEILDYKDLAAIPK	3	606.328	27	120.613	0.34362	0.35029	0.19535	0.07781	0.02459	0.00652	12025720	15004220	8400083	0	0	0	0.339422	0.273764	0.305044	0.341769	35.6	606.327	206275	120.427	120.799
ACACA_MOUSE	FGAYIVDGLR	2	555.801	16	95.4308	0.51029	0.33071	0.11978	0.03133	0.00655	0.00115	596218400	357431500	131683900	76795970	4931144	0	0.510872	0.53573	0.521843	0.50299	40.31	555.801	159399	95.1766	95.6851
ACACA_MOUSE	GVINDILDWK	2	586.819	11	154.965	0.49621	0.33354	0.12629	0.03466	0.00762	0.00141	23873760	14321970	6650382	583596	0	0	0.52551	0.53352	0.479018	0.409069	34.65	586.819	270851	154.878	155.051
ACACA_MOUSE	LLETESFQLNR	2	675.357	22	77.7697	0.459	0.34078	0.14317	0.04368	0.01069	0.00221	74064010	49926640	26448410	0	0	0	0.492319	0.491511	0.432491	0.359044	42.28	675.359	122415	77.4971	78.0423
ACACA_MOUSE	GSVLEPEGTVEIK	2	679.364	24	63.9001	0.4599	0.3387	0.14327	0.04428	0.01102	0.00233	132054300	93946550	35909120	39897410	19272100	7431493	0.401978	0.471566	0.485974	0.507361	51.67	679.361	95706	63.2065	64.5937
ACACA_MOUSE	LGGIPVGVVAVETR	2	683.906	24	105.868	0.44861	0.3452	0.14723	0.04517	0.01104	0.00227	134728100	97707360	38860530	10581160	1356661	0	0.475678	0.468932	0.47291	0.478605	29.99	683.908	177965	105.66	106.075
ACACA_MOUSE	LPGGNEIGMVAWK	2	686.358	22	103.449	0.42481	0.33266	0.16178	0.05855	0.01702	0.00415	87737330	108940900	1686307000	1180448000	632075600	202613600	0.0225076	0.269841	0.137734	0.137734	63.22	687.357	173401	103.181	103.717
ACACA_MOUSE	DFTVASPAEFVTR	2	720.362	24	120.486	0.42818	0.34697	0.15682	0.05114	0.01332	0.00292	230831100	166683900	98107210	31875660	8249885	4926343	0.426932	0.467746	0.399347	0.31736	36.53	720.362	206432	119.58	121.392
ACACA_MOUSE	KVNNADDFPNLFR	2	775.392	21	83.2837	0.40318	0.35108	0.16803	0.05759	0.01569	0.00359	11462390	10190630	11967640	0	0	0	0.340933	0.395884	0.23335	0.137588	50.92	775.392	133745	83.1953	83.3721
ACACA_MOUSE	EASFEYLQNEGER	2	786.352	35	54.4591	0.41077	0.34586	0.16524	0.05741	0.01602	0.00378	153474400	126770300	67666180	14400640	0	0	0.423598	0.417386	0.392484	0.362051	55.22	786.354	75263	54.0517	54.8664
ACACA_MOUSE	QVLIASHLPSYELR	3	542.638	29	91.5091	0.38039	0.35348	0.17845	0.06408	0.01821	0.00433	79569150	68276510	33460210	8549383	4644814	7658474	0.393598	0.408484	0.40192	0.392715	50.88	542.639	149540	91.0901	91.9281
ACACA_MOUSE	QVLIASHLPSYELR	2	813.454	29	91.2978	0.38039	0.35348	0.17845	0.06408	0.01821	0.00433	18037770	18204190	12126250	897025	0	0	0.366136	0.351198	0.31209	0.269592	60.39	813.456	149667	91.1697	91.4259
ACACA_MOUSE	ITDIIGKEEGLGAENLR	2	914.494	34	80.7262	0.35444	0.34954	0.19048	0.07454	0.02323	0.00609	1022083	1236991	927785	0	0	0	0.320718	0.283502	0.257077	0.227141	40.83	914.493	128958	80.7262	80.7262
ACACA_MOUSE	SVHSSVPLLNSKDPIDR	3	622.002	31	54.0932	0.34492	0.35028	0.19477	0.07738	0.0244	0.00646	11665900	11955870	8151528	794646	735957	0	0.350286	0.341722	0.304614	0.262241	54.68	622.337	75231	54.0248	54.1615
ACACA_MOUSE	TVELSIPADPANLDSEAK	2	935.476	39	114.376	0.34681	0.34752	0.1939	0.07799	0.02505	0.00678	74372180	72616180	90304440	51485990	136982000	117101700	0.137	0.355825	0.206535	0.0826495	35.89	935.475	194450	114.096	114.657
ACACA_MOUSE	IPVQAVWAGWGHASENPK	3	649.667	39	97.1119	0.3098	0.34994	0.21077	0.08925	0.02966	0.0082	25632050	36892690	21535000	9560847	5357908	25718300	0.205555	0.227568	0.271261	0.322117	32.79	649.669	160348	96.6303	97.5934
ACACA_MOUSE	TIQVENSHLILTGAGALNK	3	660.369	34	88.9056	0.32005	0.34846	0.20591	0.0865	0.02874	0.008	57680420	57040570	34464160	12216180	929862	0	0.355326	0.353707	0.334506	0.310399	72.62	660.368	144996	88.6425	89.1688
ACACA_MOUSE	TIQVENSHLILTGAGALNK	2	990.05	34	88.7522	0.32005	0.34846	0.20591	0.0865	0.02874	0.008	5111073	4730956	4529971	0	0	0	0.355627	0.376901	0.26082	0.147617	78.78	990.05	144760	88.7285	88.776
ACACA_MOUSE	EcSQPVMVYIPPQAELR	2	1009	39	122.07	0.2943	0.321	0.21482	0.10681	0.04297	0.01463	54241170	48717520	29001860	0	0	0	0.411041	0.356953	0.358893	0.360289	28.48	1009	208305	121.713	122.427
ACACA_MOUSE	IHNANPELTDGQIQAMLR	2	1011.02	41	90.9038	0.30571	0.33371	0.21116	0.09784	0.03637	0.01138	5442874	7223981	4920931	976275	0	0	0.293194	0.241701	0.25514	0.272505	75.03	1011.01	148976	90.8569	90.9508
ACACA_MOUSE	IHNANPELTDGQIQAMLR	3	674.346	41	90.9483	0.30571	0.33371	0.21116	0.09784	0.03637	0.01138	46083490	46483300	26848560	18301970	1245890	0	0.331624	0.332162	0.33867	0.349931	61.63	674.346	148947	90.8065	91.0901
ACACA_MOUSE	SDMNTVLNYIFSHAQVTK	3	690.01	27	177.292	0.28842	0.33115	0.21798	0.10465	0.04023	0.01301	19156000	25395020	9633551	36176910	37902870	24185180	0.125655	0.241648	0.369341	0.377329	28.67	690.011	311711	177.117	177.468
ACACA_MOUSE	DPSLPLLELQDIMTSVSGR	2	1036.04	35	196.062	0.29418	0.33073	0.21556	0.10289	0.03943	0.01274	2259673	3047540	1851339	1331649	588094	0	0.248909	0.23522	0.273309	0.327845	44.79	1036.04	345986	196.012	196.112
ACACA_MOUSE	DPSLPLLELQDIMTSVSGR	3	691.029	35	196.062	0.29418	0.33073	0.21556	0.10289	0.03943	0.01274	379088	526971	201162	0	0	0	0.342378	0.225739	0.357693	0.416759	27.73	691.032	346022	196.062	196.062
ACACA_MOUSE	VSALNSVHcEHVEDEGESR	4	539.243	46	22.9164	0.30515	0.32998	0.21107	0.09952	0.03784	0.01217	122907600	114182500	66362920	27027660	2560336	3442028	0.365271	0.355452	0.355092	0.353467	59.55	539.243	13115	22.3986	23.4341
ACACA_MOUSE	VSALNSVHcEHVEDEGESR	3	718.655	46	22.9832	0.30515	0.32998	0.21107	0.09952	0.03784	0.01217	37414290	39073440	30701840	11210830	4884587	14516040	0.27151	0.316663	0.271956	0.216824	57.09	718.655	13126	22.5735	23.3929
ACACA_MOUSE	VSALNSVHcEHVEDEGESR	2	1077.48	46	23.3172	0.30515	0.32998	0.21107	0.09952	0.03784	0.01217	5810631	6867682	4301712	2566674	0	0	0.297269	0.275995	0.291422	0.315134	76.52	1077.48	13211	23.2798	23.3546
ACACA_MOUSE	LSDGGLLLSYDGSSYTTYMK	2	1086.01	26	141.809	0.27242	0.32567	0.22368	0.11216	0.04509	0.01528	1371209	1497227	1418737	0	0	1481596	0.237695	0.302204	0.230531	0.152354	32.28	1086.02	246352	141.809	141.809
ACACA_MOUSE	VQQAELHTGSLPQIQSTALR	2	1089.09	47	77.9967	0.28925	0.34258	0.21916	0.09938	0.03557	0.01065	17139550	20560450	15303550	2716769	0	0	0.3076	0.284883	0.259576	0.230699	81.15	1089.09	123272	77.9157	78.0776
ACACA_MOUSE	FIIGSVSEDNSEDEISNLVK	2	1098.04	37	146.942	0.28856	0.339	0.21885	0.10114	0.03715	0.01147	17866610	20157860	18066340	14094830	3839914	16258500	0.197893	0.302319	0.237045	0.168072	53.26	1098.53	256663	146.406	147.479
ACACA_MOUSE	IASSIVAQTAGIPTLPWSGSGLR	2	1141.63	46	164.243	0.26223	0.33643	0.23047	0.11108	0.04204	0.01325	25170480	32875590	22358440	11184320	0	0	0.27482	0.256229	0.259828	0.264654	77.36	1141.63	288397	164.095	164.391
ACACA_MOUSE	TLRDPSLPLLELQDIMTSVSGR	3	814.44	39	188.592	0.23765	0.31618	0.23609	0.12743	0.05485	0.01983	27105420	42995840	30843580	20089090	0	0	0.223949	0.184172	0.213864	0.253929	60.77	814.441	332998	188.466	188.717
ACACA_MOUSE	GQVLPAHTLLNTVDVELIYEGIK	3	841.467	36	180.432	0.2242	0.32109	0.24423	0.13017	0.05432	0.01883	16442610	17533050	10837800	4163448	719000	0	0.330864	0.323822	0.315127	0.305168	34.75	841.471	317306	180.057	180.807
ACACA_MOUSE	ITSENPDEGFKPSSGTVQELNFR	2	1276.62	45	84.3062	0.23317	0.32241	0.24015	0.12653	0.05255	0.01823	21266140	29034530	22026140	7718201	1679778	0	0.260217	0.23727	0.232123	0.225936	121.33	1276.62	135918	84.1939	84.4185
ACACA_MOUSE	EENKSDMNTVLNYIFSHAQVTK	4	642.815	37	160.628	0.2203	0.30851	0.24126	0.13604	0.0611	0.02304	18501000	19331500	20513430	8590928	4786349	5408572	0.239862	0.314874	0.217867	0.11992	29.59	642.816	281762	160.481	160.774
ACACA_MOUSE	IIEEAPAAIATPAVFEHMEQcAVK	3	875.773	59	144.742	0.20554	0.29446	0.24246	0.14566	0.07016	0.02848	70722470	95965170	86860260	51491850	25028320	12855510	0.206234	0.221709	0.198388	0.170121	25.72	875.775	251850	144.45	145.035
ACACA_MOUSE	VQAERPDTMLGVVcGALHVADVSLR	3	898.467	50	173.107	0.20535	0.29435	0.2425	0.14576	0.07024	0.02853	6442998	9886284	5706223	917299	1005566	0	0.268925	0.185641	0.257044	0.337751	40.27	898.471	304061	172.908	173.306
ACACA_MOUSE	VQAERPDTMLGVVcGALHVADVSLR	4	674.102	50	173.273	0.20535	0.29435	0.2425	0.14576	0.07024	0.02853	31817380	56514740	40375880	23785050	13565880	3595315	0.187542	0.145929	0.193383	0.268817	44.29	674.105	304000	172.758	173.787
ACACA_MOUSE	EEFLIPIYHQVAVQFADLHDTPGR	3	932.477	49	174.637	0.18765	0.3014	0.25493	0.15007	0.0688	0.0261	960909	559407	915647	1184814	0	0	0.265388	0.528099	0.247926	0.0373538	33.72	932.476	307461	174.637	174.637
ACACA_MOUSE	EEFLIPIYHQVAVQFADLHDTPGR	4	699.609	49	174.961	0.18765	0.3014	0.25493	0.15007	0.0688	0.0261	23216280	72793550	38340550	67604550	14481500	25906460	0.0957993	0.041634	0.158025	0.305583	33.42	699.861	307972	174.537	175.386
ACACA_MOUSE	MMYGVSPWGDAPIDFENSAHVPcPR	3	945.089	50	148.141	0.17476	0.27064	0.24497	0.16264	0.08688	0.03922	35970280	49298660	45190550	35145760	17377330	62649030	0.14644	0.208889	0.192162	0.169593	59.21	945.091	258220	147.917	148.366
ACACA_MOUSE	SLVQANPEVAMDSIVHMTQHISPTQR	4	723.114	56	156.549	0.17976	0.27968	0.24732	0.15878	0.08152	0.03523	60836620	94914280	71139450	60917630	24087130	45159360	0.170385	0.178989	0.206742	0.248523	53.42	723.112	273730	156.08	157.017
ACACA_MOUSE	TDcNHIFLNFVPTVIMDPSKIEESVR	4	766.133	41	182.967	0.16069	0.2675	0.25004	0.16862	0.0906	0.04088	11807390	22961510	23372830	18206150	5931419	10508150	0.127252	0.121571	0.126589	0.133008	34.23	766.132	322590	182.843	183.091
ACACB_MOUSE	LGGIPVGVIAVETR	2	690.914	24	121.068	0.44351	0.34637	0.14949	0.04633	0.01143	0.00237	71834450	56544820	21266230	2910495	0	0	0.470873	0.440778	0.468654	0.50351	41.73	690.915	206897	120.834	121.301
ACACB_MOUSE	LPGcNEVGMVAFK	2	711.349	21	88.1657	0.41446	0.31692	0.17027	0.06815	0.02226	0.00615	92858860	126300600	111812300	75739430	34397170	9836515	0.205921	0.230414	0.204828	0.174308	26.74	711.35	142015	88.0139	88.3175
ACACB_MOUSE	TEGIPQIYLAANSGAR	2	830.936	37	94.8705	0.38496	0.35078	0.17655	0.0638	0.01836	0.00444	50383760	40953120	18275370	2087918	0	0	0.451063	0.42481	0.430088	0.438094	51.26	830.937	156609	94.7013	95.0396
ACACB_MOUSE	ASPELNHEHTQSMLR	4	438.214	37	22.4515	0.36111	0.33591	0.1886	0.07843	0.02629	0.00744	27058110	21711300	13778950	6082466	7612653	0	0.354891	0.410429	0.366494	0.302212	35.82	438.213	12362	21.9156	22.9874
ACACB_MOUSE	QGSLHGMLINTPYVTK	3	586.978	23	77.8786	0.34256	0.33822	0.19617	0.08367	0.02863	0.00824	2971765	1813498	1880964	916242	0	0	0.391926	0.500997	0.322647	0.125537	28.6	586.979	122960	77.8786	77.8786
ACACB_MOUSE	VIQVENSHIILTGAGALNK	3	659.709	35	89.855	0.31716	0.34884	0.20726	0.08729	0.02902	0.00807	33661240	36737340	22257510	8520728	0	0	0.332697	0.319868	0.314947	0.30948	52.97	659.711	146712	89.7099	90.0001
ACACB_MOUSE	YLYLTPQDYTQISSQNSVHcK	3	849.072	35	93.2166	0.22569	0.31151	0.2399	0.13317	0.05886	0.02183	29186830	27513200	33549150	20473130	3116769	4133384	0.247404	0.350531	0.21264	0.0862648	30.7	849.073	153323	93.0358	93.3974
ACACB_MOUSE	LLYGESPWGVTPIPFETPLSPPIAR	3	913.158	45	188.341	0.18691	0.30173	0.25557	0.15027	0.06868	0.02593	10465060	17636760	12450870	9634518	4483980	540201	0.189545	0.174112	0.20914	0.252439	56.04	913.157	332825	188.265	188.416
ACACB_MOUSE	LLYGESPWGVTPIPFETPLSPPIAR	2	1369.23	45	188.391	0.18691	0.30173	0.25557	0.15027	0.06868	0.02593	7925890	15397990	11881680	5686757	2118738	0	0.184276	0.134751	0.172352	0.218738	95.89	1369.23	332803	188.315	188.466
ACACB_MOUSE	TIQSLVQEHPEVIMDcVAYLSQHLTPAER	4	841.922	62	179.089	0.13846	0.24914	0.25025	0.1805	0.10342	0.04968	18326380	27398750	27100640	17265500	0	0	0.20342	0.187842	0.167757	0.143707	46.19	841.923	315177	179.014	179.164
ACACB_MOUSE	AREELLLPIYHQVAVQFADLHDTPGHMLEK	5	694.964	62	184.41	0.12485	0.24284	0.25468	0.18772	0.10838	0.05194	5805923	8885663	11968170	5959189	4239224	1154886	0.152735	0.189246	0.123311	0.066113	25	695.365	325669	184.235	184.584
ACAD8_MOUSE	AAQLGFGGVYVR	2	619.338	24	85.5056	0.47556	0.34093	0.13476	0.03821	0.00862	0.00163	173602000	121160000	44585570	21063150	10926030	6441126	0.459535	0.484676	0.494164	0.506144	32.43	619.338	138255	84.931	86.0802
ACAD8_MOUSE	IGTEGQGFLIAMK	2	682.866	22	102.138	0.42993	0.33063	0.15993	0.05767	0.01674	0.00408	202515800	233740400	115581100	39900880	16521550	2474095	0.331594	0.293496	0.343104	0.417799	57.23	682.866	169774	101.191	103.084
ACAD8_MOUSE	KAAQLGFGGVYVR	2	683.385	24	61.8315	0.43969	0.34898	0.15081	0.04642	0.01131	0.00231	60003270	48187550	36179830	7770648	0	0	0.394392	0.435584	0.333095	0.224031	45.76	683.386	90563	61.5969	62.0662
ACAD8_MOUSE	IGTEGQGFLIAmK	2	690.863	22	68.8821	0.42993	0.33063	0.15993	0.05767	0.01674	0.00408	28423120	48377400	33077440	13535950	5786028	1133541	0.21808	0.17243	0.213073	0.265905	30.11	690.863	105475	68.422	69.3423
ACAD8_MOUSE	EMAPNMAEWDQK	2	725.31	29	60.2269	0.40483	0.31587	0.17441	0.07171	0.02417	0.00691	288132300	126558400	102349600	22140040	2291197	0	0.532128	0.570464	0.449302	0.207987	27.88	725.812	87099	59.8054	60.6485
ACAD8_MOUSE	EMAPNmAEWDQK	2	733.308	29	32.8995	0.40483	0.31587	0.17441	0.07171	0.02417	0.00691	1258325	987570	639785	0	0	0	0.436058	0.402982	0.368892	0.306926	29.15	733.311	31834	32.8995	32.8995
ACAD8_MOUSE	VHQILEGSNEVMR	2	756.385	28	35.7403	0.40956	0.33245	0.16857	0.06368	0.01941	0.00499	196376300	361471600	257055500	117992900	37075950	4502479	0.20152	0.149114	0.193051	0.251947	29.82	756.385	37691	35.5519	35.9287
ACAD8_MOUSE	SQYLQFQLADMATK	2	822.409	28	121.102	0.36691	0.33694	0.18611	0.07607	0.02502	0.00693	251124000	206170100	123191900	43589630	45475580	14637790	0.367039	0.404479	0.374171	0.328878	57.65	822.41	206598	120.586	121.618
ACAD8_MOUSE	TAAVALQEEREDAVALcSMAK	3	755.04	53	93.2116	0.26917	0.31393	0.22317	0.11776	0.05033	0.01824	78341870	107174400	81294040	52107310	39958380	9928995	0.212421	0.220085	0.228323	0.23951	43.31	755.042	153158	92.879	93.5443
ACAD8_MOUSE	TAAVALQEEREDAVALcSMAK	2	1132.06	53	93.1339	0.26917	0.31393	0.22317	0.11776	0.05033	0.01824	16598950	19581250	16709960	4035695	0	1124320	0.285941	0.265594	0.233231	0.190502	71.31	1132.06	153185	92.9623	93.3054
ACAD8_MOUSE	FASYcLTEPGSGSDAASLLTSAK	2	1167.05	46	126.34	0.26202	0.32242	0.22732	0.11688	0.04818	0.01674	186838600	227872700	159216700	88990680	29855680	6433759	0.267215	0.26489	0.265661	0.265661	85.14	1167.05	216998	126.067	126.613
ACAD8_MOUSE	FASYcLTEPGSGSDAASLLTSAK	3	778.37	46	125.903	0.26202	0.32242	0.22732	0.11688	0.04818	0.01674	65946110	85466250	62180630	28856460	13229160	2593414	0.255336	0.245425	0.246799	0.249083	39.56	778.37	217082	125.233	126.573
ACAD8_MOUSE	INVAScSLGAAHASVILTQEHLK	4	605.575	48	98.6019	0.24685	0.3205	0.23333	0.12274	0.05145	0.0181	110871200	145369700	92193670	3110424	0	1874076	0.31371	0.243712	0.270402	0.307695	38.4	605.575	164063	98.0768	99.1271
ACAD8_MOUSE	EMAPNMAEWDQKELFPVDVMR	2	1268.59	44	158.715	0.20315	0.28504	0.23981	0.14916	0.07501	0.03197	1341392	1467623	1420050	0	0	0	0.317184	0.27699	0.221821	0.150457	31.92	1268.6	278432	158.715	158.715
ACAD9_MOUSE	VAMNILNSGR	2	537.79	19	50.8853	0.52631	0.30194	0.1231	0.03732	0.0091	0.00186	157182500	363779300	6491580000	3011053000	1239655000	257527500	0.0136434	0.0995474	0.198972	0.198972	42.87	537.789	68077	50.4526	51.318
ACAD9_MOUSE	FSMGSAVAGMLK	2	599.802	21	115.34	0.45929	0.30562	0.15449	0.05738	0.0175	0.00451	78090310	53717250	25966830	100798200	64986310	36231170	0.217044	0.449093	0.462193	0.516447	40.72	599.801	195585	114.836	115.844
ACAD9_MOUSE	NAPENLDEQIK	2	635.817	26	30.2864	0.49205	0.32994	0.12965	0.03749	0.00877	0.00175	45332940	33557610	13363880	2068543	545565500	354405600	0.0455931	0.458967	0.470754	0.485692	26.48	635.817	26708	30.1356	30.4373
ACAD9_MOUSE	NLSEFGLIQEK	2	639.34	21	89.1684	0.47422	0.3375	0.13642	0.04011	0.00947	0.00189	120878300	79270410	30112230	5789632	0	0	0.512086	0.501521	0.501851	0.501851	50.9	639.341	145328	89.0011	89.3358
ACAD9_MOUSE	SGNVTTVMETIGR	2	682.846	19	73.778	0.45331	0.32172	0.15163	0.05345	0.01528	0.00369	165948800	114909700	49347110	91321130	1873187	24788760	0.370265	0.46121	0.478954	0.520502	58.32	682.847	114422	73.4242	74.1319
ACAD9_MOUSE	LFIALTGLQHAGR	2	698.907	25	98.9725	0.43289	0.35036	0.15388	0.04805	0.01186	0.00245	1292888	906263	1048803	3574441	2838648	0	0.133825	0.482554	0.278395	0.120371	38.67	698.905	165026	98.9725	98.9725
ACAD9_MOUSE	LFIALTGLQHAGR	3	466.274	25	99.1185	0.43289	0.35036	0.15388	0.04805	0.01186	0.00245	50343840	33823620	14391860	261782600	1927895	14594200	0.133586	0.496876	0.473587	0.446068	46.03	466.273	164938	98.8948	99.3423
ACAD9_MOUSE	VPVENVLGEVGGGFK	2	750.906	24	122.45	0.41189	0.34982	0.1641	0.05526	0.01482	0.00334	213382500	177163000	94330690	45304820	12896530	650618	0.392443	0.419811	0.391621	0.358214	47.22	750.906	209650	122.152	122.748
ACAD9_MOUSE	GSNTcEVHFENTR	2	775.836	25	20.8711	0.42239	0.32807	0.16388	0.06117	0.0185	0.00473	4447230	2705969	1137719	0	0	0	0.536398	0.50005	0.512962	0.541707	62.3	775.837	8031	20.5275	21.2148
ACAD9_MOUSE	VWITNGGLANIFTVFAK	2	926.012	21	190.968	0.31921	0.35226	0.20665	0.08505	0.02743	0.00735	11118770	12451020	6002089	0	0	0	0.375991	0.314057	0.353723	0.393405	37.6	926.014	337382	190.918	191.018
ACAD9_MOUSE	SLGLFGIQVPEEYGGLGLSNTMYAR	3	891.451	45	186.119	0.19958	0.29962	0.24745	0.14619	0.06845	0.02682	23218920	22320520	15617000	13240290	3824094	998613	0.293096	0.343553	0.310938	0.265959	28.05	891.454	327786	185.57	186.668
ACAD9_MOUSE	SLGLFGIQVPEEYGGLGLSNTMYAR	2	1336.67	45	185.423	0.19958	0.29962	0.24745	0.14619	0.06845	0.02682	68541550	19886610	58156860	7028837	21545910	0	0.391309	0.681115	0.265959	0.0199332	41.12	1336.68	327787	185.176	185.67
ACAD9_MOUSE	TVDLGLTGDLGVVHPSLGDSANKLEENVHYFGR	5	702.759	55	155.024	0.1327	0.25464	0.25879	0.18298	0.10068	0.04581	47344670	43465960	55333240	39878530	13909500	5776912	0.230154	0.364305	0.211386	0.077626	30.42	702.76	271012	154.66	155.388
ACADL_MOUSE	QGLLGINIAEK	2	578.34	21	96.7633	0.51079	0.32845	0.12031	0.0321	0.00688	0.00125	649593900	402072400	142913300	36719870	3122184	15874460	0.519552	0.523236	0.52382	0.52382	78.6	578.341	160167	96.4904	97.0361
ACADL_MOUSE	SGSDWILNGSK	2	582.288	17	54.2468	0.51502	0.32483	0.11936	0.03222	0.00702	0.0013	183028300	146819100	53237520	10200010	25530230	11444190	0.425391	0.434258	0.472138	0.521184	35.75	582.289	74946	53.6816	54.812
ACADL_MOUSE	IFSSEHDIFR	3	417.544	20	54.2591	0.47541	0.33906	0.13537	0.03906	0.00901	0.00175	1531125000	1067338000	429673600	113452600	23057330	16001730	0.481388	0.483128	0.478271	0.471621	38.65	417.544	76234	53.9343	54.5839
ACADL_MOUSE	IFSSEHDIFR	2	625.812	20	54.2555	0.47541	0.33906	0.13537	0.03906	0.00901	0.00175	566858500	404271700	399744100	214995400	0	0	0.357443	0.475417	0.304037	0.170759	29.67	625.812	76032	53.9673	54.5437
ACADL_MOUSE	LPANALLGEENK	2	634.846	26	54.0115	0.48305	0.33481	0.13272	0.03838	0.00893	0.00176	2638836000	1849021000	683865800	200329600	620641900	383911500	0.413831	0.479404	0.494483	0.514119	54.76	634.846	74368	53.6816	54.3414
ACADL_MOUSE	RIFSSEHDIFR	3	469.577	23	53.1919	0.43634	0.34792	0.15268	0.04801	0.012	0.00252	179994200	138439500	61087210	69672260	73347190	79771780	0.298839	0.448838	0.442402	0.434337	54.48	469.577	72486	52.6783	53.7055
ACADL_MOUSE	RIFSSEHDIFR	2	703.862	23	52.8749	0.43634	0.34792	0.15268	0.04801	0.012	0.00252	16439560	11176760	5794084	10405720	5560494	0	0.332942	0.490877	0.435337	0.366957	36.53	703.862	72733	52.8218	52.9279
ACADL_MOUSE	VQPIYGGTNEIMK	2	725.374	21	61.0603	0.41212	0.3328	0.16739	0.06269	0.01892	0.00481	2109987000	1644804000	770627000	276448700	79045720	3176908000	0.261856	0.423828	0.434309	0.452875	46.18	725.373	89082	60.8347	61.2858
ACADL_MOUSE	AQDTAELFFEDVR	2	770.868	29	122.463	0.40947	0.34772	0.16556	0.05701	0.01571	0.00365	1358721000	1214379000	567267400	295461200	111446300	37961020	0.378977	0.391636	0.403573	0.417866	87.52	770.867	209004	121.863	123.064
ACADL_MOUSE	AQDTAELFFEDVR	3	514.247	29	122.443	0.40947	0.34772	0.16556	0.05701	0.01571	0.00365	20893960	17022230	9579503	9258438	1363416	0	0.359512	0.423849	0.385249	0.337917	38.55	514.581	210577	122.013	122.873
ACADL_MOUSE	AFVDScLQLHETK	3	516.589	23	51.1721	0.40516	0.3333	0.17033	0.0648	0.01988	0.00514	934878700	774813900	357273000	139087100	46623700	27334330	0.410033	0.402678	0.425191	0.465996	37.04	516.588	68545	50.8197	51.5246
ACADL_MOUSE	AFVDScLQLHETK	2	774.38	23	50.9139	0.40516	0.3333	0.17033	0.0648	0.01988	0.00514	355983600	276108200	141478300	35833620	17072230	2955984	0.42919	0.424682	0.416493	0.4033	58.06	774.379	68774	50.1015	51.7263
ACADL_MOUSE	GFYYLMQELPQER	3	558.605	27	135.051	0.35188	0.33865	0.19228	0.08038	0.02696	0.0076	52724180	54274490	32134590	10399330	363541	6897092	0.336266	0.329107	0.330666	0.331562	43.38	558.605	233456	134.751	135.352
ACADL_MOUSE	GFYYLMQELPQER	2	837.403	27	135.026	0.35188	0.33865	0.19228	0.08038	0.02696	0.0076	608726800	562526100	311039800	124908500	57231660	16979850	0.362033	0.365626	0.365428	0.365428	47.46	837.405	233216	134.701	135.352
ACADL_MOUSE	GFYYLmQELPQER	2	845.401	27	101.473	0.35188	0.33865	0.19228	0.08038	0.02696	0.0076	86112630	170558800	184426600	61743970	8956168	0	0.168255	0.129532	0.122228	0.114897	53.42	845.402	169859	100.461	102.485
ACADL_MOUSE	SPAHGISLFLVENGMK	2	850.445	29	114.152	0.35266	0.3386	0.19195	0.08013	0.02685	0.00756	136487100	130059600	87521670	38449180	13116450	1698064	0.335076	0.355217	0.32042	0.275314	50.4	850.444	193621	113.814	114.49
ACADL_MOUSE	SPAHGISLFLVENGMK	3	567.299	29	114.191	0.35266	0.3386	0.19195	0.08013	0.02685	0.00756	481601700	438043500	250896000	90373550	32700500	5699285	0.370658	0.370968	0.360935	0.347581	45.56	567.299	193654	113.814	114.569
ACADL_MOUSE	AFVDScLQLHETKR	3	568.623	27	38.4384	0.37189	0.3372	0.18399	0.07429	0.02413	0.0066	126283700	108929800	60578270	21173370	1367640	10093610	0.384511	0.388684	0.377963	0.361977	34.38	568.623	42259	37.9188	38.958
ACADL_MOUSE	AFVDScLQLHETKR	2	852.43	27	38.4614	0.37189	0.3372	0.18399	0.07429	0.02413	0.0066	25763680	23684920	15029340	2601415	302446900	0	0.0697208	0.367237	0.339213	0.300191	74.22	852.434	42286	37.9448	38.978
ACADL_MOUSE	SPAHGISLFLVENGmK	3	572.631	29	91.0599	0.35266	0.3386	0.19195	0.08013	0.02685	0.00756	67679770	61267480	34652810	12270570	1298287	36799400	0.316307	0.37257	0.365143	0.353684	32.97	572.631	148757	90.5081	91.6117
ACADL_MOUSE	FFQEEVIPHHTEWEK	2	978.468	31	71.6205	0.30512	0.3481	0.21271	0.09164	0.03105	0.00877	88178170	89908510	59395360	23540280	2785870	0	0.334251	0.344524	0.311812	0.274543	62.93	978.468	110174	71.334	71.907
ACADL_MOUSE	cIGAIAMTEPGAGSDLQGVR	3	668.328	44	96.6352	0.3109	0.3207	0.20873	0.10136	0.03999	0.01339	60146500	72062560	44111480	20737290	10869640	3649493	0.284277	0.263279	0.293602	0.347009	53.94	668.327	160170	96.4904	96.7801
ACADL_MOUSE	cIGAIAMTEPGAGSDLQGVR	2	1001.99	44	96.6555	0.3109	0.3207	0.20873	0.10136	0.03999	0.01339	223184100	227936100	144050600	69457200	27699810	9783883	0.317875	0.314097	0.319216	0.327749	105.94	1001.99	160158	96.4904	96.8207
ACADL_MOUSE	cIGAIAmTEPGAGSDLQGVR	2	1009.99	44	73.8304	0.3109	0.3207	0.20873	0.10136	0.03999	0.01339	31302840	29381980	22297810	7924669	2345400	1119579	0.331695	0.34119	0.298822	0.23646	34.88	1009.99	114866	73.6892	73.9716
ACADL_MOUSE	KFFQEEVIPHHTEWEK	2	1042.52	31	77.2305	0.28214	0.34352	0.22267	0.10136	0.03618	0.01074	69735220	73683240	52554530	12150380	0	0	0.335067	0.331535	0.29102	0.245321	61.3	1042.51	120839	76.7367	77.7242
ACADL_MOUSE	KFFQEEVIPHHTEWEK	3	695.346	31	77.375	0.28214	0.34352	0.22267	0.10136	0.03618	0.01074	369306800	420339700	269940300	188576400	52210610	12982420	0.281193	0.305472	0.296478	0.28566	64.45	695.346	122797	76.5721	78.178
ACADL_MOUSE	AQDTAELFFEDVRLPANALLGEENK	3	930.803	55	180.482	0.19888	0.30588	0.25082	0.14443	0.06521	0.02449	17166620	26668740	24780990	14823010	5265697	3366837	0.186448	0.19582	0.177162	0.157776	51.45	930.802	317820	180.457	180.507
ACADL_MOUSE	LPANALLGEENKGFYYLMQELPQER	4	731.622	54	178.84	0.17149	0.2823	0.25315	0.16134	0.08118	0.03409	62449220	109946600	96992300	65476230	29029030	11827740	0.166212	0.152971	0.16335	0.177136	43.58	731.626	314686	178.667	179.014
ACADL_MOUSE	LPANALLGEENKGFYYLMQELPQER	3	975.16	54	178.916	0.17149	0.2823	0.25315	0.16134	0.08118	0.03409	370884700	633923900	526561400	313657100	164526900	71166870	0.178248	0.161017	0.177136	0.198373	52	975.166	314682	178.818	179.014
ACADL_MOUSE	LPANALLGEENKGFYYLmQELPQER	3	980.492	54	157.691	0.17149	0.2823	0.25315	0.16134	0.08118	0.03409	61725900	66122020	63399040	47659020	18369040	6303048	0.234185	0.305655	0.231859	0.149805	29.7	980.493	275989	157.418	157.964
ACADM_MOUSE	IAMGAFDR	2	440.721	17	41.909	0.57672	0.28134	0.10537	0.02889	0.00632	0.00115	2173089000	1177612000	303907600	84291230	634699000	195229200	0.475634	0.546411	0.635236	0.663744	39.34	440.721	50253	41.0802	42.7378
ACADM_MOUSE	ANWYFLLAR	2	577.311	15	145.202	0.4831	0.34163	0.13064	0.03545	0.00759	0.00136	790116500	513324700	199891100	51834330	13014600	0	0.503843	0.511734	0.495569	0.475903	32.12	577.311	252204	144.785	145.619
ACADM_MOUSE	ENVLIGEGAGFK	2	617.327	22	68.5619	0.48636	0.33476	0.13103	0.03733	0.00854	0.00165	1940738000	1298478000	536039800	158047800	58662250	8869659	0.485083	0.495807	0.482097	0.463353	53.42	617.328	105401	67.9065	69.2173
ACADM_MOUSE	EEIIPVAPEYDK	2	701.859	26	80.2925	0.43666	0.34437	0.15326	0.04948	0.01281	0.0028	1630918000	1228504000	547304500	270817700	101879400	71080950	0.42356	0.452397	0.445835	0.43666	35.59	701.859	128803	79.9523	80.6328
ACADM_MOUSE	TRPTVAAGAVGLAQR	2	734.423	35	32.1648	0.43434	0.34743	0.15375	0.04889	0.01238	0.00264	1169228000	918125900	389071100	114933400	27633040	3204471	0.445897	0.440756	0.44667	0.452962	68.91	734.422	30244	32.0202	32.3094
ACADM_MOUSE	TRPTVAAGAVGLAQR	3	489.951	35	32.1801	0.43434	0.34743	0.15375	0.04889	0.01238	0.00264	2756310000	2032888000	929563500	272024900	52068160	12737520	0.455168	0.462311	0.443556	0.420863	31.53	489.951	30300	32.0202	32.34
ACADM_MOUSE	IYQIYEGTAQIQR	2	791.915	29	64.9884	0.39438	0.35138	0.17213	0.06039	0.01684	0.00394	1430017000	1184219000	580880800	192597700	65710680	6849699	0.413267	0.419988	0.40834	0.39438	83.68	791.916	97920	64.3479	65.6289
ACADM_MOUSE	AFTGFIVEADTPGIHIGK	2	936.996	30	132.018	0.32418	0.35075	0.20421	0.08408	0.02728	0.00739	108088100	112495800	71050440	22350460	3594924	0	0.340349	0.337816	0.316488	0.291809	36.28	936.996	227344	131.593	132.442
ACADM_MOUSE	LLVEHQGVSFLLAEMAMK	3	672.693	34	167.411	0.27855	0.31978	0.22056	0.11253	0.04631	0.01609	162713100	182311600	133174600	71760630	24401420	15832660	0.275694	0.286338	0.271996	0.252356	60.73	672.693	293368	166.575	168.247
ACADM_MOUSE	LLVEHQGVSFLLAEMAMK	2	1008.54	34	167	0.27855	0.31978	0.22056	0.11253	0.04631	0.01609	99389400	22319540	35023480	4869017	3195599	0	0.603102	0.710289	0.390708	0.0488584	29.14	1008.54	293563	166.776	167.225
ACADM_MOUSE	LLVEHQGVSFLLAEMAmK	3	678.025	34	155.638	0.27855	0.31978	0.22056	0.11253	0.04631	0.01609	34403010	44197810	28951840	12686110	12380850	5336391	0.249377	0.243034	0.267406	0.304264	29.14	678.36	271565	155.1	156.177
ACADM_MOUSE	EEIIPVAPEYDKSGEYPFPLIK	3	845.44	43	158.515	0.215	0.31653	0.24714	0.13506	0.05774	0.0205	97400540	135013800	100746900	60783390	25095300	10028530	0.227005	0.23434	0.233288	0.231293	53.78	845.44	277225	158.115	158.915
ACADM_MOUSE	MTEQPMMcAYcVTEPSAGSDVAAIK	3	916.4	52	114.441	0.18753	0.26043	0.23594	0.16006	0.08914	0.04244	286383500	404160800	362166000	238140500	136564900	68670350	0.191422	0.183356	0.186557	0.193472	62.68	916.4	194319	114.186	114.696
ACADM_MOUSE	MTEQPMMcAYcVTEPSAGSDVAAIK	2	1374.1	52	114.441	0.18753	0.26043	0.23594	0.16006	0.08914	0.04244	210161800	270162000	264726000	176831200	104481900	49189160	0.195399	0.207944	0.18753	0.153042	111.99	1374.1	194383	114.186	114.696
ACADM_MOUSE	mTEQPMMcAYcVTEPSAGSDVAAIK	2	1382.09	52	107.339	0.18753	0.26043	0.23594	0.16006	0.08914	0.04244	15277470	21905910	18557000	13990800	6646506	1065338	0.197274	0.179259	0.193472	0.224899	96.06	1382.09	180917	107.179	107.499
ACADM_MOUSE	mTEQPMMcAYcVTEPSAGSDVAAIK	3	921.732	52	107.379	0.18753	0.26043	0.23594	0.16006	0.08914	0.04244	26695160	35115880	34905030	20769030	8223816	718704	0.21115	0.2018	0.180823	0.147547	42.39	922.07	180931	107.179	107.578
ACADM_MOUSE	AFAGDIANQLATDAVQIFGGYGFNTEYPVEK	3	1102.87	60	198.217	0.14181	0.26389	0.25949	0.17749	0.09448	0.04158	9100663	17265740	19162450	14168420	8966676	7364205	0.119701	0.136753	0.122768	0.108838	116.35	1102.88	349296	198.017	198.417
ACADS_MOUSE	IAMQTLDMGR	2	568.284	19	57.3545	0.48961	0.29432	0.14493	0.05133	0.0151	0.00375	2538069000	1273023000	620006800	187384400	167066400	25075630	0.527596	0.540998	0.537268	0.505671	52.26	568.284	82921	56.9882	57.7209
ACADS_MOUSE	IAMQTLDmGR	2	576.281	19	34.944	0.48961	0.29432	0.14493	0.05133	0.0151	0.00375	257602100	129765800	75409150	15117490	4683990	522566800	0.256283	0.539817	0.492409	0.358278	30.4	576.281	35967	34.0797	35.8082
ACADS_MOUSE	EHLFPTAQVK	2	585.319	19	35.665	0.49565	0.33472	0.1262	0.03435	0.00747	0.00137	742730700	503140300	181313100	47989430	870086	15530070	0.497951	0.494608	0.50324	0.514831	30.7	585.319	37289	35.4788	35.8513
ACADS_MOUSE	LADMALALESAR	3	420.892	30	94.6264	0.47057	0.31914	0.14435	0.04881	0.01334	0.00307	39637740	29349270	12170960	793848	422179	0	0.481192	0.442208	0.47057	0.533629	41.16	420.892	156003	94.3436	94.9093
ACADS_MOUSE	LADMALALESAR	2	630.834	30	94.6684	0.47057	0.31914	0.14435	0.04881	0.01334	0.00307	1553476000	1060091000	463555300	363733800	169339400	70213330	0.422093	0.468598	0.476251	0.493693	75.6	630.834	155815	94.2571	95.0797
ACADS_MOUSE	LADmALALESAR	2	638.832	30	55.3187	0.47057	0.31914	0.14435	0.04881	0.01334	0.00307	215592400	135555900	66745510	60560710	843208	101392700	0.371269	0.494435	0.46916	0.419771	39.11	638.83	77965	54.4119	56.2254
ACADS_MOUSE	ENLLGEPGmGFK	2	654.319	21	65.2044	0.45193	0.32488	0.15136	0.0527	0.0148	0.00349	195061400	203845200	132783800	15408490	22272870	3159766	0.3407	0.326989	0.309254	0.285683	45.38	654.318	97286	64.8384	65.5703
ACADS_MOUSE	EEGDSWVLNGTK	2	667.815	20	51.7675	0.46949	0.33602	0.13923	0.04228	0.01036	0.00216	560043000	408404000	165665000	1963683000	1483998000	623351600	0.107594	0.463186	0.47043	0.478971	36.25	667.814	69619	51.224	52.311
ACADS_MOUSE	QQWITPFTNGDK	2	717.854	18	84.7412	0.42783	0.34789	0.15681	0.05084	0.01314	0.00286	108919300	90736010	56074680	27997240	8492796	5415422	0.365949	0.419403	0.36225	0.296837	35.04	717.856	136301	84.4185	85.0638
ACADS_MOUSE	ASSTANLIFEDcR	2	742.346	28	65.7375	0.43267	0.32648	0.1597	0.0584	0.0173	0.00433	1679368000	1239174000	612432900	214845600	90841390	4419171	0.437212	0.439953	0.4351	0.426652	73.72	742.343	98448	65.1405	66.3345
ACADS_MOUSE	ITEIYEGTSEIQR	2	769.888	27	50.8813	0.4173	0.34558	0.16224	0.05536	0.01516	0.00351	1893988000	1439095000	677006800	203201800	51777710	55806240	0.438334	0.446836	0.433367	0.416175	81.25	769.881	70030	50.5666	51.1961
ACADS_MOUSE	ITEIYEGTSEIQR	3	513.595	27	51.1207	0.4173	0.34558	0.16224	0.05536	0.01516	0.00351	75841310	62908150	34918900	13598070	12448270	2018654	0.375948	0.416742	0.38478	0.344258	31.99	513.595	68209	50.6217	51.6197
ACADS_MOUSE	GISAFLVPMPTPGLTLGK	2	900.01	26	180.707	0.32296	0.33865	0.20434	0.09004	0.03171	0.00937	994908200	972700400	580272400	245239200	84689260	23021800	0.342973	0.34672	0.339302	0.328037	43.8	900.012	318182	180.557	180.857
ACADS_MOUSE	GISAFLVPMPTPGLTLGK	3	600.343	26	180.732	0.32296	0.33865	0.20434	0.09004	0.03171	0.00937	69169600	64490670	45601440	15598830	4042421	808861	0.346347	0.362853	0.314666	0.254629	44.87	600.344	318285	180.607	180.857
ACADS_MOUSE	IGIASQALGIAQASLDcAVK	2	993.538	46	167.566	0.31774	0.33517	0.20633	0.09322	0.03382	0.01033	629808600	550854200	328011400	137976200	36521550	6870433	0.372658	0.380611	0.36136	0.334225	90.8	993.539	293728	167.027	168.106
ACADS_MOUSE	IGIASQALGIAQASLDcAVK	3	662.694	46	167.474	0.31774	0.33517	0.20633	0.09322	0.03382	0.01033	789129300	779014000	464668500	214598600	76221060	25299210	0.335953	0.340001	0.337311	0.332692	78.78	662.695	293725	167.027	167.92
ACADS_MOUSE	LHTVYQSVELPETHQMLR	3	727.709	35	84.1682	0.26941	0.32777	0.22537	0.11236	0.04471	0.01493	624692400	724601200	489299200	243067300	86985640	37387210	0.283175	0.285134	0.281945	0.277058	42.81	727.709	136529	83.8699	84.4665
ACADS_MOUSE	LHTVYQSVELPETHQmLR	3	733.041	35	63.9322	0.26941	0.32777	0.22537	0.11236	0.04471	0.01493	106884800	115477300	70776540	30442440	14897920	0	0.31578	0.308805	0.314166	0.320802	36.69	733.377	94600	63.5862	64.2782
ACADS_MOUSE	IGcFALSEPGNGSDAGAASTTAR	2	1105.51	53	69.8621	0.29153	0.32863	0.21638	0.1046	0.04069	0.01337	435144800	471132300	310653500	151721700	70012610	37469390	0.294787	0.304817	0.299358	0.29153	84.07	1105.51	106716	69.6957	70.0285
ACADS_MOUSE	IGcFALSEPGNGSDAGAASTTAR	3	737.343	53	69.8019	0.29153	0.32863	0.21638	0.1046	0.04069	0.01337	193121000	201344800	132384500	77184770	145736300	163671300	0.211421	0.317308	0.307392	0.29153	80.15	737.343	106730	69.6097	69.9941
ACADS_MOUSE	ELVPIAAQLDREHLFPTAQVK	4	594.583	46	137.346	0.24417	0.33075	0.23763	0.11955	0.04706	0.01539	335798300	445872500	297868400	148006300	53518610	16917400	0.258708	0.250801	0.260403	0.271391	34.7	594.583	237326	136.8	137.892
ACADS_MOUSE	ELVPIAAQLDREHLFPTAQVK	2	1188.16	46	137.443	0.24417	0.33075	0.23763	0.11955	0.04706	0.01539	12313720	19309740	12037320	3556542	0	0	0.260788	0.197321	0.243049	0.300195	35.66	1188.16	237476	137.289	137.597
ACADS_MOUSE	LAASEAATAISHQAIQILGGMGYVTEMPAER	3	1062.87	75	185.72	0.15016	0.2587	0.25012	0.1743	0.09673	0.04507	240416300	414352100	425799100	260969600	150973800	76570320	0.153221	0.150063	0.141411	0.131178	68.34	1062.87	327695	185.57	185.869
ACADS_MOUSE	LAASEAATAISHQAIQILGGmGYVTEMPAER	4	801.402	75	174.063	0.15016	0.2587	0.25012	0.1743	0.09673	0.04507	6522084	7309465	8390999	6218143	4593621	409790	0.195014	0.274827	0.190825	0.100794	30.2	801.402	304780	174.038	174.087
ACADS_MOUSE	LAASEAATAISHQAIQILGGmGYVTEMPAER	3	1068.2	75	173.648	0.15016	0.2587	0.25012	0.1743	0.09673	0.04507	35270080	87734350	66276790	51630760	36447520	12888140	0.121517	0.0701769	0.133165	0.249649	53.99	1068.2	304629	173.158	174.137
ACADS_MOUSE	LAASEAATAISHQAIQILGGmGYVTEmPAER	4	805.401	75	162.76	0.15016	0.2587	0.25012	0.1743	0.09673	0.04507	23301850	21248170	18535460	13664150	15815310	3810002	0.241783	0.339323	0.277075	0.186591	36.08	805.401	286205	162.517	163.004
ACADS_MOUSE	IGcFALSEPGNGSDAGAASTTAREEGDSWVLNGTK	3	1175.88	74	117.497	0.13927	0.25337	0.25293	0.17971	0.10092	0.04738	8799014	18666000	20413360	10692450	4022148	2959063	0.134229	0.103025	0.107439	0.11317	41.09	1175.88	200340	117.379	117.616
ACADV_MOUSE	SFAVGMFK	2	443.728	11	74.9588	0.5568	0.29244	0.11103	0.03124	0.00697	0.00129	460604800	210270400	62408100	26776420	11559750	501851	0.596545	0.596523	0.621215	0.621215	31.36	443.728	116455	74.5513	75.3663
ACADV_MOUSE	IFcSEAAWK	2	556.266	18	47.707	0.507	0.31098	0.12936	0.04018	0.00999	0.00207	1792099000	866080300	244773100	64882260	29853930	719312	0.597684	0.577702	0.606464	0.606464	37.62	556.265	61263	47.1779	48.2361
ACADV_MOUSE	IFEGANDILR	2	574.309	20	83.1928	0.51143	0.32823	0.12005	0.03199	0.00685	0.00124	731386900	458789900	125682500	39946390	14481090	2433246	0.532801	0.518902	0.568469	0.624061	36.73	574.309	132353	82.4588	83.9268
ACADV_MOUSE	TPIKDAATGAVK	3	391.228	21	20.4923	0.50958	0.32787	0.12117	0.03272	0.00711	0.00131	212412200	144200700	57043810	10847270	1325792	0	0.49882	0.491844	0.486545	0.479426	66.31	391.227	7196	20.0327	20.9518
ACADV_MOUSE	TPIKDAATGAVK	2	586.338	21	20.5616	0.50958	0.32787	0.12117	0.03272	0.00711	0.00131	87365010	60271600	19363060	2991536	0	0	0.513938	0.48647	0.522579	0.572995	61.04	586.338	7283	20.083	21.0401
ACADV_MOUSE	SFGGVTHGLPEK	2	614.82	20	29.3286	0.48597	0.33586	0.1309	0.037	0.00838	0.0016	262722900	165061700	183217800	107084300	32054610	12874590	0.344322	0.517534	0.305744	0.174552	56.38	614.82	25041	29.0872	29.5699
ACADV_MOUSE	LFVALQGcmDK	2	649.318	17	61.6305	0.44904	0.309	0.15788	0.05957	0.01841	0.00481	159715200	117379400	93212530	11525760	394830600	297763300	0.148652	0.428542	0.339572	0.212307	33.16	649.821	91403	61.0408	62.2203
ACADV_MOUSE	GIVNEQFLLQR	2	658.87	22	98.3227	0.46053	0.34316	0.14179	0.04215	0.00999	0.00199	845704000	612563600	257797300	80407560	22724900	3389215	0.464013	0.470221	0.462561	0.452491	71.56	658.87	163791	98.1187	98.5267
ACADV_MOUSE	SFGGVTHGLPEKK	2	678.867	20	23.7342	0.44931	0.34503	0.14693	0.04501	0.01099	0.00226	36160380	27576710	13418910	1101714	0	0	0.462068	0.451692	0.424803	0.392777	46.98	678.867	13807	23.6134	23.8551
ACADV_MOUSE	ASNTSEVYFDGVK	2	708.836	21	46.3609	0.44259	0.34214	0.15089	0.0485	0.01253	0.00274	1022635000	773082700	346115700	94221820	74431260	35534320	0.435902	0.450211	0.444453	0.436128	57.2	708.836	60819	45.9795	46.7422
ACADV_MOUSE	KGIVNEQFLLQR	2	722.917	22	72.8601	0.42579	0.34998	0.15741	0.05057	0.01289	0.00276	91840870	71109510	31274780	4492981	0	0	0.462167	0.446606	0.441035	0.435258	34.93	722.919	112508	72.5708	73.1494
ACADV_MOUSE	SLSEGYPTAQHEK	2	723.847	30	19.6135	0.43922	0.3429	0.15235	0.04928	0.01281	0.00282	34154780	27345310	11220900	43645690	360051	1508666	0.288871	0.430559	0.449886	0.476231	44.55	723.848	5822	19.2414	19.9855
ACADV_MOUSE	SLSEGYPTAQHEK	3	482.9	30	19.5167	0.43922	0.3429	0.15235	0.04928	0.01281	0.00282	96914860	72205510	30214670	9228207	5060430	833297	0.451908	0.455173	0.459424	0.466356	30.82	482.901	5771	19.2414	19.792
ACADV_MOUSE	NPFGNVGLLMGEAGK	2	752.385	26	132.192	0.39997	0.33501	0.17229	0.06583	0.02025	0.00524	1042129000	850783100	420945600	256597500	117756600	57246760	0.379583	0.408541	0.413713	0.4213	79.62	752.387	227810	131.793	132.591
ACADV_MOUSE	VPSENVLGEVGDGFK	2	773.891	26	101.79	0.40908	0.34778	0.16573	0.05711	0.01575	0.00366	458490300	413101300	183716100	62435440	15622630	1346670	0.404059	0.38882	0.411213	0.439932	112.24	773.891	170626	101.69	101.891
ACADV_MOUSE	VADEcIQIMGGMGFMK	2	893.903	28	141.54	0.3158	0.29739	0.20823	0.10778	0.04652	0.01713	64277240	102407900	90266900	150243900	87475330	50157670	0.117977	0.165862	0.173798	0.185604	30.59	894.406	246587	140.278	142.802
ACADV_MOUSE	NDALEKVEDDTLQGLK	3	596.639	29	100.829	0.36788	0.34756	0.18454	0.07094	0.02184	0.00568	87009880	81627830	47921310	13925210	5080269	862472	0.36802	0.370323	0.350166	0.324657	38.81	596.977	167790	100.386	101.272
ACADV_MOUSE	IWISNGGLADIFTVFAK	3	618.005	24	192.76	0.31967	0.35167	0.20638	0.08517	0.02759	0.00744	5831222	6033746	3519527	1627691	991274	270103	0.319107	0.341293	0.332176	0.32198	89.71	618.007	340347	192.66	192.86
ACADV_MOUSE	IWISNGGLADIFTVFAK	2	926.504	24	192.81	0.31967	0.35167	0.20638	0.08517	0.02759	0.00744	48666870	51805960	31240340	4809817	19670930	20071940	0.276099	0.331263	0.320438	0.309099	88.2	926.507	340319	192.71	192.91
ACADV_MOUSE	FFEEVNDPAKNDALEK	2	933.449	32	59.8508	0.33744	0.34879	0.1981	0.08055	0.02603	0.00707	50224300	42188800	27901960	5628484	1066746	0	0.395435	0.409761	0.348409	0.27476	76.81	933.447	86559	59.6551	60.0466
ACADV_MOUSE	TGIGSGLSLSGIVHPELSR	2	940.515	36	123.478	0.34089	0.35022	0.19659	0.07875	0.02502	0.00667	161755900	152615600	84829640	30633540	7087455	783856	0.369554	0.370747	0.359793	0.344592	87.92	940.516	211634	123.238	123.717
ACADV_MOUSE	TGIGSGLSLSGIVHPELSR	3	627.346	36	123.499	0.34089	0.35022	0.19659	0.07875	0.02502	0.00667	721049500	789273900	420016000	167395600	55292760	22672060	0.33141	0.318743	0.338444	0.363694	36.48	627.681	211541	123.281	123.717
ACADV_MOUSE	SGELAVQALDQFATVVEAK	3	659.349	42	181.876	0.31874	0.34708	0.20638	0.08755	0.02945	0.00831	21829330	21230380	12341090	7038366	1389735	609231	0.338764	0.35812	0.345196	0.328248	88.01	659.349	319914	181.454	182.297
ACADV_MOUSE	SGELAVQALDQFATVVEAK	2	988.52	42	181.752	0.31874	0.34708	0.20638	0.08755	0.02945	0.00831	56291770	59529280	53081580	15724860	28796060	1160200	0.26233	0.328909	0.249642	0.169655	92.28	988.52	319907	181.454	182.049
ACADV_MOUSE	ENMASLQSSPQHQELFR	2	1001.48	45	55.5302	0.30996	0.33343	0.2094	0.09653	0.03575	0.01116	128697200	135304200	89620400	38792460	18869410	0	0.312916	0.317611	0.304429	0.285819	93.62	1001.48	77863	55.333	55.7273
ACADV_MOUSE	ENmASLQSSPQHQELFR	2	1009.47	45	37.7381	0.30996	0.33343	0.2094	0.09653	0.03575	0.01116	11939390	15557670	10412990	0	20682300	0	0.20377	0.247081	0.261149	0.280709	73.7	1009.97	41966	37.689	37.7872
ACADV_MOUSE	EATQAVLDKPETLSSDASTR	3	707.022	44	43.9893	0.31057	0.34252	0.20959	0.09228	0.03241	0.00959	1061867000	1159360000	712672600	309583400	113119200	29083270	0.313634	0.314025	0.31194	0.309206	58.46	707.02	54208	43.8076	44.1709
ACADV_MOUSE	EATQAVLDKPETLSSDASTR	2	1060.03	44	44.0006	0.31057	0.34252	0.20959	0.09228	0.03241	0.00959	401258300	428178200	260693800	174746200	36559450	44577940	0.298109	0.321888	0.317478	0.313315	63.9	1060.03	54215	43.8303	44.1709
ACADV_MOUSE	IRENMASLQSSPQHQELFR	3	757.715	49	54.8519	0.26417	0.32553	0.22712	0.11499	0.0465	0.0158	222433200	259378900	196100600	82605500	32649390	17667300	0.274326	0.282253	0.259041	0.231387	32.06	757.712	76289	54.5839	55.1199
ACADV_MOUSE	IRENMASLQSSPQHQELFR	4	568.538	49	54.7912	0.26417	0.32553	0.22712	0.11499	0.0465	0.0158	371076700	468964600	317160400	158217600	50693930	43170810	0.263309	0.255977	0.265468	0.277432	48.17	568.538	76399	54.5839	54.9986
ACADV_MOUSE	IRENMASLQSSPQHQELFR	2	1136.07	49	54.799	0.26417	0.32553	0.22712	0.11499	0.0465	0.0158	31507420	30721440	23535620	9887540	753540	0	0.326822	0.341877	0.289924	0.22577	88.23	1136.07	76587	54.6654	54.9327
ACADV_MOUSE	VASGQALAAFcLTEPSSGSDVASIR	2	1247.62	58	133.891	0.24229	0.31668	0.2342	0.12566	0.0539	0.01945	189226800	240338700	215059500	136165000	80642350	30365690	0.212186	0.251404	0.214474	0.170892	123.68	1247.62	230838	133.483	134.3
ACADV_MOUSE	VASGQALAAFcLTEPSSGSDVASIR	3	832.08	58	133.869	0.24229	0.31668	0.2342	0.12566	0.0539	0.01945	226176400	298953100	383734000	362378700	226055100	118550900	0.139974	0.238746	0.151161	0.0754985	78.33	832.083	230824	133.387	134.35
ACADV_MOUSE	ELGAFGLQVPSELGGLGLSNTQYAR	3	859.782	51	179.463	0.22343	0.31985	0.24411	0.13088	0.05505	0.01926	235986200	333839900	246007700	124764500	58387140	19554600	0.231691	0.227235	0.231549	0.236317	106.83	859.782	316777	178.868	180.057
ACADV_MOUSE	ELGAFGLQVPSELGGLGLSNTQYAR	2	1289.17	51	179.934	0.22343	0.31985	0.24411	0.13088	0.05505	0.01926	241594800	332965000	256769000	134812700	54861450	16499610	0.232862	0.235678	0.228035	0.220037	82.02	1289.17	316776	179.81	180.057
ACADV_MOUSE	GQLTIDQVFPYPSVLSEEQAQFLK	3	913.141	47	184.951	0.19583	0.30541	0.25232	0.14573	0.06578	0.02464	218591200	319575900	237464800	141894700	133260200	21645960	0.203827	0.215923	0.224387	0.23405	90.27	913.138	326277	184.776	185.126
ACADV_MOUSE	GQLTIDQVFPYPSVLSEEQAQFLK	2	1369.21	47	184.976	0.19583	0.30541	0.25232	0.14573	0.06578	0.02464	151997800	233769800	185119600	105494000	50499250	16381100	0.204501	0.200103	0.20525	0.211114	58.94	1369.2	326282	184.826	185.126
ACADV_MOUSE	ASNTSEVYFDGVKVPSENVLGEVGDGFK	3	982.145	47	154.214	0.18229	0.29473	0.2542	0.15393	0.07308	0.02886	15669410	24407960	17469830	9793883	14345770	2450833	0.186235	0.193401	0.21889	0.250677	39.93	982.148	269475	154.018	154.41
ACADV_MOUSE	FFEEVNDPAKNDALEKVEDDTLQGLK	4	741.867	49	140.258	0.18176	0.29404	0.2541	0.15431	0.07352	0.02915	271442100	407396200	354735700	212605200	111176300	44467810	0.193635	0.20432	0.192763	0.179107	46.23	741.867	243325	139.891	140.624
ACADV_MOUSE	FFEEVNDPAKNDALEKVEDDTLQGLK	3	988.821	49	140.407	0.18176	0.29404	0.2541	0.15431	0.07352	0.02915	118907000	192338300	162315300	97557660	44311540	15611760	0.18843	0.181794	0.185357	0.189953	65.65	988.82	243329	140.089	140.724
ACATN_MOUSE	IGFSAADAVTGLK	2	625.343	23	95.9934	0.48068	0.33652	0.13342	0.03843	0.00888	0.00173	59670380	28968060	108166900	33697720	25255800	7463599	0.226692	0.596333	0.148789	0.148071	46.11	625.342	158307	95.4965	96.4904
ACBD5_MOUSE	LQEDMQNVLQR	2	687.346	25	53.4876	0.44778	0.32422	0.15346	0.05431	0.01555	0.00375	679921300	483685800	1254497000	39077770	108988500	0	0.264956	0.453493	0.142718	0.124511	70.38	687.346	73534	53.2408	53.7343
ACBD5_MOUSE	LQEDmQNVLQR	2	695.343	25	27.8605	0.44778	0.32422	0.15346	0.05431	0.01555	0.00375	41142280	47989220	32026870	11208980	6350630	3932498	0.288413	0.288841	0.283606	0.277177	57.81	695.345	20785	27.2742	28.4468
ACBD5_MOUSE	GSLNEQIALVLIR	3	475.952	26	149.66	0.43574	0.34716	0.15312	0.04855	0.01226	0.00261	452685	536716	502131	0	0	0	0.303503	0.296211	0.223783	0.154033	37.76	475.953	261247	149.66	149.66
ACBD5_MOUSE	GSLNEQIALVLIR	2	713.425	26	149.641	0.43574	0.34716	0.15312	0.04855	0.01226	0.00261	29375780	22978530	36979780	23234680	7659914	2467888	0.239418	0.442099	0.20271	0.115116	51.2	713.425	260630	149.213	150.069
ACBD5_MOUSE	LHKLETLTASQAK	2	720.414	24	25.1664	0.43484	0.34647	0.1537	0.04915	0.01255	0.0027	2228651	1382345	1446164	0	0	0	0.440692	0.519111	0.319177	0.127265	59.92	720.414	16685	25.1664	25.1664
ACBD5_MOUSE	LHKLETLTASQAK	3	480.612	24	25.2595	0.43484	0.34647	0.1537	0.04915	0.01255	0.0027	55881800	40601960	18894390	4924418	926583	0	0.46096	0.466509	0.443268	0.414438	41.75	480.611	16628	25.0676	25.4515
ACBD5_MOUSE	NGSFQPTNEMMLK	2	748.847	22	66.5696	0.39391	0.31817	0.17825	0.07451	0.02548	0.00739	146334700	117746100	65202040	15593150	14278450	215951100	0.254448	0.395128	0.397392	0.402669	44.57	748.848	99598	66.0596	67.0796
ACBD5_MOUSE	YKWDAWSSLGDMTK	2	844.393	18	119.01	0.35115	0.33797	0.19261	0.0809	0.0273	0.00775	1171062	1036108	3497608	0	1737257	0	0.157358	0.379584	0.139726	0.139726	27.77	844.391	203667	119.01	119.01
ACBD5_MOUSE	SSDLTSDLGNVLTSSNAK	3	603.634	29	106.881	0.37307	0.3457	0.18236	0.07003	0.02162	0.00566	29918260	35779580	49432320	8781095	0	29888220	0.194528	0.285367	0.158887	0.0845274	26.76	603.634	179997	106.262	107.499
ACBD5_MOUSE	SSDLTSDLGNVLTSSNAK	2	904.947	29	106.886	0.37307	0.3457	0.18236	0.07003	0.02162	0.00566	150530300	141671100	146691100	101509100	53248110	30126030	0.241321	0.367698	0.243515	0.126125	101.33	904.949	179962	106.623	107.149
ACBD5_MOUSE	GSFVQDIQSDIHTDSSR	2	946.443	35	85.2354	0.35	0.34748	0.19249	0.07694	0.02458	0.00662	43951040	38620690	25979880	3375552	38928700	41150250	0.228904	0.39236	0.335594	0.268917	85.4	946.442	138288	84.6124	85.8584
ACBD5_MOUSE	GSFVQDIQSDIHTDSSR	3	631.298	35	85.7572	0.35	0.34748	0.19249	0.07694	0.02458	0.00662	129781200	131815000	60466950	39788850	138468300	135559900	0.204097	0.34209	0.381968	0.437578	30.79	631.3	138182	85.3618	86.1526
ACBP_MOUSE	TYVEKVDELK	2	612.33	13	29.9244	0.48863	0.33306	0.1304	0.03731	0.0086	0.00168	2711514000	1726564000	646549300	191744400	32631750	0	0.510739	0.511089	0.510016	0.508695	66.23	612.331	25476	29.5699	30.279
ACBP_MOUSE	TYVEKVDELKK	2	676.377	13	23.5307	0.45178	0.34264	0.14628	0.04525	0.01121	0.00235	128501500	89688650	45056720	18222980	0	0	0.456537	0.480002	0.436174	0.3811	51.8	676.376	13122	23.2064	23.8551
ACBP_MOUSE	QATVGDVNTDRPGLLDLK	3	638.009	29	80.1927	0.33927	0.34881	0.19728	0.07993	0.02575	0.00697	9823452000	9396005000	4997145000	1990549000	609265600	173582000	0.363966	0.364492	0.364752	0.365809	58.13	638.009	127272	79.9523	80.433
ACBP_MOUSE	QATVGDVNTDRPGLLDLK	2	956.51	29	80.2137	0.33927	0.34881	0.19728	0.07993	0.02575	0.00697	1799162000	1815363000	1031461000	402063800	129916900	33998180	0.345198	0.345818	0.342235	0.337307	89.78	956.511	127351	79.9944	80.433
ACBP_MOUSE	TQPTDEEMLFIYSHFK	3	662.649	26	140.477	0.29382	0.33248	0.21592	0.10231	0.03881	0.01238	9415999000	10235030000	6474745000	2862346000	1246588000	1511773000	0.2966	0.307229	0.306293	0.305498	73.55	662.649	244528	139.792	141.163
ACBP_MOUSE	TQPTDEEMLFIYSHFK	2	993.469	26	140.527	0.29382	0.33248	0.21592	0.10231	0.03881	0.01238	1942769000	2007899000	1323699000	601901400	272166100	116040700	0.310125	0.324145	0.308687	0.28702	106.97	993.471	244703	139.841	141.213
ACBP_MOUSE	TQPTDEEmLFIYSHFK	2	1001.47	26	107.946	0.29382	0.33248	0.21592	0.10231	0.03881	0.01238	138720900	148932600	264061700	70655780	109256800	303107500	0.134064	0.311372	0.136688	0.0776231	63.15	1001.47	181456	107.416	108.476
ACBP_MOUSE	LKTQPTDEEMLFIYSHFK	3	743.042	27	132.939	0.25228	0.32308	0.23166	0.11994	0.04945	0.01709	545630000	720333500	458904500	228952400	9763272	30118000	0.273677	0.242506	0.268427	0.303757	46.35	743.04	228946	132.442	133.437
ACBP_MOUSE	LKTQPTDEEMLFIYSHFK	4	557.533	27	132.962	0.25228	0.32308	0.23166	0.11994	0.04945	0.01709	345222800	429657300	285562000	159120600	64854810	25154800	0.263615	0.261548	0.271335	0.2848	45.71	557.532	228972	132.392	133.533
ACBP_MOUSE	LKTQPTDEEMLFIYSHFK	2	1114.06	27	133.197	0.25228	0.32308	0.23166	0.11994	0.04945	0.01709	8444470	8744713	5069910	0	0	3934736	0.322384	0.322694	0.330049	0.330049	41.57	1114.06	229241	133.103	133.29
ACD10_MOUSE	LIQWLPLHLPR	3	462.619	18	151.166	0.41833	0.3555	0.16013	0.05051	0.01246	0.00255	44741500	35394360	12580120	4261383	0	273717	0.460062	0.443669	0.476004	0.500398	34.75	462.619	263537	150.87	151.461
ACD10_MOUSE	MVVPSMAYHVIDR	3	506.592	22	90.1339	0.37766	0.32332	0.18373	0.07805	0.02694	0.00786	70921360	61048910	52256790	13726600	3290256	5360333	0.343272	0.375896	0.2928	0.186319	36.77	506.592	147158	89.8099	90.4579
ACD10_MOUSE	EAIYTAMNQVLcR	2	784.882	26	112.838	0.38875	0.31994	0.17994	0.0756	0.02592	0.00753	36352060	29777970	21018420	7216793	1661998	30535430	0.287226	0.390246	0.341241	0.264499	34.82	784.883	191323	112.519	113.157
ACD10_MOUSE	KLYEQLVQFIEQK	3	555.979	24	148.515	0.3654	0.3536	0.18538	0.06903	0.02031	0.005	18705700	9828745	5130920	831568	0	3786787	0.488607	0.570957	0.463978	0.367158	37.07	555.976	259720	148.166	148.865
ACD10_MOUSE	KLYEQLVQFIEQK	2	833.464	24	148.79	0.3654	0.3536	0.18538	0.06903	0.02031	0.005	18854380	18007030	7498976	1383376	0	0	0.412174	0.370052	0.411872	0.463978	58.39	833.463	259334	148.565	149.015
ACD10_MOUSE	AEGLWNLFLPLETDPEK	2	986.507	30	190.442	0.30534	0.34691	0.21244	0.0921	0.03149	0.00899	14721440	11833610	9483213	4695489	5547104	1906442	0.305505	0.426467	0.319386	0.20432	37.18	986.51	336168	190.317	190.568
ACD10_MOUSE	TAFGKPLVEQGTILADIAR	3	667.377	36	136.8	0.30783	0.34782	0.21142	0.09086	0.03077	0.0087	93596400	103105300	69364860	28637980	9837865	1058716	0.30627	0.316673	0.293744	0.267428	29.12	667.712	237741	136.6	137
ACD10_MOUSE	LSLQPSEAIFLDDLGSNLK	2	1030.55	34	178.217	0.30041	0.3444	0.21435	0.09485	0.03321	0.00974	32129700	37495360	22765200	8059207	2494363	35529220	0.232029	0.294297	0.301433	0.310796	65.27	1030.55	313744	178.117	178.317
ACD10_MOUSE	TSVPVSSYFSLLTSEQVTK	2	1037.04	28	161.219	0.29752	0.34338	0.21552	0.09626	0.03404	0.01009	16413830	18839050	11344270	8539333	0	1623668	0.289179	0.299426	0.305965	0.314642	38.97	1037.04	282663	161.103	161.335
ACD10_MOUSE	AEGLWNLFLPLETDPEKK	2	1050.55	30	182.421	0.28235	0.34243	0.22234	0.10176	0.03662	0.01098	4390766	5814033	2934620	1337238	0	0	0.3033	0.25265	0.312621	0.380583	45.02	1050.55	321665	182.397	182.445
ACD10_MOUSE	AEGLWNLFLPLETDPEKK	3	700.705	30	182.297	0.28235	0.34243	0.22234	0.10176	0.03662	0.01098	34169120	44282030	33779410	13081370	4672415	16154630	0.233813	0.259847	0.241463	0.221882	48.57	700.708	321513	182.049	182.545
ACD10_MOUSE	GLLGTHSTGPMELLQFDHGQSNPTYYIR	3	1044.85	49	155.613	0.15492	0.2696	0.2548	0.17067	0.09008	0.03964	5165182	7728004	6071036	4119103	2963601	0	0.198303	0.19786	0.207696	0.221266	48.32	1044.85	272520	155.588	155.638
ACD10_MOUSE	GLLGTHSTGPMELLQFDHGQSNPTYYIR	4	783.886	49	155.588	0.15492	0.2696	0.2548	0.17067	0.09008	0.03964	18647340	25505780	28941880	13226900	4760841	1648182	0.201091	0.225141	0.163496	0.102971	51.18	783.887	272333	155.488	155.687
ACD11_MOUSE	LAGISQGVYR	2	532.298	20	38.2226	0.53762	0.3202	0.10881	0.02695	0.00536	0.0009	457935000	472549700	203804100	64840500	8407101	14449030	0.374747	0.349179	0.390156	0.437052	51.84	532.298	42335	37.9188	38.5265
ACD11_MOUSE	VPASNLILGEGR	2	613.349	25	64.0148	0.49455	0.33307	0.12732	0.03539	0.0079	0.00149	1247235000	735374900	429550500	203677000	77029600	1587723	0.46289	0.537889	0.439595	0.317241	69.02	613.346	94769	63.7194	64.3102
ACD11_MOUSE	SGQSNPTFFLQK	2	677.344	21	64.744	0.45024	0.34391	0.14673	0.0452	0.01112	0.00231	548859100	402621800	196009700	76471710	37937590	14642290	0.429958	0.464088	0.43261	0.39344	33.11	677.343	96898	64.1172	65.3708
ACD11_MOUSE	AAHSIDTLGSASAR	3	452.9	35	22.1388	0.47376	0.33569	0.13719	0.04103	0.00989	0.00202	232953500	167628200	62174000	18038330	25786850	28168870	0.435631	0.468573	0.488916	0.518841	41.21	452.901	10073	21.616	22.6616
ACD11_MOUSE	AAHSIDTLGSASAR	2	678.847	35	22.0729	0.47376	0.33569	0.13719	0.04103	0.00989	0.00202	44365670	28022020	12041970	4842866	3675534	43621980	0.324857	0.511693	0.485508	0.451086	39.47	678.848	10110	21.616	22.5297
ACD11_MOUSE	LADGPDEVHLSAIAK	3	512.607	33	59.1135	0.41294	0.34799	0.16389	0.05574	0.01515	0.00347	526194700	405013000	298702600	61786980	15512580	26155190	0.394637	0.444248	0.344217	0.232134	67.66	512.608	84986	58.8186	59.4085
ACD11_MOUSE	LADGPDEVHLSAIAK	2	768.407	33	59.2929	0.41294	0.34799	0.16389	0.05574	0.01515	0.00347	91178600	74234300	28309650	7496309	0	4934143	0.442286	0.424903	0.460374	0.50972	87.16	768.409	84989	58.9025	59.6833
ACD11_MOUSE	ALFSIGFPVAKPLLYcR	3	651.366	27	167.522	0.29452	0.3373	0.21627	0.1001	0.03681	0.0113	20304120	21486060	13869250	6362837	3163380	0	0.311481	0.321345	0.308344	0.291355	26.81	651.366	294286	167.323	167.72
ACD11_MOUSE	NLPDSDSEEcLVHGDFK	2	981.431	32	67.2321	0.32905	0.3329	0.2017	0.09037	0.03269	0.01	76943700	85442190	50112980	21331580	4524125	0	0.322812	0.298159	0.316645	0.34522	69.7	981.432	101440	67.0095	67.4547
ACD11_MOUSE	SLEAYLNQHLPGFGSDSR	2	995.985	39	126.102	0.31654	0.34751	0.20741	0.08809	0.02962	0.00834	144284500	186748400	87818460	42606780	8424091	42089420	0.281821	0.260214	0.330409	0.42038	72.19	995.987	216390	125.679	126.526
ACD11_MOUSE	SLEAYLNQHLPGFGSDSR	3	664.325	39	125.973	0.31654	0.34751	0.20741	0.08809	0.02962	0.00834	247459600	268271100	159128200	63348860	19585220	64071350	0.301095	0.320919	0.320265	0.319019	34.92	664.33	216100	125.529	126.416
ACD11_MOUSE	DASVIGTEFYVMEHVQGR	3	679.995	35	143.769	0.29518	0.33204	0.21531	0.10204	0.03876	0.01239	42588750	74439820	76253640	39601170	17040520	7845835	0.16522	0.1592	0.145011	0.129322	40.1	680.002	249646	143.139	144.4
ACD11_MOUSE	QYQASAHQSIPAMDQLSTWLMK	3	845.41	48	155.201	0.21171	0.29746	0.24099	0.14264	0.06773	0.02711	37585850	45912080	36252560	30820340	10258970	0	0.2337	0.254436	0.240968	0.222116	33.32	845.41	271207	154.914	155.488
ACD11_MOUSE	QYQASAHQSIPAMDQLSTWLMK	2	1267.61	48	155.097	0.21171	0.29746	0.24099	0.14264	0.06773	0.02711	9681206	12382800	13082450	3980802	1556540	0	0.237962	0.240169	0.183273	0.121502	28.22	1267.62	271318	155.003	155.19
ACD11_MOUSE	GSHIPENTGIPLMEELISIYcHR	3	889.44	46	184.977	0.20336	0.29349	0.24302	0.14671	0.07098	0.02893	23153220	31866360	21035490	14833250	2436874	4617397	0.236396	0.217434	0.252322	0.309918	42.07	889.441	326061	184.235	185.719
ACD11_MOUSE	GSHIPENTGIPLMEELISIYcHR	4	667.332	46	184.903	0.20336	0.29349	0.24302	0.14671	0.07098	0.02893	110663900	156568900	131630100	76464800	33823310	13856990	0.211591	0.209217	0.204298	0.197822	46.06	667.334	325957	184.63	185.176
ACD11_MOUSE	GDITSVFcMTEPNVSSSDATNIEcTIQR	3	1044.8	51	156.422	0.16849	0.26291	0.24358	0.16633	0.09176	0.04292	40232230	65554040	57618760	38471340	24407010	11918760	0.1689	0.157265	0.170217	0.189438	50.54	1044.8	273637	156.177	156.668
ACD11_MOUSE	YLMGNNSSEDSFLTANTVQPLAETGLQLSK	3	1076.86	55	172.537	0.15339	0.26624	0.25336	0.17179	0.09214	0.04133	89145790	157250600	189608800	180882000	114783600	55342520	0.113271	0.149117	0.119028	0.0887377	63.78	1076.86	303109	172.266	172.808
ACD11_MOUSE	RYLMGNNSSEDSFLTANTVQPLAETGLQLSK	3	1128.9	58	157.293	0.14126	0.25622	0.25382	0.17853	0.09909	0.04592	7924341	10307080	15164670	10551570	5967252	3708835	0.147777	0.236497	0.132523	0.0510272	57.44	1128.89	275616	157.218	157.367
ACDSB_MOUSE	YYASEVAGLTTSK	2	695.348	22	52.0229	0.44507	0.34246	0.14961	0.04754	0.01213	0.00262	309479400	251123100	118442500	34851390	15167530	7698162	0.420053	0.42679	0.420291	0.411116	48.72	695.348	70796	51.5246	52.5213
ACDSB_MOUSE	ASSTcQLTFENVK	2	742.856	23	45.9256	0.42925	0.32733	0.16102	0.05919	0.01762	0.00443	350065800	255496800	124160000	49050870	13476340	6778928	0.438114	0.443531	0.441257	0.436215	57.77	742.856	58141	45.7175	46.1337
ACDSB_MOUSE	IGTIYEGASNIQLNTIAK	2	953.518	32	108.847	0.33123	0.34921	0.20091	0.08243	0.02681	0.00731	139275000	142180600	81748680	32986880	0	0	0.351535	0.342491	0.33765	0.33123	80.53	953.52	183648	108.526	109.168
ACDSB_MOUSE	FAQEHVAPLVSSMDENSK	3	663.651	40	59.1983	0.30914	0.33276	0.20968	0.09708	0.03614	0.01135	236599100	231681600	142089100	73959480	24336820	736869	0.333519	0.340729	0.33353	0.321752	28.33	663.651	85441	58.9881	59.4085
ACDSB_MOUSE	FAQEHVAPLVSSMDENSK	2	994.973	40	59.2315	0.30914	0.33276	0.20968	0.09708	0.03614	0.01135	74079110	78182860	48379120	15770720	5455647	0	0.333889	0.315704	0.316648	0.317917	70.34	994.974	85395	59.0136	59.4495
ACDSB_MOUSE	GITcFLVDRDTEGFQIGK	2	1028.51	27	125.798	0.30014	0.3332	0.21339	0.09991	0.03749	0.01184	8912122	7910677	6838854	0	5503401	0	0.305575	0.375273	0.285887	0.181271	33.94	1028.5	216187	125.679	125.917
ACDSB_MOUSE	KFAQEHVAPLVSSMDENSK	2	1059.02	41	50.5216	0.28588	0.32962	0.2188	0.10611	0.04125	0.01351	18794200	20180240	17015470	2503830	0	0	0.321303	0.309479	0.254829	0.190896	59.99	1059.02	67691	50.3388	50.7043
ACDSB_MOUSE	KFAQEHVAPLVSSMDENSK	3	706.349	41	50.5571	0.28588	0.32962	0.2188	0.10611	0.04125	0.01351	93468560	103657500	67903620	25321210	4453394	0	0.317053	0.298742	0.29541	0.2918	49.08	707.019	67509	50.2945	50.8197
ACDSB_MOUSE	ASSTcQLTFENVKVPETNILGK	3	812.753	36	120.597	0.24513	0.31852	0.23351	0.12404	0.05262	0.01876	80211840	104280600	88934160	41921600	18985500	14252970	0.230106	0.244965	0.218413	0.187608	33.51	812.754	206261	120.394	120.799
ACDSB_MOUSE	ASSTcQLTFENVKVPETNILGK	2	1218.63	36	120.569	0.24513	0.31852	0.23351	0.12404	0.05262	0.01876	7756080	9140784	6560018	1137074	0	0	0.315365	0.276672	0.267227	0.254112	72.85	1219.13	206387	120.528	120.611
ACDSB_MOUSE	IFDFQGLQHQVAQVATQLEATR	3	834.103	50	182.47	0.23201	0.32476	0.24164	0.12607	0.05152	0.0175	295146600	427753400	303599500	177868700	100370800	33128100	0.22061	0.220807	0.234342	0.250069	86.05	834.103	322155	181.949	182.991
ACDSB_MOUSE	IFDFQGLQHQVAQVATQLEATR	2	1250.65	50	182.818	0.23201	0.32476	0.24164	0.12607	0.05152	0.0175	26060110	36437020	27082650	17589880	7570559	1157478	0.224854	0.232376	0.23201	0.23201	88.28	1250.65	322350	182.693	182.943
ACDSB_MOUSE	RIFDFQGLQHQVAQVATQLEATR	4	664.854	53	182.098	0.21306	0.316	0.24796	0.13596	0.05824	0.02069	43687390	35564890	27878760	14334760	3824256	885404	0.346243	0.417716	0.32164	0.21306	34.23	664.856	321272	181.7	182.495
ACINU_MOUSE	ETQIVSLPQEENEVK	2	871.944	34	69.0702	0.37443	0.34786	0.18159	0.06862	0.02077	0.00531	26445150	21433790	9349768	1340219	0	0	0.451522	0.421632	0.436193	0.458898	35.97	871.948	105698	68.8864	69.2541
ACINU_MOUSE	LPEYSQTAEEEEDQETPSR	2	1119.49	52	40.5802	0.29171	0.33716	0.21717	0.10085	0.03742	0.01171	1219154	876499	1032031	0	0	0	0.389794	0.452326	0.268401	0.094197	45.34	1119.49	47644	40.5802	40.5802
ACINU_MOUSE	SKLPEYSQTAEEEEDQETPSR	2	1227.05	55	32.9151	0.25857	0.32862	0.23008	0.11545	0.04609	0.01548	1723012	2581818	2345889	0	0	0	0.259072	0.206057	0.186728	0.164389	62.97	1227.55	32221	32.8579	32.9724
ACINU_MOUSE	APVVLQPEQIVSEEETPPPLLTK	2	1257.69	48	157.468	0.22729	0.32149	0.24277	0.12893	0.05375	0.01866	4042488	6867467	4702384	3610105	0	0	0.2103	0.171184	0.212506	0.264967	29.83	1257.69	276103	157.418	157.518
ACL6A_MOUSE	SPLAGDFITMQcR	2	748.355	25	96.14	0.40482	0.31749	0.17405	0.07114	0.02376	0.00672	12771440	7410419	5210613	988187	0	0	0.484121	0.49685	0.416103	0.265696	44.34	748.355	159340	96.0752	96.2049
ACL6A_MOUSE	SEASLHPVLMSEAPWNTR	2	1013	40	102.485	0.29804	0.33296	0.21423	0.10071	0.03793	0.01202	1178720	1621996	960226	0	0	0	0.313411	0.230258	0.273999	0.337328	38.97	1013	171890	102.485	102.485
ACL6A_MOUSE	STGLILDSGATHTTAIPVHDGYVLQQGIVK	3	1031.22	49	126.32	0.16592	0.28445	0.25791	0.1631	0.08045	0.03288	3664681	5880277	4838968	0	0	0	0.254776	0.185195	0.19122	0.19884	76.1	1031.22	217352	126.26	126.379
ACL6A_MOUSE	STGLILDSGATHTTAIPVHDGYVLQQGIVK	4	773.666	49	126.316	0.16592	0.28445	0.25791	0.1631	0.08045	0.03288	11128730	24053710	26126000	7807774	6286301	699409	0.146235	0.106333	0.109739	0.1136	32.76	773.667	217262	126.217	126.416
ACLY_MOUSE	LTLLNPK	2	399.758	7	43.7449	0.61902	0.28596	0.07699	0.01523	0.00243	0.00033	565324400	284822000	224454100	89687960	12481600	1942436	0.479612	0.593718	0.432579	0.432579	33.09	399.758	54501	43.2458	44.2439
ACLY_MOUSE	DGVYILDLAAK	2	589.327	17	142.652	0.49662	0.33241	0.12645	0.035	0.00778	0.00146	1675662	954815	614511	0	0	0	0.516385	0.548745	0.427323	0.279218	39.3	589.328	248308	142.652	142.652
ACLY_MOUSE	YIcTTSAIQNR	2	663.827	20	26.9021	0.46921	0.31958	0.14486	0.04909	0.01344	0.0031	377541400	262895100	122402600	52601870	19655780	1468750	0.451299	0.462121	0.458993	0.452602	45.02	663.827	20137	26.6547	27.1495
ACLY_MOUSE	LGLVGVNLSLDGVK	2	692.414	17	146.36	0.44401	0.34537	0.14946	0.04661	0.0116	0.00243	337372100	257183600	93097030	23702460	2875660	0	0.472357	0.450961	0.482488	0.522327	71.4	692.414	255245	146.119	146.601
ACLY_MOUSE	SMGFIGHYLDQK	3	465.896	19	82.7405	0.41937	0.33299	0.16414	0.06021	0.01776	0.0044	196415600	155834500	73607910	24658430	3056385	1425026	0.431685	0.419635	0.428224	0.443094	25.23	465.896	132458	82.4997	82.9812
ACLY_MOUSE	SMGFIGHYLDQK	2	698.34	19	82.7405	0.41937	0.33299	0.16414	0.06021	0.01776	0.0044	227788600	170908800	85064780	27255740	12367940	752786	0.434596	0.438134	0.429037	0.413827	38.76	698.341	132540	82.4997	82.9812
ACLY_MOUSE	WGDIEFPPPFGR	2	709.349	22	157.218	0.41382	0.35286	0.16271	0.05323	0.01375	0.00297	321659200	234894300	108888000	83217780	117554000	69328950	0.343821	0.467868	0.442014	0.412003	49.73	709.351	274751	156.719	157.717
ACLY_MOUSE	YPGSTFMDHVLR	3	474.899	18	90.2358	0.41315	0.33426	0.16665	0.06176	0.0184	0.0046	133807300	110471700	52237450	24940580	13432650	1411145	0.39788	0.406373	0.419896	0.442346	65.9	474.899	148261	89.475	90.9967
ACLY_MOUSE	SGGMSNELNNIISR	2	746.365	28	83.5771	0.42645	0.32711	0.16231	0.0602	0.0181	0.0046	488034900	364084100	177237100	51647200	5172268	1013528	0.448896	0.435517	0.436108	0.438555	70.46	746.366	134004	83.2843	83.8699
ACLY_MOUSE	IGNTGGMLDNILASK	2	752.395	23	113.662	0.41134	0.33128	0.16802	0.06356	0.01943	0.00501	632057400	497997500	511730300	80256970	19246970	1839756	0.362599	0.41859	0.275977	0.127944	84.52	752.394	192612	113.259	114.065
ACLY_MOUSE	SGGmSNELNNIISR	2	754.362	28	53.708	0.42645	0.32711	0.16231	0.0602	0.0181	0.0046	177144700	121000800	175018700	100157600	51996730	9282031	0.279144	0.463868	0.240124	0.101697	88.31	754.364	74670	52.7937	54.6222
ACLY_MOUSE	TTDGVYEGVAIGGDR	2	755.363	26	52.1511	0.43037	0.34305	0.15655	0.05213	0.01398	0.00318	332477900	147903600	136763200	12701690	9956397	2210669	0.517867	0.613543	0.406414	0.157579	64.38	755.364	70615	51.5655	52.7367
ACLY_MOUSE	KPASFMTSIcDER	2	771.358	25	43.8119	0.39832	0.31727	0.17669	0.07337	0.02494	0.00719	111628500	149294100	55925150	31681650	0	2250752	0.318229	0.233273	0.371351	0.510838	49.31	771.358	54013	43.7047	43.9191
ACLY_MOUSE	AFDSGIIPMEFVNK	2	784.395	23	147.398	0.37576	0.33758	0.18232	0.07284	0.02339	0.00632	553667600	470717300	272975500	58993210	29294220	48266270	0.386123	0.394337	0.372318	0.341085	48.17	784.401	256531	147.08	147.716
ACLY_MOUSE	TIAIIAEGIPEALTR	3	523.307	32	152.842	0.39957	0.35075	0.16977	0.05894	0.01628	0.00378	36730320	32280420	16366100	2073104	0	830259	0.416065	0.399158	0.390715	0.379608	46.33	523.306	266551	152.457	153.227
ACLY_MOUSE	TIAIIAEGIPEALTR	2	784.456	32	152.769	0.39957	0.35075	0.16977	0.05894	0.01628	0.00378	476688900	407902400	175504100	51978220	4745927	0	0.426827	0.408508	0.427318	0.45114	48.43	784.456	266391	152.357	153.18
ACLY_MOUSE	DLVSSLTSGLLTIGDR	3	549.637	23	189.717	0.39428	0.34821	0.17254	0.06185	0.01775	0.0043	33394410	27257890	15836240	3820262	2823858	2189662	0.391391	0.421602	0.378274	0.325491	111.38	549.637	335047	189.567	189.867
ACLY_MOUSE	DLVSSLTSGLLTIGDR	2	823.952	23	189.717	0.39428	0.34821	0.17254	0.06185	0.01775	0.0043	182483900	152525500	74025110	22481910	6436050	853425	0.415865	0.413405	0.40905	0.40345	108.71	823.953	334981	189.567	189.867
ACLY_MOUSE	AVQGMLDFDYVcSR	2	830.877	25	118.353	0.36597	0.32194	0.18842	0.08246	0.02941	0.00889	152785400	185194200	75916200	29990740	7031277	0	0.338832	0.263055	0.373361	0.46935	37.16	830.88	200910	117.572	119.134
ACLY_MOUSE	EAYPEEAYIADLDAK	2	849.399	37	106.86	0.37175	0.34883	0.18273	0.06908	0.02087	0.00532	561099600	544406200	289846600	108789300	50442970	2044549	0.360458	0.360084	0.362241	0.364933	57.14	849.4	180890	106.262	107.458
ACLY_MOUSE	KHPEVDVLINFASLR	3	579.993	27	148.739	0.35587	0.35381	0.18978	0.07211	0.02161	0.00541	62732600	35350190	15491740	4916530	3730292	0	0.51327	0.549317	0.465572	0.44249	28.7	579.991	260602	148.216	149.263
ACLY_MOUSE	KHPEVDVLINFASLR	4	435.247	27	146.385	0.35587	0.35381	0.18978	0.07211	0.02161	0.00541	1487759	1707853	1110598	0	0	0	0.345492	0.305302	0.292783	0.278781	31.05	435.247	254974	146.168	146.601
ACLY_MOUSE	GQELIYAGMPITEVFK	2	898.469	28	164.936	0.32668	0.33748	0.20275	0.08928	0.03151	0.00935	53050070	44238770	24667340	11716810	5763094	2849089	0.372843	0.398942	0.385184	0.363288	69.97	898.468	290391	164.44	165.432
ACLY_MOUSE	DEPSVAAMVYPFTGDHK	2	932.433	32	121.797	0.3224	0.33539	0.20444	0.09158	0.03296	0.00999	135961200	136239500	86230990	35670970	13690570	0	0.333407	0.334975	0.3224	0.305313	26.36	932.433	208028	121.342	122.251
ACLY_MOUSE	GVTIIGPATVGGIKPGcFK	2	936.524	27	106.349	0.32419	0.3387	0.20383	0.08961	0.03149	0.00928	135083200	150400800	87571030	32959380	8576649	0	0.325823	0.302715	0.318117	0.339406	81.05	936.522	178858	106.075	106.623
ACLY_MOUSE	DEPSVAAmVYPFTGDHK	2	940.43	32	80.8463	0.3224	0.33539	0.20444	0.09158	0.03296	0.00999	11213720	8839736	8571769	2978259	537657	0	0.34889	0.415194	0.286333	0.144798	34.28	940.434	129636	80.583	81.1097
ACLY_MOUSE	SAYDSTMETMNYAQIR	2	940.911	32	87.7076	0.32139	0.32017	0.20495	0.09804	0.03821	0.01265	270731200	249114800	159807000	69227230	25780540	4162241	0.347616	0.346812	0.337183	0.320363	98.75	940.913	142208	87.4012	88.0139
ACLY_MOUSE	SAYDSTmETMNYAQIR	2	948.909	32	62.911	0.32139	0.32017	0.20495	0.09804	0.03821	0.01265	28360770	28125700	18486310	974821	0	0	0.373425	0.322837	0.317301	0.306314	75.68	948.909	94081	62.2613	63.5606
ACLY_MOUSE	AGKDLVSSLTSGLLTIGDR	3	635.021	30	167.82	0.34025	0.34884	0.19684	0.07959	0.02559	0.00692	8524338	5824735	4059748	531885	753114	0	0.432843	0.479877	0.377856	0.25474	54.81	635.022	295049	167.77	167.87
ACLY_MOUSE	DYQGPLKEHEVTIFVR	2	966.005	28	87.7139	0.3174	0.34952	0.20722	0.08691	0.02873	0.00793	23395850	27010260	15744450	1255013	11025000	13762700	0.25377	0.300946	0.31211	0.324588	89.07	966.01	142444	87.5512	87.8766
ACLY_MOUSE	DYQGPLKEHEVTIFVR	4	483.506	28	87.8408	0.3174	0.34952	0.20722	0.08691	0.02873	0.00793	128001700	140929400	81948380	37039830	23866200	21153920	0.295657	0.317464	0.320975	0.325498	30.96	483.757	143318	87.451	88.2306
ACLY_MOUSE	QHFPATPLLDYALEVEK	2	986.015	33	156.696	0.3049	0.34746	0.21272	0.092	0.03134	0.00891	56641180	61559300	35329380	15247850	2103702	11175960	0.311117	0.321429	0.325684	0.331091	37.04	986.013	273957	156.423	156.968
ACLY_MOUSE	QHFPATPLLDYALEVEK	3	657.679	33	156.697	0.3049	0.34746	0.21272	0.092	0.03134	0.00891	190800500	203661400	143910400	55699970	18634440	12850960	0.305009	0.327744	0.290162	0.249145	34.49	657.681	273740	156.277	157.117
ACLY_MOUSE	EEADEYVDIGALNGIFVLGR	2	1090.55	40	185.748	0.28076	0.33982	0.22255	0.10341	0.03796	0.01166	46957480	32885960	23179350	7138998	10622800	4542729	0.374679	0.469056	0.371136	0.251977	95.66	1090.54	327061	185.226	186.269
ACLY_MOUSE	EGDYVLFHHEGGVDVGDVDAK	2	1129.52	37	79.5318	0.27156	0.33668	0.22612	0.10782	0.04063	0.01282	3262973	4702960	3839233	1103192	0	0	0.25278	0.222127	0.210963	0.198745	54.03	1129.52	126361	79.4001	79.6634
ACLY_MOUSE	EGDYVLFHHEGGVDVGDVDAK	3	753.35	37	79.8634	0.27156	0.33668	0.22612	0.10782	0.04063	0.01282	98702810	128017300	81679410	59694710	15544420	8043746	0.251997	0.256477	0.272567	0.292399	52.18	753.351	125740	79.1438	80.583
ACLY_MOUSE	GAIVPAQEVPPPTVPMDYSWAR	2	1191.1	47	147.995	0.23174	0.31605	0.23875	0.12952	0.05579	0.02012	220112700	287376100	218148000	116706000	52019140	17884820	0.241286	0.245641	0.238367	0.229571	72.79	1191.1	257612	147.624	148.366
ACLY_MOUSE	GAIVPAQEVPPPTVPMDYSWAR	3	794.403	47	148.02	0.23174	0.31605	0.23875	0.12952	0.05579	0.02012	176440300	212173700	172497900	91617020	40029820	14024480	0.249638	0.272369	0.240617	0.204083	45.41	794.404	257678	147.624	148.415
ACLY_MOUSE	VTPDTDWAHLLQDHPWLLSQSLVVKPDQLIK	3	1198.31	50	185.299	0.11785	0.24056	0.25846	0.19184	0.11016	0.05205	8604794	17844190	16090700	15672670	5898650	0	0.134217	0.114082	0.138957	0.170393	33.69	1198.31	327067	185.226	185.371
ACNT1_MOUSE	LIATPSNALVDEPVSIR	2	898.002	34	115.029	0.35342	0.35099	0.19092	0.07422	0.02291	0.00593	88332090	83974390	41414120	8808600	1584005	0	0.39414	0.368756	0.380843	0.395318	62.9	898.003	195503	114.788	115.27
ACNT1_MOUSE	ATVKDENDNVFQSQAFYK	2	1052.5	33	60.9962	0.29477	0.34295	0.2167	0.09737	0.03462	0.01031	8592861	10212290	6854839	3944686	0	0	0.290254	0.287492	0.279596	0.2705	98.48	1052.5	89289	60.9515	61.0408
ACO12_MOUSE	DNNTYTVALR	2	583.794	15	43.5783	0.5188	0.32339	0.11787	0.03159	0.00685	0.00126	92348430	49172560	30853400	2954723	13864710	3519783	0.4792	0.568303	0.445512	0.288771	33.39	583.795	52805	43.0304	44.1261
ACO12_MOUSE	KGSLSNTNVEALK	2	680.875	22	24.6346	0.46615	0.3379	0.14038	0.04258	0.0104	0.00215	7570689	3942663	2804233	0	1250217	0	0.486304	0.572219	0.425859	0.243952	49.69	680.875	15527	24.5631	24.7061
ACO12_MOUSE	VEAFDcQEWAEGQGR	2	891.381	39	63.3774	0.36083	0.33523	0.18876	0.0788	0.02655	0.00755	118763700	119739500	59168380	7770266	0	0	0.388826	0.333398	0.370814	0.434931	77.95	891.883	95005	63.0538	63.701
ACO12_MOUSE	LVGSPAHIAYHLLSDLTK	4	484.523	30	181.253	0.31424	0.34983	0.2087	0.08782	0.02907	0.00802	39387100	47038480	26401620	10701080	579710	0	0.317362	0.289824	0.31236	0.338687	50.12	484.523	319279	180.857	181.65
ACO12_MOUSE	HINSAFLIYNAVDDQEK	2	988.989	33	102.926	0.31525	0.3474	0.20799	0.08857	0.02985	0.00843	6767547	7207455	6527084	1519575	1176958	1632552	0.272542	0.327131	0.245892	0.164582	50.09	988.991	172412	102.812	103.04
ACO12_MOUSE	HAGIScVTASMDDILFEDTAR	2	1155.03	41	148.965	0.26001	0.31177	0.22616	0.12158	0.05289	0.0195	1047512	1706150	598424	900676	0	0	0.246313	0.16958	0.344706	0.391015	84.64	1155.03	259835	148.965	148.965
ACO13_MOUSE	VTLVSAAPEK	2	507.795	19	30.4693	0.55441	0.31196	0.10284	0.02495	0.00489	0.00081	1231968000	722119100	308137300	74090630	14526870	9722580	0.521896	0.541563	0.499246	0.443305	35.78	507.797	26387	30.033	30.9056
ACO13_MOUSE	TLAFASVDLTNK	2	640.348	17	93.334	0.47407	0.33754	0.13648	0.04014	0.00948	0.00189	389834500	287753500	264066100	5366719	20885770	0	0.40276	0.46185	0.31094	0.198546	38.56	640.348	154634	92.7836	93.8844
ACO13_MOUSE	GAPGVSVDMNITYMSPAK	2	919.445	31	114.237	0.32092	0.32211	0.20511	0.09748	0.03764	0.01233	128932600	89897220	79167450	73071070	68725050	16440870	0.282602	0.436651	0.328976	0.178172	53.61	919.948	197125	113.544	114.931
ACOC_MOUSE	NcDEFLVK	2	512.742	11	39.6354	0.54924	0.29158	0.11556	0.03377	0.00796	0.00157	262115600	109986600	43444100	14559480	0	7681350	0.598728	0.61422	0.602184	0.552269	33.99	512.742	45634	38.6543	40.6165
ACOC_MOUSE	SWNALAAPSEK	2	587.299	26	44.0765	0.50472	0.32961	0.12313	0.03356	0.00736	0.00137	981005400	587601500	254372100	50889780	58552450	41793900	0.496909	0.53279	0.49304	0.440729	45.47	587.298	55132	43.8076	44.3454
ACOC_MOUSE	YTINIPEDLKPR	2	729.901	20	83.5206	0.4223	0.34892	0.15928	0.05221	0.01363	0.00299	226945300	169189100	75765590	22234280	2070074	0	0.457363	0.457876	0.445702	0.430828	36.25	729.902	134114	83.2843	83.757
ACOC_MOUSE	YQQAGLPLIVLAGK	3	490.961	26	137.769	0.40986	0.35261	0.16465	0.05467	0.01435	0.00315	11539250	6471645	4703596	1171319	1152127	328805	0.454897	0.553902	0.406675	0.236019	30.28	490.961	238790	137.597	137.941
ACOC_MOUSE	TSLSPGSGVVTYYLR	2	800.422	21	108.748	0.39033	0.35104	0.17404	0.06189	0.01751	0.00417	817474000	714671700	338503500	114807600	20786530	693566	0.407324	0.400255	0.404506	0.410485	65	800.422	183221	108.378	109.118
ACOC_MOUSE	IDFEKEPLGVNAQGR	3	558.293	32	59.4337	0.3807	0.35116	0.17848	0.06505	0.01886	0.0046	941175100	874490200	430840700	136676700	41850670	5296848	0.387262	0.378143	0.385604	0.394334	34.65	558.293	85633	59.2123	59.6551
ACOC_MOUSE	IDFEKEPLGVNAQGR	2	836.936	32	59.4183	0.3807	0.35116	0.17848	0.06505	0.01886	0.0046	442151500	396144100	195176500	61491560	13778040	0	0.398787	0.39091	0.39182	0.394334	37.3	836.937	85688	59.2123	59.6243
ACOC_MOUSE	SPPFFESLTLDLQPPK	2	908.48	28	176.524	0.33159	0.35125	0.20085	0.08138	0.02602	0.00695	394876900	443814000	254690000	102278800	33975310	1611795	0.320713	0.31086	0.319728	0.329738	69.71	908.481	310979	175.88	177.168
ACOC_MOUSE	SPPFFESLTLDLQPPK	3	605.989	28	176.352	0.33159	0.35125	0.20085	0.08138	0.02602	0.00695	161481200	157730900	87885030	38987000	14338020	2258234	0.349012	0.360151	0.351654	0.341958	58.16	605.99	310638	175.736	176.967
ACOC_MOUSE	FVEFFGPGVAQLSIADR	2	926.983	34	165.212	0.32515	0.35148	0.20382	0.08343	0.02687	0.00722	479966500	521100100	290164400	115290800	34027480	46882640	0.322681	0.323618	0.33185	0.342152	77.89	926.984	289576	164.791	165.632
ACOC_MOUSE	NDIENILNWNVMQHK	3	623.309	25	139.642	0.3262	0.33679	0.20293	0.08973	0.03183	0.0095	124142500	114620100	66452250	34978870	11801950	1500642	0.351185	0.363909	0.355979	0.344626	57.45	623.308	242296	139.392	139.891
ACOC_MOUSE	NDIENILNWNVMQHK	2	934.46	25	139.642	0.3262	0.33679	0.20293	0.08973	0.03183	0.0095	43546610	41102560	21133540	11085580	15533880	3246965	0.321024	0.356468	0.376015	0.407101	61.55	934.461	242576	139.541	139.742
ACOC_MOUSE	KNDIENILNWNVMQHK	3	666.007	25	123.894	0.30164	0.33455	0.21291	0.09886	0.03672	0.01146	438690100	458919300	280061500	126532500	52913370	15580680	0.319583	0.321274	0.321072	0.321072	55.16	666.006	212231	123.478	124.31
ACOC_MOUSE	KNDIENILNWNVMQHK	2	998.507	25	123.785	0.30164	0.33455	0.21291	0.09886	0.03672	0.01146	13408720	15263930	14212450	3189925	2956647	0	0.273471	0.29295	0.227605	0.157312	27.19	998.508	212504	123.761	123.81
ACOC_MOUSE	VILQDFTGVPAVVDFAAMR	3	683.699	33	184.46	0.28167	0.33181	0.22092	0.10665	0.04106	0.01326	123511300	135476300	93904460	44923890	16840540	7744699	0.292403	0.305503	0.287302	0.264533	72.09	683.699	325355	184.335	184.584
ACOC_MOUSE	VILQDFTGVPAVVDFAAMR	2	1025.05	33	184.435	0.28167	0.33181	0.22092	0.10665	0.04106	0.01326	421620500	488650500	309654500	139588900	53539910	25024500	0.293183	0.287082	0.29401	0.303858	84.29	1025.05	325265	184.285	184.584
ACOC_MOUSE	ANYLASPPLVIAYAIAGTVR	3	687.389	40	191.711	0.28845	0.34536	0.22005	0.09843	0.03452	0.01007	77444220	92433280	64165600	26912400	11348130	1885234	0.282448	0.289533	0.273822	0.255781	48.58	687.392	338000	191.312	192.109
ACOC_MOUSE	ANYLASPPLVIAYAIAGTVR	2	1030.58	40	191.686	0.28845	0.34536	0.22005	0.09843	0.03452	0.01007	105816000	120534200	82600930	37991840	11460300	0	0.295243	0.305747	0.28387	0.259919	36.73	1030.58	337987	191.312	192.06
ACOC_MOUSE	VILQDFTGVPAVVDFAAmR	2	1033.04	33	178.242	0.28167	0.33181	0.22092	0.10665	0.04106	0.01326	43799150	49143630	32780470	14230640	4070169	1218456	0.301559	0.297901	0.290159	0.280742	61.2	1033.04	313593	178.117	178.367
ACOC_MOUSE	VILQDFTGVPAVVDFAAmR	3	689.031	33	178.317	0.28167	0.33181	0.22092	0.10665	0.04106	0.01326	28644750	31336810	19580610	7734496	8851763	0	0.297922	0.30639	0.307886	0.309919	33.85	689.032	313616	178.117	178.517
ACOC_MOUSE	MKNPFAHLAEPLDAAQPGKR	5	439.035	47	100.866	0.26566	0.32801	0.22704	0.11354	0.0452	0.01508	38138960	55011960	29923050	10768050	2520001	1036227	0.27758	0.215939	0.281067	0.379222	30.33	439.035	168222	100.59	101.142
ACOC_MOUSE	MKNPFAHLAEPLDAAQPGKR	3	731.053	47	100.815	0.26566	0.32801	0.22704	0.11354	0.0452	0.01508	22886550	88043000	19933110	4823638	17514360	0	0.149389	0.0209132	0.261939	0.424094	35.86	731.054	168389	100.652	100.979
ACOC_MOUSE	QAPQTVHLPSGETLDVFDAAER	2	1191.09	50	122.145	0.25565	0.33193	0.23236	0.11514	0.045	0.0147	67758340	90004730	60060950	32752350	11223280	4154582	0.254774	0.248112	0.259514	0.274176	63.55	1191.59	208934	121.863	122.427
ACOC_MOUSE	INPVcPADLVIDHSIQVDFNR	3	808.078	38	153.03	0.24258	0.31921	0.23485	0.12466	0.05269	0.01868	436251800	653206400	448938300	259289100	148947000	62059120	0.217182	0.202426	0.231759	0.270802	51.73	808.075	266861	152.682	153.379
ACOC_MOUSE	INPVcPADLVIDHSIQVDFNR	2	1211.61	38	153.052	0.24258	0.31921	0.23485	0.12466	0.05269	0.01868	39087470	51782430	42442130	24044770	5436183	2282855	0.236785	0.240434	0.222253	0.201269	84.59	1211.61	267117	152.776	153.328
ACOC_MOUSE	INPVcPADLVIDHSIQVDFNRR	4	645.335	42	138.359	0.22279	0.31172	0.24135	0.13412	0.05917	0.02186	335545100	276803800	205174400	108392700	47551590	16741720	0.338863	0.397156	0.330051	0.240272	36.8	645.336	238647	138.14	138.577
ACOC_MOUSE	SNLVGMGVIPLEYLPGETADSLGLTGR	2	1380.22	46	188.266	0.19496	0.29605	0.24806	0.14889	0.07092	0.02829	164642300	239536700	209553500	115496400	54990820	20466140	0.204604	0.207775	0.19496	0.179452	99.88	1380.22	332455	188.167	188.366
ACOC_MOUSE	SNLVGMGVIPLEYLPGETADSLGLTGR	3	920.481	46	188.141	0.19496	0.29605	0.24806	0.14889	0.07092	0.02829	256456800	382430200	301745200	184711700	90388060	35359250	0.204986	0.200358	0.207921	0.217692	97.19	920.483	332454	187.916	188.366
ACOC_MOUSE	SNLVGmGVIPLEYLPGETADSLGLTGR	3	925.813	46	183.614	0.19496	0.29605	0.24806	0.14889	0.07092	0.02829	35201590	45187460	49410340	31416850	17327230	96854640	0.127821	0.246706	0.179452	0.111873	64.73	925.814	323491	183.34	183.888
ACOC_MOUSE	SNLVGmGVIPLEYLPGETADSLGLTGR	2	1388.22	46	183.415	0.19496	0.29605	0.24806	0.14889	0.07092	0.02829	25541490	38441970	33476970	19916860	9234939	0	0.20173	0.197597	0.190525	0.181114	86.96	1388.22	323504	183.34	183.49
ACOC_MOUSE	SIVDAYVLLNLGDSVTTDHISPAGNIAR	3	971.177	49	179.711	0.18739	0.29895	0.25365	0.15082	0.07021	0.02716	56352670	106484400	74568450	42321380	20714790	6051595	0.183863	0.139749	0.191099	0.258677	80.07	971.178	315851	179.314	180.107
ACOC_MOUSE	ATIANMcPEYGATAAFFPVDEVSIAYLLQTGR	3	1159.57	64	194.287	0.12519	0.23702	0.24935	0.18753	0.11171	0.05567	2333231	2826811	4742586	3855038	1638370	388918	0.147814	0.24842	0.122809	0.0330312	61.21	1159.58	342964	194.212	194.362
ACOC_MOUSE	ATIANMcPEYGATAAFFPVDEVSIAYLLQTGREEDKVK	4	1052.02	75	185.944	0.08738	0.19024	0.23458	0.20551	0.14171	0.0814	23482640	45842050	60348030	49500940	66330160	18257110	0.08903	0.10946	0.0920891	0.0724214	54.18	1052.02	328157	185.82	186.069
ACOD1_MOUSE	EDIHDPTYQDEEGPPPK	2	983.937	38	26.8516	0.32575	0.34563	0.20316	0.08585	0.02892	0.00821	5226130	5319655	3266858	2319701	0	0	0.323954	0.340114	0.32575	0.307686	46.12	983.935	19583	26.8266	26.8765
ACON_MOUSE	LQLLEPFDK	2	551.811	15	109.353	0.5125	0.32889	0.11923	0.03137	0.00662	0.00118	76887880	47387520	19843230	6656995	2291203	29658190	0.420785	0.525702	0.492869	0.451578	38.88	551.811	184724	109.118	109.589
ACON_MOUSE	LEAPDADELPR	2	613.307	29	54.2367	0.50081	0.32794	0.12577	0.03549	0.0081	0.00157	395273600	255626500	86943130	24439490	101065700	11273610	0.451936	0.504889	0.526101	0.557435	41.22	613.308	75136	53.9965	54.4769
ACON_MOUSE	TDIANLAEEFK	2	625.817	22	107.592	0.48591	0.33295	0.13184	0.03823	0.00894	0.00177	32998170	21595270	9450077	7299126	2989274	2577345	0.429053	0.501103	0.47533	0.440978	51.42	625.818	180838	107.107	108.077
ACON_MOUSE	SQFTITPGSEQIR	2	732.378	27	59.5096	0.43332	0.34505	0.15473	0.05029	0.01309	0.00288	1593981000	1255305000	583178600	168236300	84850000	21710210	0.429962	0.437135	0.428664	0.417233	42.41	732.377	85794	59.2484	59.7707
ACON_MOUSE	FKLEAPDADELPR	2	750.888	30	81.823	0.41577	0.34836	0.16249	0.05463	0.01466	0.00332	248874500	200826700	87104960	24428410	0	1753687	0.44206	0.428834	0.437509	0.448115	48.72	750.888	130422	81.4742	82.1719
ACON_MOUSE	NAVTQEFGPVPDTAR	3	534.602	32	63.8838	0.40006	0.34907	0.16976	0.05954	0.01668	0.00394	156543100	136710400	75482300	20161490	5030176	1342103	0.396041	0.399754	0.37523	0.345175	38.87	534.602	94682	63.6505	64.1172
ACON_MOUSE	NAVTQEFGPVPDTAR	2	801.4	32	66.4667	0.40006	0.34907	0.16976	0.05954	0.01668	0.00394	11238570000	10102300000	5322418000	2079309000	559488400	132823100	0.381811	0.389661	0.378857	0.365723	102.6	801.4	94668	65.5992	67.3341
ACON_MOUSE	KFKLEAPDADELPR	3	543.626	30	69.4239	0.38442	0.35161	0.17673	0.0636	0.01819	0.00437	11000650	7054461	6354146	419338	27100250	128146500	0.0610892	0.50589	0.340862	0.165484	34.95	543.624	105575	69.0197	69.8282
ACON_MOUSE	WVVIGDENYGEGSSR	2	834.387	29	77.2567	0.3852	0.34921	0.17659	0.06442	0.01878	0.00462	740615400	631425300	317777700	113554700	27576590	1973648	0.404062	0.40659	0.397681	0.387441	62.93	834.387	120978	76.8268	77.6865
ACON_MOUSE	SDFDPGQDTYQHPPK	2	866.384	30	27.5647	0.36755	0.34981	0.18457	0.07004	0.02119	0.0054	162820200	154282200	77630360	26100310	2754286	0	0.384384	0.369087	0.377606	0.387928	39.59	866.386	20801	27.2742	27.8553
ACON_MOUSE	DINQEVYNFLATAGAK	3	585.297	31	173.773	0.35953	0.35087	0.18816	0.07224	0.02204	0.00565	189476200	179961800	101398500	27876860	7493697	2130423	0.372737	0.36905	0.355098	0.338943	63.76	585.297	306569	173.108	174.437
ACON_MOUSE	DINQEVYNFLATAGAK	2	877.441	31	173.822	0.35953	0.35087	0.18816	0.07224	0.02204	0.00565	537949200	287681300	190909900	67183490	42669590	12313170	0.472421	0.560616	0.435474	0.272495	57.36	877.444	304531	173.208	174.437
ACON_MOUSE	QGLLPLTFADPSDYNK	2	889.952	26	151.687	0.34883	0.35103	0.193	0.07573	0.02357	0.00615	175536500	214392300	102863500	57629150	17768540	6559766	0.305414	0.281591	0.338107	0.407541	42.96	889.953	265592	151.212	152.161
ACON_MOUSE	VGLIGScTNSSYEDMGR	2	923.409	30	68.6542	0.34457	0.31982	0.19659	0.0904	0.03397	0.01086	881846000	801743200	482850000	220881400	85265750	27575340	0.352716	0.351183	0.352938	0.358267	111.37	923.409	104961	68.422	68.8864
ACON_MOUSE	VGLIGScTNSSYEDmGR	2	931.406	30	45.268	0.34457	0.31982	0.19659	0.0904	0.03397	0.01086	140426800	128693900	81027720	31999080	1991801	0	0.365562	0.348633	0.342508	0.330386	35.4	931.407	56586	44.962	45.5741
ACON_MOUSE	IVYGHLDDPANQEIER	3	623.643	36	52.1145	0.34202	0.34956	0.19606	0.07867	0.02508	0.00672	898244600	919138900	485814700	196834200	61170990	13267510	0.348905	0.341605	0.35328	0.367531	40.79	623.643	70909	51.918	52.311
ACON_MOUSE	IVYGHLDDPANQEIER	2	934.961	36	52.1279	0.34202	0.34956	0.19606	0.07867	0.02508	0.00672	231210400	222443700	115100800	45923480	15594090	0	0.366842	0.36317	0.368854	0.37689	60.68	934.961	70876	51.918	52.3379
ACON_MOUSE	KQGLLPLTFADPSDYNK	3	636.335	27	119.076	0.32254	0.34933	0.20485	0.08527	0.02805	0.00772	52438800	47744780	34822770	13180400	6374874	0	0.339274	0.383495	0.313942	0.237304	37.85	636.338	205278	118.97	119.181
ACON_MOUSE	AKDINQEVYNFLATAGAK	3	651.674	35	134.927	0.31933	0.34841	0.20623	0.08676	0.02887	0.00804	242071000	270489600	152337800	55712520	14272730	5219697	0.327077	0.311035	0.323832	0.340079	44.2	651.675	233101	134.601	135.252
ACON_MOUSE	AKDINQEVYNFLATAGAK	2	977.007	35	135.076	0.31933	0.34841	0.20623	0.08676	0.02887	0.00804	90966570	106368200	62916990	22575340	5769754	706588	0.314433	0.295326	0.306186	0.31933	85.56	977.507	232950	134.551	135.601
ACON_MOUSE	DVGGIVLANAcGPcIGQWDR	3	720.01	38	144.739	0.28615	0.3196	0.21769	0.11005	0.04499	0.01557	143493000	157903900	116280700	57912800	22165840	8463310	0.28346	0.290901	0.274427	0.249497	61.45	720.01	251561	144.35	145.128
ACON_MOUSE	DVGGIVLANAcGPcIGQWDR	2	1079.51	38	144.761	0.28615	0.3196	0.21769	0.11005	0.04499	0.01557	295974200	296965700	215785900	100465200	48127170	15260610	0.304319	0.320607	0.29498	0.255271	81.45	1080.03	253137	144.35	145.173
ACON_MOUSE	GHLDNISNNLLIGAINIENGK	2	1110.09	37	146.718	0.28214	0.34065	0.22208	0.10259	0.03741	0.0114	91853880	118509800	73350140	30473290	6201927	1130482	0.285687	0.259742	0.279025	0.302671	83.74	1110.09	255357	146.406	147.031
ACON_MOUSE	VAVPSTIHcDHLIEAQVGGEK	3	754.051	43	67.0122	0.27105	0.32702	0.22452	0.1121	0.04476	0.01503	452568400	588780900	380613700	170239600	546453700	19723840	0.20968	0.246642	0.268728	0.297917	40.98	754.051	100978	66.762	67.2624
ACON_MOUSE	VAVPSTIHcDHLIEAQVGGEK	2	1130.57	43	67.0156	0.27105	0.32702	0.22452	0.1121	0.04476	0.01503	56936590	64982910	49584300	21733250	6699612	0	0.284773	0.289315	0.261879	0.228134	82.32	1130.57	101121	66.8358	67.1954
ACON_MOUSE	VAMQDATAQMAMLQFISSGLPK	3	780.058	46	186.918	0.22999	0.29555	0.23344	0.13705	0.06529	0.02641	1456796000	1829238000	1227581000	599905200	254549100	84424060	0.26718	0.236853	0.265188	0.324343	61.9	780.058	329731	186.768	187.067
ACON_MOUSE	VAMQDATAQMAMLQFISSGLPK	2	1169.58	46	186.918	0.22999	0.29555	0.23344	0.13705	0.06529	0.02641	1388066000	1828536000	1245648000	593779000	245251000	79479930	0.257968	0.22269	0.253294	0.312704	92	1169.58	329755	186.768	187.067
ACON_MOUSE	VAMQDATAQmAMLQFISSGLPK	2	1177.58	46	181.824	0.22999	0.29555	0.23344	0.13705	0.06529	0.02641	2658592	2786561	3360027	906812	1302828	0	0.241365	0.291644	0.192146	0.088269	40.09	1177.58	320721	181.799	181.849
ACON_MOUSE	VAmQDATAQMAMLQFISSGLPK	3	785.39	46	183.117	0.22999	0.29555	0.23344	0.13705	0.06529	0.02641	22648450	30222540	18267460	14761030	3122324	0	0.254415	0.21892	0.273837	0.363516	43.36	785.396	322829	182.943	183.29
ACON_MOUSE	SDFDPGQDTYQHPPKDSSGQR	3	788.016	46	22.6145	0.26573	0.33363	0.22808	0.11104	0.04282	0.01384	8334880	11878650	6848824	1547670	981204	0	0.281667	0.224341	0.273165	0.337342	34.66	788.017	11654	22.5297	22.6993
ACON_MOUSE	LQLLEPFDKWDGKDLEDLQILIK	4	693.132	35	187.416	0.18954	0.30217	0.25422	0.1491	0.0682	0.02583	31509620	54581350	41831000	22786970	12646000	7198462	0.184749	0.165159	0.190872	0.222573	46.52	693.132	330572	187.117	187.715
ACON_MOUSE	NDANPETHAFVTSPEIVTALAIAGTLK	2	1390.73	52	182.818	0.19916	0.30643	0.25095	0.14416	0.06488	0.02428	30773900	39279360	28730300	16925510	5348485	0	0.254209	0.259034	0.250245	0.240087	99.58	1390.73	322267	182.644	182.991
ACON_MOUSE	NDANPETHAFVTSPEIVTALAIAGTLK	3	927.487	52	183.043	0.19916	0.30643	0.25095	0.14416	0.06488	0.02428	533907900	465556900	384307600	239941800	92530340	25745810	0.306493	0.389532	0.298329	0.196076	83.43	927.488	322248	182.347	183.739
ACON_MOUSE	NDANPETHAFVTSPEIVTALAIAGTLK	4	695.867	52	182.968	0.19916	0.30643	0.25095	0.14416	0.06488	0.02428	22378510	27836020	22294710	9954681	10302460	0	0.241235	0.267639	0.238846	0.206542	37.36	695.868	322273	182.445	183.49
ACON_MOUSE	HPNGTQETILLNHTFNETQIEWFR	3	975.814	43	153.226	0.17963	0.29524	0.25615	0.1549	0.07303	0.02851	17136760	24265610	31582690	11161250	155987900	242982500	0.0354713	0.225669	0.1417	0.0730626	50.12	975.815	264304	151.312	155.141
ACON_MOUSE	GGTGAIVEYHGPGVDSIScTGMATIcNMGAEIGATTSVFPYNHR	4	1139.77	81	178.666	0.07816	0.16662	0.21683	0.20509	0.15448	0.09771	10819000	25280200	25923450	32171620	22231160	13236690	0.0834399	0.0636998	0.0941485	0.175013	31.92	1140.03	313946	178.367	178.965
ACOT1_MOUSE	GLAPEQPVTLR	2	590.838	24	52.2345	0.50336	0.33109	0.12334	0.03339	0.00725	0.00133	727778600	466203900	148383800	37589070	3896613	1285105	0.52542	0.512082	0.537016	0.572823	33.24	590.838	71232	52.0991	52.3698
ACOT1_MOUSE	GGELGLAMASFLK	2	647.347	24	153.094	0.44758	0.327	0.15279	0.0533	0.01496	0.00353	112656800	84026470	41244050	12756800	1105823	0	0.447424	0.440802	0.432779	0.419456	74.25	647.348	267447	152.911	153.278
ACOT1_MOUSE	SEFYADEISKR	2	672.825	24	32.2853	0.4601	0.33958	0.14294	0.04384	0.01081	0.00226	56746690	65291370	37312670	15271980	5933070	1825773	0.311143	0.305666	0.316231	0.3288	40.84	672.825	30780	32.1155	32.455
ACOT1_MOUSE	QLGSEcLHVSPK	2	677.843	24	27.3993	0.45859	0.3229	0.14883	0.05128	0.01426	0.00334	9510006	10382010	3895900	1013868	0	739304	0.372341	0.312228	0.409556	0.582309	36.56	677.841	21076	27.366	27.4326
ACOT1_MOUSE	ScWDEPLSIAVR	2	716.848	24	114.49	0.43259	0.32912	0.15909	0.05739	0.0167	0.00409	322508000	258350600	120429500	44780870	11193810	4012338	0.423642	0.415539	0.429486	0.453842	60.53	716.849	194306	114.144	114.836
ACOT1_MOUSE	DGLKDVVDALQSPLVDK	3	604.663	27	156.597	0.35309	0.34958	0.19109	0.07497	0.02342	0.00615	18918000	29993530	18639000	8405039	2677395	1513075	0.236044	0.195957	0.242613	0.299314	40.49	604.998	273967	156.423	156.77
ACOT1_MOUSE	DGLKDVVDALQSPLVDKK	3	647.361	27	137.087	0.32648	0.34828	0.20299	0.08443	0.02785	0.00771	132397800	140774600	79243310	30507960	6708834	1982739	0.338081	0.327626	0.333607	0.340884	51.31	647.359	237131	136.75	137.425
ACOT1_MOUSE	DGLKDVVDALQSPLVDKK	2	970.539	27	137.02	0.32648	0.34828	0.20299	0.08443	0.02785	0.00771	16624050	16876000	10060500	2260745	0	0	0.362802	0.343789	0.331811	0.316919	39.45	970.539	237320	136.9	137.14
ACOT1_MOUSE	NMETMHMEYFEEAVNYLR	3	769.667	35	161.362	0.2336	0.29608	0.23232	0.13567	0.06437	0.02595	33966360	41142520	27891780	15486860	2833874	0	0.27997	0.247112	0.270514	0.31855	38.1	769.668	282808	161.053	161.67
ACOT1_MOUSE	DVQTPFVVELEVLDGHEPDGGQR	3	846.082	47	170.707	0.23371	0.32308	0.24013	0.12609	0.05215	0.018	44279630	59157060	44552930	19117740	17366180	580906	0.239279	0.244816	0.237029	0.22828	42.77	846.08	299856	170.386	171.027
ACOT1_MOUSE	DVQTPFVVELEVLDGHEPDGGQR	2	1268.62	47	170.729	0.23371	0.32308	0.24013	0.12609	0.05215	0.018	5678909	7579424	5942812	1880010	0	0	0.269383	0.245141	0.230437	0.213723	92.47	1268.62	300109	170.581	170.877
ACOT1_MOUSE	RDVQTPFVVELEVLDGHEPDGGQR	4	673.839	50	145.477	0.21463	0.31459	0.24645	0.13585	0.05881	0.0212	9270224	5092741	9308774	972776	7757724	4900551	0.248513	0.541118	0.237183	0.0255045	33.72	673.838	253176	144.935	146.019
ACOT1_MOUSE	TPALGGSFSGLEPMGLLWAMEPDRPFWR	3	1040.18	54	193.185	0.14267	0.25495	0.25201	0.17811	0.09971	0.04668	14759850	21959980	17190350	9697063	7714259	3479349	0.197322	0.192576	0.207945	0.230231	50.75	1040.19	341019	192.259	194.111
ACOT1_MOUSE	TPALGGSFSGLEPmGLLWAMEPDRPFWR	3	1045.51	54	186.768	0.14267	0.25495	0.25201	0.17811	0.09971	0.04668	13222420	21343080	17198480	14713270	7835721	2754380	0.17157	0.16963	0.18981	0.218224	59.14	1045.51	329658	186.619	186.917
ACOT2_MOUSE	DGLLDVVEALQSPLVDK	3	604.331	29	191.735	0.35041	0.34961	0.19229	0.07585	0.02381	0.00628	2509339	2913954	1993150	1627099	476465	0	0.263586	0.297693	0.280852	0.261805	39.07	604.334	338896	191.561	191.91
ACOT2_MOUSE	DGLLDVVEALQSPLVDK	2	905.993	29	191.86	0.35041	0.34961	0.19229	0.07585	0.02381	0.00628	6168114	4363845	2021553	0	0	0	0.491346	0.46907	0.451794	0.426523	49.35	905.997	338877	191.81	191.91
ACOT2_MOUSE	DGLLDVVEALQSPLVDKK	3	647.03	29	183.664	0.32401	0.34813	0.2041	0.08533	0.02828	0.00786	36342600	39032910	22869590	8703776	2932115	934403	0.327956	0.324145	0.32401	0.32401	55.27	647.027	323958	183.54	183.788
ACOT2_MOUSE	AHAVAQVDAWQQLQTFFHK	4	557.037	42	146.112	0.2616	0.33836	0.23133	0.1105	0.04123	0.01276	5086422	6448963	4163709	2084126	1320998	1622246	0.245407	0.26837	0.275116	0.283313	41.77	557.036	254385	145.869	146.355
ACOT3_MOUSE	MAPTVILEPAGGcLcDQPVHIAVR	3	868.775	49	133.364	0.20953	0.28878	0.23877	0.14597	0.07213	0.03019	7004662	11536180	8285078	5470458	1299101	6905560	0.17295	0.160283	0.203457	0.279545	50.61	868.775	230648	133.29	133.437
ACOT4_MOUSE	SELYTQIASDR	2	641.817	24	44.4983	0.4866	0.33173	0.13187	0.03851	0.00909	0.00182	119040300	80624040	29866830	12498990	29837620	12411960	0.418744	0.488768	0.502014	0.52038	61.44	641.818	55136	44.204	44.7926
ACOT4_MOUSE	IVNEAVIWGGEVK	2	707.39	22	92.713	0.42982	0.34837	0.15576	0.04996	0.01275	0.00274	39744760	29083890	17071930	3102424	12257810	8558106	0.361912	0.46509	0.39703	0.317296	48.95	707.391	152138	92.3496	93.0765
ACOT4_MOUSE	GPILFVAGQDDHcWR	2	885.923	28	91.6703	0.34758	0.33949	0.19405	0.08146	0.0274	0.00773	4365321	6648860	3194752	0	0	0	0.307224	0.202341	0.295331	0.438111	68.69	885.92	150500	91.6531	91.6875
ACOT4_MOUSE	GPILFVAGQDDHcWR	3	590.951	28	91.6984	0.34758	0.33949	0.19405	0.08146	0.0274	0.00773	42429170	45603590	26207110	8673447	5187347	870573	0.328982	0.315163	0.327708	0.344672	31.34	590.951	150384	91.5184	91.8783
ACOT4_MOUSE	NDAVGGcENPSMIPIEK	2	915.922	35	69.5392	0.34266	0.32066	0.19723	0.09073	0.03407	0.01087	41964820	41204400	28957960	4829346	0	501272	0.357276	0.32724	0.305219	0.270809	62.93	915.924	106340	69.3827	69.6957
ACOT4_MOUSE	VPALGGSFSGLEPMGLLWAMEPDRPFWR	3	1039.52	54	193.11	0.14141	0.25421	0.25226	0.17877	0.10027	0.047	8437596	4620151	4908025	7347526	2058832	927715	0.29815	0.500834	0.242031	0.120882	42.18	1039.85	340914	192.359	193.861
ACOT8_MOUSE	LFGGQIMGQALVAAAK	2	787.94	34	140.161	0.37707	0.33894	0.18162	0.07184	0.02279	0.00607	12947420	9141062	5750639	0	0	0	0.46508	0.457517	0.394102	0.302075	56.24	787.94	243521	140.089	140.232
ACOT8_MOUSE	VVNPPTLTQLQALEPK	2	874.501	29	133.2	0.35646	0.35238	0.18952	0.07257	0.022	0.00559	68337200	71137060	37788700	9652711	0	0	0.365604	0.338275	0.349293	0.361666	33.17	874.503	229707	132.777	133.623
ACOX1_MOUSE	LTYGTMVFVR	2	593.818	9	95.2103	0.46847	0.32362	0.14394	0.0478	0.01272	0.00283	831565100	744878300	374289300	104350900	27738520	147414600	0.37286	0.382546	0.390216	0.401838	52.99	593.818	157861	94.388	96.0327
ACOX1_MOUSE	GLETTATYDPK	2	598.296	16	27.6198	0.50466	0.32659	0.12423	0.03481	0.0079	0.00152	1834231000	1125040000	447596300	123157100	58552940	28165020	0.50715	0.52202	0.506278	0.484067	67.45	598.295	21263	27.1899	28.0498
ACOX1_MOUSE	SFLVGSAAQSLSK	2	647.854	27	71.8721	0.47227	0.33806	0.13725	0.04051	0.0096	0.00192	4257938000	2899244000	1175974000	593997800	266896700	89416850	0.458658	0.489059	0.482579	0.47227	55.85	647.853	112760	71.5325	72.2117
ACOX1_MOUSE	ASEAHcHYVTVK	3	467.891	24	19.1423	0.44211	0.32757	0.15516	0.05487	0.01564	0.00375	368775100	285977700	133246800	63477900	41984460	14453190	0.406178	0.427106	0.435786	0.451761	48.08	467.891	5000	18.8429	19.4417
ACOX1_MOUSE	ASEAHcHYVTVK	2	701.333	24	19.1172	0.44211	0.32757	0.15516	0.05487	0.01564	0.00375	50091340	36972720	38965810	6980838	2258572	1974144	0.364982	0.443358	0.283786	0.129392	50.97	701.333	5048	18.8429	19.3914
ACOX1_MOUSE	FGYEEMDNGYLK	2	733.319	19	81.7251	0.40484	0.33256	0.1706	0.06521	0.02012	0.00524	1188798000	944486400	460694200	173849100	46293560	7295188	0.421348	0.415914	0.422104	0.433451	65.05	733.319	130259	81.3523	82.0979
ACOX1_MOUSE	FGYEEmDNGYLK	2	741.316	19	54.5966	0.40484	0.33256	0.1706	0.06521	0.02012	0.00524	159455500	186212100	84626450	20443680	911307	3609577	0.350253	0.287242	0.357655	0.479081	34.32	741.317	75766	54.2296	54.9636
ACOX1_MOUSE	EVAWNLTSVDLVR	2	751.404	20	141.313	0.41504	0.34931	0.16268	0.05445	0.01452	0.00326	1434396000	1191111000	544997100	161706300	55280250	17872530	0.421217	0.419731	0.42089	0.422576	57.13	751.405	245156	140.915	141.71
ACOX1_MOUSE	EVAWNLTSVDLVR	3	501.272	20	141.336	0.41504	0.34931	0.16268	0.05445	0.01452	0.00326	25011700	19932570	10944730	2812994	0	0	0.426079	0.434032	0.39398	0.34568	33.16	501.272	245202	141.013	141.66
ACOX1_MOUSE	TSNHAIVLAQLITR	2	768.946	26	94.9743	0.4109	0.35078	0.16443	0.05516	0.0147	0.00329	755304500	590872900	290594200	79954880	19541350	0	0.435016	0.441345	0.418445	0.390056	34.56	768.946	158716	94.7342	95.2144
ACOX1_MOUSE	TSNHAIVLAQLITR	3	512.967	26	94.9743	0.4109	0.35078	0.16443	0.05516	0.0147	0.00329	1835451000	1536772000	694803300	274206500	104634500	33629110	0.409745	0.417702	0.42172	0.426124	52.42	512.967	158625	94.7342	95.2144
ACOX1_MOUSE	GEcYGLHAFVVPIR	3	539.945	26	104.653	0.37436	0.33998	0.18267	0.07231	0.02292	0.00609	1941987000	1738691000	916514700	340777000	777709000	26679150	0.338186	0.379201	0.381234	0.384218	44.24	539.945	178663	104.48	104.825
ACOX1_MOUSE	GEcYGLHAFVVPIR	2	809.414	26	104.632	0.37436	0.33998	0.18267	0.07231	0.02292	0.00609	564690000	513419000	292983500	102459400	72015620	3377145	0.364564	0.37397	0.361908	0.345323	49.1	809.418	176682	104.439	104.825
ACOX1_MOUSE	NLcLLYSLYGISQK	3	557.964	19	159.945	0.36563	0.33852	0.18651	0.07584	0.02476	0.00679	203267100	184588600	94503960	41652030	13693180	3197371	0.375793	0.372178	0.384124	0.403502	50.46	557.964	280155	159.648	160.242
ACOX1_MOUSE	NLcLLYSLYGISQK	2	836.442	19	159.97	0.36563	0.33852	0.18651	0.07584	0.02476	0.00679	766408000	599801100	326950200	129090500	31760310	8855004	0.411414	0.422159	0.401979	0.371229	41.97	836.443	281142	159.698	160.242
ACOX1_MOUSE	TQEFILNSPTVTSIK	3	559.973	22	104.742	0.37513	0.35084	0.18106	0.06705	0.01976	0.0049	136642600	136260800	57334500	23732740	10669840	0	0.374732	0.352628	0.40245	0.466946	33.16	559.974	175724	104.48	105.004
ACOX1_MOUSE	TQEFILNSPTVTSIK	2	839.457	22	104.697	0.37513	0.35084	0.18106	0.06705	0.01976	0.0049	3875024000	3503731000	1694612000	637763600	174995300	37904900	0.390469	0.386973	0.39458	0.403334	56.05	839.458	177555	104.439	104.955
ACOX1_MOUSE	EFGIADPEEIMWFK	2	856.405	26	179.737	0.33813	0.33829	0.19801	0.08512	0.02934	0.0085	786925400	772370900	452679200	203998600	103486600	30910570	0.334809	0.344606	0.341665	0.337252	36.14	856.41	316220	179.513	179.96
ACOX1_MOUSE	SKEVAWNLTSVDLVR	2	858.968	24	111.69	0.36773	0.35201	0.18438	0.06898	0.02048	0.0051	217677000	185635000	91133100	26572910	6389674	2270145	0.410961	0.408304	0.40278	0.395145	55.52	858.969	189754	111.096	112.284
ACOX1_MOUSE	AFTTWTANAGIEEcR	2	863.896	30	88.4423	0.36777	0.33611	0.18582	0.07612	0.02513	0.007	371765500	336292500	170892200	66951630	14976920	0	0.386902	0.371218	0.386999	0.413331	82.92	863.897	134158	88.0642	88.8203
ACOX1_MOUSE	EFGIADPEEImWFK	2	864.403	26	163.871	0.33813	0.33829	0.19801	0.08512	0.02934	0.0085	116730900	115795300	64538820	27795010	4964874	0	0.353918	0.341012	0.349748	0.36175	24.79	864.404	287035	163.351	164.391
ACOX1_MOUSE	YDGNVYENLFEWAK	2	874.402	22	162.98	0.34776	0.35174	0.19349	0.07577	0.02349	0.0061	1682260000	1636410000	884596700	325109100	95055500	21433020	0.362176	0.361492	0.358632	0.355493	71	874.403	285461	162.608	163.351
ACOX1_MOUSE	LVGGMVSYLNDLPSQR	2	874.954	27	127.349	0.34955	0.33731	0.1933	0.08171	0.02777	0.00795	2288996000	2115896000	1142265000	685077800	549084800	210508100	0.327382	0.364045	0.369923	0.380022	87.77	874.951	218302	126.795	127.902
ACOX1_MOUSE	LVGGMVSYLNDLPSQR	3	583.638	27	127.354	0.34955	0.33731	0.1933	0.08171	0.02777	0.00795	414334800	370264100	211702200	989298000	913279500	482884800	0.12252	0.375432	0.365957	0.350495	51	583.639	219148	126.758	127.951
ACOX1_MOUSE	LVGGmVSYLNDLPSQR	2	882.951	27	91.9774	0.34955	0.33731	0.1933	0.08171	0.02777	0.00795	245097300	232015300	150075700	68008710	21700350	5239970	0.339405	0.356028	0.329367	0.293109	62.79	882.951	150601	91.6531	92.3017
ACOX1_MOUSE	LFPLLATAYAFHFLGR	2	919.012	26	190.317	0.31102	0.35324	0.21062	0.08733	0.02819	0.00752	127229700	143798600	83585440	29213750	11589040	1401658	0.320625	0.312741	0.316731	0.320872	48.48	919.013	335842	190.067	190.568
ACOX1_MOUSE	LFPLLATAYAFHFLGR	3	613.01	26	190.342	0.31102	0.35324	0.21062	0.08733	0.02819	0.00752	830242400	965628600	582134000	248665600	87403700	35171690	0.301989	0.302643	0.304614	0.307001	56.02	613.012	335748	190.117	190.568
ACOX1_MOUSE	EFGIADPEEIMWFKK	3	613.971	27	154.41	0.31266	0.33679	0.20853	0.09425	0.03407	0.01034	7352557	5140091	2467542	1787389	0	534861	0.425435	0.457518	0.409042	0.409042	32.61	613.972	269818	154.31	154.51
ACOX1_MOUSE	YAQVKPDGTYVKPLSNK	3	636.679	25	30.6399	0.32198	0.34992	0.20515	0.08519	0.02791	0.00764	1564358000	1718282000	974765500	396392500	133812500	27248710	0.324902	0.318262	0.32603	0.335949	54.85	636.678	27153	30.4901	30.7898
ACOX1_MOUSE	YAQVKPDGTYVKPLSNK	4	477.761	25	30.6399	0.32198	0.34992	0.20515	0.08519	0.02791	0.00764	1602609000	1703414000	971562200	388737100	158172500	33339800	0.329902	0.329762	0.331781	0.333442	45	477.762	27194	30.4901	30.7898
ACOX1_MOUSE	YAQVKPDGTYVKPLSNK	2	954.515	25	30.6399	0.32198	0.34992	0.20515	0.08519	0.02791	0.00764	334345800	366081000	206626900	73958790	26278380	4697413	0.330385	0.31937	0.327663	0.33763	61.4	954.516	27224	30.4901	30.7898
ACOX1_MOUSE	EIGTHKPLPGITVGDIGPK	2	965.044	30	76.0215	0.32045	0.34979	0.20584	0.08576	0.02818	0.00774	559643700	580703700	328912000	126001100	32098730	0	0.343897	0.338219	0.337205	0.336196	69.6	965.043	118586	75.6049	76.438
ACOX1_MOUSE	EIGTHKPLPGITVGDIGPK	3	643.698	30	75.9708	0.32045	0.34979	0.20584	0.08576	0.02818	0.00774	2212217000	2353466000	1345633000	519052300	151617200	34512030	0.334349	0.329456	0.331197	0.332191	26.44	643.699	118498	75.5036	76.438
ACOX1_MOUSE	SEPEPQILDFQTQQYK	2	975.976	36	100.428	0.32046	0.34722	0.20562	0.08691	0.02914	0.0082	3302993000	3533626000	1983930000	805634900	284599200	75728230	0.330745	0.324874	0.3334	0.343128	58	975.98	167147	100.172	100.684
ACOX1_MOUSE	MREFGIADPEEIMWFK	3	666.987	31	164.814	0.27713	0.31958	0.22107	0.11308	0.04664	0.01625	49138710	47300430	34574260	17726210	9216186	1778255	0.307628	0.335503	0.301294	0.251696	40.92	666.988	289143	164.491	165.137
ACOX1_MOUSE	RSEPEPQILDFQTQQYK	3	703.02	39	78.8879	0.29416	0.34344	0.21706	0.09736	0.03451	0.01023	556792100	661444900	397205500	173226700	74879200	21954500	0.295302	0.288214	0.299952	0.315536	50.81	703.021	125631	78.632	79.1438
ACOX1_MOUSE	RSEPEPQILDFQTQQYK	2	1054.03	39	78.8631	0.29416	0.34344	0.21706	0.09736	0.03451	0.01023	201366100	223127800	145749000	55801560	20640950	28710700	0.298145	0.312192	0.297622	0.280701	63.78	1054.03	124794	78.632	79.0942
ACOX1_MOUSE	GGDFLEGNIITGAQMSQVNSR	2	1097.53	43	124.77	0.28131	0.32776	0.2204	0.10837	0.04276	0.01422	741895400	813026300	513053900	250530300	141585900	31851880	0.297718	0.301493	0.305238	0.310523	118.99	1097.53	213149	124.111	125.43
ACOX1_MOUSE	GGDFLEGNIITGAQMSQVNSR	3	732.023	43	124.939	0.28131	0.32776	0.2204	0.10837	0.04276	0.01422	462162600	507162500	319921800	163898300	125118800	59369870	0.282214	0.301043	0.305238	0.310523	39.39	732.023	213186	124.061	125.817
ACOX1_MOUSE	AAATFNPELITHILDGSPENTR	4	592.554	45	158.663	0.25617	0.3326	0.23231	0.1147	0.04462	0.01449	6249915	6791082	4434935	2347256	1236833	717582	0.286988	0.316739	0.30114	0.282802	29.07	592.554	277375	158.165	159.161
ACOX1_MOUSE	AAATFNPELITHILDGSPENTR	3	789.736	45	145.279	0.25617	0.3326	0.23231	0.1147	0.04462	0.01449	123689500	162624000	111423200	53446300	19365120	6279069	0.259401	0.252	0.257325	0.26318	65.43	789.737	277034	145.085	145.473
ACOX1_MOUSE	AAATFNPELITHILDGSPENTR	2	1184.1	45	149.742	0.25617	0.3326	0.23231	0.1147	0.04462	0.01449	78622300	96148190	67343280	36977030	12724990	838216	0.268653	0.276258	0.266755	0.25502	103.7	1184.1	252957	145.273	154.21
ACOX1_MOUSE	ILELLTVTRPNAVALVDAFDFK	4	612.099	34	187.991	0.22923	0.32459	0.24302	0.12712	0.05194	0.0176	1148985	2972377	1905957	533289	308350	235810	0.16172	0.0725051	0.157911	0.28864	37.33	612.1	332049	187.965	188.016
ACOX1_MOUSE	ILELLTVTRPNAVALVDAFDFK	3	815.797	34	188.065	0.22923	0.32459	0.24302	0.12712	0.05194	0.0176	253612600	343994600	243420600	136367600	53340310	12953430	0.242996	0.243324	0.24618	0.250391	31.42	815.798	331815	187.815	188.315
ACOX1_MOUSE	ILELLTVTRPNAVALVDAFDFK	2	1223.19	34	189.092	0.22923	0.32459	0.24302	0.12712	0.05194	0.0176	78643390	61909830	32211600	14269390	4373980	0	0.410867	0.432374	0.32153	0.32153	67.17	1223.2	331908	188.717	189.467
ACOX1_MOUSE	INESIGQGDLSELPELHALTAGLK	3	835.778	50	160.717	0.23733	0.32491	0.23899	0.12415	0.05079	0.01734	3151960000	4080324000	2982022000	1501534000	582694400	231655900	0.251549	0.255694	0.248251	0.239715	71.18	835.777	281532	160.481	160.954
ACOX1_MOUSE	INESIGQGDLSELPELHALTAGLK	2	1253.16	50	160.693	0.23733	0.32491	0.23899	0.12415	0.05079	0.01734	447518500	576357100	418389100	220348500	82216740	30514090	0.252074	0.2574	0.250743	0.242124	111.81	1253.17	281535	160.432	160.954
ACOX1_MOUSE	AAATFNPELITHILDGSPENTRR	4	631.579	49	143.328	0.23521	0.32506	0.24012	0.12484	0.05098	0.01734	501689400	642984900	462509000	252729600	98831260	36400780	0.251455	0.260063	0.253138	0.245812	40.86	631.822	249000	142.945	143.711
ACOX1_MOUSE	EIENLILNDPDFQHEDYNFLTR	2	1368.15	41	163.152	0.20269	0.30831	0.24993	0.14226	0.06349	0.02357	163576500	233866800	194166200	113081300	47940370	21591640	0.211278	0.222104	0.20859	0.194543	61.83	1368.15	286198	162.904	163.401
ACOX1_MOUSE	EIENLILNDPDFQHEDYNFLTR	3	912.436	41	163.227	0.20269	0.30831	0.24993	0.14226	0.06349	0.02357	1054141000	1524065000	1219014000	690001000	305008300	110741500	0.215	0.218555	0.213781	0.207737	63.41	912.437	286283	163.054	163.401
ACOX1_MOUSE	REIENLILNDPDFQHEDYNFLTR	3	964.47	44	151.137	0.18622	0.29863	0.25416	0.15137	0.07051	0.02726	9326858	8705264	10678960	6615008	1783566	1689954	0.240385	0.365866	0.215274	0.0852434	43.93	964.47	263933	151.063	151.212
ACOX1_MOUSE	IQPQQVAVWPTLVDINSLDSLTEAYK	3	976.85	46	189.742	0.17766	0.29324	0.25613	0.15619	0.07435	0.02934	173375700	278600400	246581800	145427000	66569720	28712860	0.184586	0.185589	0.180129	0.173619	77.16	976.847	334969	189.567	189.917
ACOX1_MOUSE	WMHPSQELQIIGTYAQTEMGHGTHLR	4	756.117	53	152.645	0.16049	0.26801	0.25048	0.16863	0.09035	0.04062	205786500	373628500	301581400	221244100	107726100	63811460	0.161556	0.138766	0.170121	0.215778	50.01	756.117	267603	152.012	153.278
ACOX1_MOUSE	WMHPSQELQIIGTYAQTEMGHGTHLR	5	605.095	53	154.164	0.16049	0.26801	0.25048	0.16863	0.09035	0.04062	76704880	119960300	118802700	67163530	32341530	8932797	0.180948	0.178457	0.161343	0.141296	41	605.096	267449	153.04	155.288
ACOX1_MOUSE	LHMVNFVEPVGLNYSMFIPTLLNQGTTAQQEK	3	1207.28	53	189.617	0.11206	0.22339	0.24699	0.1944	0.12079	0.06266	36916370	87420740	97693680	73088490	54244400	28688900	0.0976488	0.0771553	0.090611	0.109128	70.73	1207.28	334786	189.467	189.767
ACOX1_MOUSE	LHMVNFVEPVGLNYSMFIPTLLNQGTTAQQEK	4	905.713	53	189.593	0.11206	0.22339	0.24699	0.1944	0.12079	0.06266	13382280	23726580	28584840	28916190	16092880	7666111	0.113056	0.139765	0.116295	0.0901301	68.74	905.715	334802	189.467	189.718
ACOX1_MOUSE	LHmVNFVEPVGLNYSMFIPTLLNQGTTAQQEK	4	909.711	53	185.87	0.11206	0.22339	0.24699	0.1944	0.12079	0.06266	10362670	22828420	28490180	16140050	11898430	7657396	0.106418	0.0909234	0.0868326	0.0818886	86.64	909.712	327820	185.62	186.119
ACOX1_MOUSE	LHmVNFVEPVGLNYSMFIPTLLNQGTTAQQEK	3	1212.61	53	185.919	0.11206	0.22339	0.24699	0.1944	0.12079	0.06266	36330370	68070750	76537610	62441590	41079870	15540680	0.121101	0.12634	0.117533	0.107405	105.98	1212.61	327800	185.62	186.219
ACOX1_MOUSE	LHmVNFVEPVGLNYSmFIPTLLNQGTTAQQEK	3	1217.94	53	182.098	0.11206	0.22339	0.24699	0.1944	0.12079	0.06266	10709820	19883720	24239860	14115600	11389900	8509326	0.120541	0.12852	0.108551	0.0872963	54.4	1218.28	320695	181.899	182.297
ACOX1_MOUSE	KLHMVNFVEPVGLNYSMFIPTLLNQGTTAQQEK	3	1249.98	54	193.911	0.10444	0.21452	0.24468	0.19823	0.12657	0.06738	7444073	15161100	19185530	14259370	10523520	5273174	0.10361	0.106266	0.0932306	0.0792387	46.73	1249.98	341956	193.611	194.212
ACOX1_MOUSE	KLHMVNFVEPVGLNYSMFIPTLLNQGTTAQQEK	4	937.736	54	193.961	0.10444	0.21452	0.24468	0.19823	0.12657	0.06738	73233670	154305100	178418000	144268000	99747230	58801430	0.103325	0.0990501	0.100022	0.100564	72.58	937.739	341775	193.46	194.461
ACOX1_MOUSE	KLHmVNFVEPVGLNYSMFIPTLLNQGTTAQQEK	4	941.735	54	187.617	0.10444	0.21452	0.24468	0.19823	0.12657	0.06738	61478530	101783800	95519720	84521100	42465270	20498390	0.151326	0.155778	0.160607	0.167638	66.52	941.732	330547	187.067	188.167
ACOX1_MOUSE	MAcGGHGYSHSSGIPNIYVTFTPAcTFEGENTVMMLQTAR	4	1099	72	169.435	0.08068	0.16743	0.21546	0.20325	0.15352	0.09772	130795500	319174000	435295800	376007600	308228900	194641000	0.0741411	0.0560617	0.0600176	0.0664067	76.21	1099	297316	168.584	170.285
ACOX1_MOUSE	mAcGGHGYSHSSGIPNIYVTFTPAcTFEGENTVMMLQTAR	4	1102.99	72	166.824	0.08068	0.16743	0.21546	0.20325	0.15352	0.09772	9478061	19343060	20960820	10300370	6262245	1257504	0.140204	0.0835048	0.102282	0.149476	47.24	1102.99	292657	166.424	167.225
ACOX2_MOUSE	TAFLDLLPLIR	2	636.39	15	187.042	0.45718	0.34588	0.14279	0.04205	0.00981	0.00192	240649600	178635300	69790200	20384560	3326181	560501	0.468786	0.463742	0.471091	0.480344	53.97	636.39	330084	186.867	187.217
ACOX2_MOUSE	DELYEDAVQKR	3	455.893	25	29.698	0.46223	0.33806	0.14228	0.04379	0.01086	0.00228	129778800	84302790	35979470	9421420	52688620	1813184	0.413329	0.50168	0.482284	0.455345	38.5	455.893	25859	29.2231	30.1729
ACOX2_MOUSE	DELYEDAVQKR	2	683.336	25	29.9293	0.46223	0.33806	0.14228	0.04379	0.01086	0.00228	81516760	52716030	26920510	0	0	0	0.505834	0.503141	0.448559	0.376224	61.8	683.338	25838	29.7835	30.0751
ACOX2_MOUSE	FAEVLPDGTYQR	2	698.349	23	65.753	0.43914	0.34557	0.1518	0.04813	0.01219	0.0026	522140300	396224800	171145900	106646700	49563580	58904630	0.400222	0.45165	0.449354	0.446266	39.83	698.353	98134	65.3438	66.1622
ACOX2_MOUSE	LAWSLGWSEDGPER	2	801.881	30	125.255	0.38957	0.35111	0.17439	0.06211	0.0176	0.00419	130695400	109388400	52838070	199928000	0	97281530	0.221468	0.415468	0.408713	0.40143	53.39	801.882	214378	124.785	125.725
ACOX2_MOUSE	LTNILDGGIPNTELR	2	813.446	23	119.774	0.39489	0.34972	0.17207	0.06097	0.01723	0.0041	266955700	880878900	718431700	349591300	111572600	29597530	0.113259	0.039778	0.121643	0.197364	30.19	813.447	205473	119.437	120.11
ACOX2_MOUSE	LGTPQSNYLGMLVTR	2	825.438	22	123.77	0.36883	0.3375	0.18525	0.07519	0.02454	0.00674	314039100	272688900	142229600	53793920	15429470	1885599	0.392516	0.38649	0.38966	0.395691	56.93	825.437	212051	123.478	124.061
ACOX2_MOUSE	LGTPQSNYLGmLVTR	2	833.435	22	101.494	0.36883	0.3375	0.18525	0.07519	0.02454	0.00674	16014280	15355110	10873040	0	0	0	0.379104	0.353048	0.30908	0.254052	36.28	833.436	169042	100.979	102.008
ACOX2_MOUSE	AMSSDFcAQGTEIcR	2	866.858	34	47.8164	0.36491	0.30485	0.19169	0.08885	0.03432	0.01129	226844100	188569000	133574200	54628310	16622600	0	0.365737	0.366424	0.339735	0.281526	41.76	867.362	63739	47.3776	48.2553
ACOX2_MOUSE	AmSSDFcAQGTEIcR	2	874.855	34	33.9006	0.36491	0.30485	0.19169	0.08885	0.03432	0.01129	11414010	9344351	5537517	0	0	2227325	0.400166	0.37107	0.383992	0.462598	32.51	874.857	34051	33.8159	33.9852
ACOX2_MOUSE	DFSLLPELHALSTGMK	2	879.958	27	171.102	0.34046	0.33757	0.19705	0.08464	0.02919	0.00847	108450800	114351400	60087240	27895560	9400622	59438040	0.28568	0.319732	0.348832	0.393755	35.56	879.958	300593	170.827	171.376
ACOX2_MOUSE	DFSLLPELHALSTGMK	3	586.975	27	171.127	0.34046	0.33757	0.19705	0.08464	0.02919	0.00847	183376000	161437000	98774450	40057380	13414160	2635901	0.366976	0.380566	0.354523	0.318207	29.68	586.977	300453	170.827	171.427
ACOX2_MOUSE	DFSLLPELHALSTGmK	3	592.306	27	156.597	0.34046	0.33757	0.19705	0.08464	0.02919	0.00847	20363390	19317860	8716391	4470800	709228	0	0.380072	0.355377	0.402303	0.445411	35.77	592.642	273846	156.324	156.869
ACOX2_MOUSE	TVTHAVVLAHLIcLGAR	4	458.515	29	117.825	0.33698	0.34029	0.19849	0.08466	0.02885	0.00824	70516500	73225240	43945800	18142770	6256246	979305	0.330961	0.327488	0.326393	0.323561	48.75	458.516	202200	117.329	118.321
ACOX2_MOUSE	SLEDHTPLPGITVGDIGPK	2	973.515	31	114.729	0.32317	0.34807	0.20447	0.08563	0.02842	0.00791	110907200	113102900	68032370	24421130	2524915	0	0.347684	0.342227	0.329236	0.313299	42.91	973.517	194575	114.338	115.121
ACOX2_MOUSE	SLEDHTPLPGITVGDIGPK	3	649.346	31	114.684	0.32317	0.34807	0.20447	0.08563	0.02842	0.00791	451945200	486260300	337502100	179450100	89325450	38818770	0.285445	0.323533	0.291691	0.256695	70.52	649.686	194649	114.297	115.071
ACOX2_MOUSE	VLAGYNNLNLHGIAMNAIR	3	685.37	35	121.96	0.28986	0.33367	0.21774	0.10316	0.03899	0.01236	290992400	289940600	190799800	94388090	27356090	7468834	0.322985	0.338483	0.316335	0.285829	62.92	685.371	208639	121.668	122.251
ACOX2_MOUSE	VLAGYNNLNLHGIAMNAIR	2	1027.55	35	121.888	0.28986	0.33367	0.21774	0.10316	0.03899	0.01236	20832630	31523200	17937430	8488627	0	0	0.264434	0.202207	0.264612	0.353669	90.52	1027.55	208796	121.763	122.013
ACOX2_MOUSE	SGVDQYDAWNQTSVIHLQAAK	3	777.717	43	100.499	0.25996	0.33421	0.23095	0.11276	0.04336	0.01392	284830800	347743400	255262000	126774700	37592200	60592220	0.25596	0.277358	0.258844	0.236467	64.5	777.718	167981	100.096	100.902
ACOX2_MOUSE	DAILLTDAFDFSDHcLNSALGcYDGHVYQR	4	869.144	54	179.562	0.13391	0.24469	0.24972	0.18293	0.10643	0.05191	7319537	16676920	12963600	13677440	7605090	3717211	0.118134	0.0854535	0.141337	0.229194	40.96	869.145	316221	179.463	179.66
ACOX2_MOUSE	KDAILLTDAFDFSDHcLNSALGcYDGHVYQR	4	901.167	55	169.609	0.12445	0.23577	0.24881	0.18792	0.11249	0.05637	22800900	15127060	12933160	10964970	8037895	3851081	0.309311	0.43214	0.215133	0.199329	31.27	901.419	298045	169.384	169.834
ACOX3_MOUSE	ILPYLAAAYALDHFSK	3	598.326	30	164.591	0.3291	0.35309	0.20211	0.08137	0.02571	0.00676	10026870	11209480	6471297	17566220	0	1456679	0.214568	0.314616	0.319367	0.325173	55.47	598.326	289152	164.491	164.691
ACOX3_MOUSE	GSLPEEkDSALWSDTPK	2	951.46	33	92.3938	0.34411	0.34822	0.19511	0.07858	0.02522	0.00682	7098104	6157272	4059574	0	980252	0	0.387976	0.397719	0.342976	0.276554	27.8	951.459	151987	92.3496	92.438
ACSA_MOUSE	DQDGYYWITGR	2	687.31	17	93.2887	0.44475	0.34431	0.14934	0.04683	0.01175	0.00249	125192400	89761200	44281130	12606380	28752120	9048427	0.404314	0.470963	0.435021	0.389308	33.88	687.31	153008	92.8337	93.7436
ACSA_MOUSE	FPGYYVTGDGcR	2	696.306	17	54.0081	0.43596	0.32917	0.15755	0.05626	0.01618	0.00391	66903620	45907770	267053900	175267000	82289160	30981840	0.100095	0.467102	0.182585	0.182585	32.06	696.809	74403	53.4724	54.5437
ACSA_MOUSE	GATTNIcYNVLDR	2	748.862	19	67.0978	0.42712	0.32869	0.16164	0.05936	0.01763	0.00442	355549100	274359200	128386900	41409350	21280740	3649966	0.431159	0.426224	0.436966	0.457306	53.6	748.863	101850	66.5637	67.632
ACSA_MOUSE	KFPGYYVTGDGcR	2	760.354	18	39.7767	0.40309	0.3353	0.17088	0.06468	0.01968	0.00503	33920360	23442230	16820400	984779	2552610	4016157	0.414996	0.464248	0.370983	0.247176	43.3	760.353	45659	39.5939	39.9596
ACSA_MOUSE	AELGmNDSPSQSPPVK	2	836.896	36	25.7349	0.37955	0.33332	0.18121	0.07332	0.024	0.00665	37988290	33569150	19292510	3912086	0	0	0.400881	0.377479	0.367442	0.350614	107.16	836.895	17711	25.6386	25.8312
ACSA_MOUSE	ELLVQVcQFSNVLR	2	852.959	25	155.194	0.3655	0.33852	0.18657	0.07588	0.02478	0.0068	39413360	33080700	21034880	4984205	0	0	0.400082	0.39872	0.35647	0.298996	64.38	852.959	271450	155.1	155.288
ACSA_MOUSE	VAFYWEGNEPGETTK	2	864.399	26	81.1665	0.35872	0.35091	0.18852	0.07249	0.02215	0.00569	480604600	353612300	175333600	64324750	40143900	6850192	0.428778	0.45765	0.430065	0.393857	53.01	864.4	129386	80.533	81.7999
ACSA_MOUSE	TAcPGPFLQYNFDVTK	3	619.966	23	124.647	0.32594	0.33746	0.20305	0.08954	0.03164	0.0094	23989440	19905290	12431290	3374764	5700453	473734	0.364166	0.400694	0.362233	0.309125	29.51	619.967	214603	123.961	125.334
ACSA_MOUSE	IGPIATPDYIQNAPGLPK	2	933.012	34	126.034	0.3276	0.351	0.20266	0.08283	0.0267	0.00719	419744500	432909700	242415500	94116420	26000700	4107197	0.344252	0.340997	0.340079	0.340079	66.4	933.013	216339	125.725	126.344
ACSA_MOUSE	ASLQVLGTVGEPINPEAWLWYHR	3	879.459	44	180.782	0.20337	0.31194	0.25143	0.14088	0.06143	0.02215	118492400	171604600	130911100	74225570	30379990	12423840	0.220231	0.221566	0.222061	0.223039	62.79	879.459	318275	180.607	180.957
ACSA_MOUSE	ASLQVLGTVGEPINPEAWLWYHR	2	1318.68	44	180.956	0.20337	0.31194	0.25143	0.14088	0.06143	0.02215	17267770	23529470	18024870	10318830	1589080	0	0.244136	0.241427	0.232026	0.221088	37.99	1318.69	318339	180.657	181.256
ACSA_MOUSE	IAQNDHDLGDTSTVADPSVINHLFSHR	3	987.148	52	111.054	0.18666	0.29812	0.25361	0.15133	0.07075	0.0275	11513630	18755300	15243720	8507837	664557900	0	0.0160228	0.180814	0.190583	0.202844	51.77	987.152	188124	110.922	111.185
ACSA_MOUSE	IDDMLNVSGHLLSTAEVESALVEHEAVAEAAVVGHPHPVK	6	696.025	87	191.539	0.09125	0.19993	0.24154	0.20504	0.13608	0.07488	20520070	38309580	51333980	34793960	25732840	37356100	0.0986321	0.126247	0.0978256	0.0684418	29.45	696.027	338332	190.568	192.509
ACSF2_MOUSE	MGEEIcAcIR	2	619.77	23	50.4985	0.47796	0.27823	0.15725	0.05962	0.01982	0.00548	246498300	114569600	70310060	12314140	1420084	3965031	0.5489	0.537614	0.517961	0.591388	37.98	619.77	67908	49.5363	51.4608
ACSF2_MOUSE	mGEEIcAcIR	2	627.767	23	33.2938	0.47796	0.27823	0.15725	0.05962	0.01982	0.00548	17421280	10788650	7975222	0	0	0	0.481448	0.460541	0.395488	0.251062	25.4	627.768	32389	33.0383	33.5493
ACSF2_MOUSE	HPQVQEAQVVGVK	2	709.891	30	25.3985	0.43963	0.34633	0.1514	0.04763	0.01195	0.00252	190198700	153649000	63986910	17043460	2048073	0	0.445507	0.430904	0.443605	0.461233	84.53	709.89	16928	25.2078	25.5892
ACSF2_MOUSE	HPQVQEAQVVGVK	3	473.597	30	25.3797	0.43963	0.34633	0.1514	0.04763	0.01195	0.00252	177960200	145744200	66986910	17752730	2891275	1022881	0.431567	0.426137	0.422801	0.41775	66.27	473.596	16979	25.2078	25.5516
ACSF2_MOUSE	GGVIAGSPAPPELIR	2	717.409	35	89.6189	0.43119	0.34809	0.15515	0.04964	0.01264	0.00271	2751483000	2229280000	943072200	293288000	79322090	31874570	0.434789	0.429928	0.440339	0.454418	54.25	717.41	145926	89.3788	89.8591
ACSF2_MOUSE	TFETVGQDKWYR	2	765.373	17	48.5132	0.4019	0.35126	0.16861	0.05793	0.01582	0.00363	186072700	158237800	80661400	23302810	4803508	1033519	0.409751	0.411499	0.395794	0.376065	61.82	765.373	63932	48.2361	48.7904
ACSF2_MOUSE	TGDIALMDEQGFcK	2	792.855	25	83.078	0.38907	0.31754	0.18026	0.07635	0.0265	0.00781	1042792000	868987600	460458700	199547000	64189100	3503270	0.395075	0.382447	0.399914	0.448486	70.19	792.856	134155	82.784	83.3721
ACSF2_MOUSE	TGDIALmDEQGFcK	2	800.853	25	53.9766	0.38907	0.31754	0.18026	0.07635	0.0265	0.00781	128015700	115857700	53550710	29124810	743671100	618431300	0.0758094	0.356044	0.412074	0.498975	62.55	800.858	74777	53.4422	54.5109
ACSF2_MOUSE	YIVFVEGYPLTISGK	2	843.461	18	154.014	0.35206	0.35387	0.19153	0.07335	0.02215	0.00558	192039200	182704300	101488100	43469000	13303540	868342	0.35971	0.371528	0.357808	0.34144	69.34	843.462	268781	153.768	154.26
ACSF2_MOUSE	GYcVMQGYWGEPQK	2	851.871	25	82.92	0.34711	0.32452	0.19531	0.08782	0.03205	0.0099	663845500	782506600	506971600	237995500	89673790	70694480	0.282285	0.272335	0.285387	0.306992	44.79	851.871	132727	82.5997	83.2402
ACSF2_MOUSE	HPQVQEAQVVGVKDER	4	455.492	39	23.1925	0.35656	0.35092	0.1895	0.07321	0.02247	0.00579	139281300	132853700	72795420	18026250	5291622	1526185	0.376666	0.367543	0.359352	0.351039	31.64	455.491	12733	23.0303	23.3546
ACSF2_MOUSE	HPQVQEAQVVGVKDER	3	606.987	39	102.009	0.35656	0.35092	0.1895	0.07321	0.02247	0.00579	481926800	455198700	260630200	99851260	33714140	4715307	0.360714	0.370984	0.353789	0.332363	72.78	606.987	14031	101.69	102.328
ACSF2_MOUSE	HPQVQEAQVVGVKDER	2	909.976	39	23.2116	0.35656	0.35092	0.1895	0.07321	0.02247	0.00579	109225000	109066300	54552060	23604920	4996288	0	0.362339	0.351476	0.367857	0.389987	73.73	910.478	13939	23.0303	23.3929
ACSF2_MOUSE	GGENIYPAELEDFFLK	3	614.637	30	180.257	0.33033	0.34985	0.20135	0.08244	0.02671	0.00725	24482150	27875670	13720740	5815061	1105131	522827	0.332993	0.305115	0.346562	0.39764	65.28	614.637	317461	180.158	180.356
ACSF2_MOUSE	GATLSHHNIVNNSMLIGQR	2	1031.53	37	53.8305	0.29959	0.33371	0.21367	0.09989	0.03738	0.01176	252244200	298663300	184926900	83622630	28579690	0	0.297445	0.27932	0.294096	0.315509	55.48	1031.53	74252	53.5199	54.141
ACSF2_MOUSE	GATLSHHNIVNNSMLIGQR	3	688.025	37	53.8407	0.29959	0.33371	0.21367	0.09989	0.03738	0.01176	1049247000	1175711000	688299300	303360700	109823200	32744780	0.312352	0.297608	0.315509	0.3422	75.26	688.359	74196	53.5199	54.1615
ACSF2_MOUSE	GATLSHHNIVNNSmLIGQR	2	1039.53	37	38.3471	0.29959	0.33371	0.21367	0.09989	0.03738	0.01176	62835860	54976530	41220610	1904650	959575	0	0.388122	0.380741	0.315509	0.233607	48.44	1039.53	42087	37.892	38.8023
ACSF2_MOUSE	GATLSHHNIVNNSmLIGQR	3	693.357	37	37.9665	0.29959	0.33371	0.21367	0.09989	0.03738	0.01176	255042900	49049320	28612570	95952350	2055747	0	0.592141	0.761667	0.432955	0.343464	31.47	693.358	43516	37.8672	38.0657
ACSF2_MOUSE	FLScYDPINIQFTSGTTGNPK	3	787.379	30	142.727	0.2487	0.32056	0.23254	0.12209	0.05114	0.01799	244468300	265658000	193676200	118595100	42247140	12952870	0.278565	0.304651	0.27951	0.246471	46.79	787.38	248071	142.201	143.254
ACSF2_MOUSE	FLScYDPINIQFTSGTTGNPK	2	1180.57	30	142.598	0.2487	0.32056	0.23254	0.12209	0.05114	0.01799	400086700	514013500	371413400	187283600	81972140	25406770	0.253191	0.249743	0.250197	0.250197	61.38	1180.57	248719	142.251	142.945
ACSF2_MOUSE	LNFAQLKEEVDKAASGLLSIGLR	3	824.799	46	199.818	0.23587	0.32627	0.24023	0.12416	0.0503	0.01695	22956140	34113380	30802480	26473110	16328010	9018126	0.164335	0.212863	0.189908	0.16605	50.15	824.799	352550	198.968	200.668
ACSF2_MOUSE	LNFAQLKEEVDKAASGLLSIGLR	4	618.851	46	199.768	0.23587	0.32627	0.24023	0.12416	0.0503	0.01695	34739960	55009260	59347020	45585550	26778400	19683460	0.144063	0.193166	0.153456	0.115498	42	618.852	352091	198.768	200.768
ACSF2_MOUSE	ELVVVYGTTENSPVTFMNFPEDTLEQK	3	1029.83	42	180.532	0.15913	0.27145	0.25344	0.16851	0.08859	0.03893	158528300	253515000	232970400	140521700	76826400	39813590	0.175718	0.177062	0.171617	0.164566	45.74	1029.83	317565	180.258	180.807
ACSF2_MOUSE	IMPHTEAQIVNVETGELTNLNVPGELYIR	3	1084.23	53	167.374	0.14693	0.26241	0.25475	0.17524	0.09499	0.04293	553295800	922459200	902497000	642087800	263155500	145936000	0.161337	0.165474	0.155747	0.144612	71.29	1084.23	293730	167.076	167.672
ACSF2_MOUSE	ImPHTEAQIVNVETGELTNLNVPGELYIR	3	1089.56	53	160.98	0.14693	0.26241	0.25475	0.17524	0.09499	0.04293	125263900	167258400	170209700	127134200	63114210	23466660	0.185179	0.231023	0.183483	0.13284	68.07	1089.56	281834	160.527	161.434
ACSF2_MOUSE	GTLLYGTPTMFVDILNQPDFSSYDFTSIR	3	1100.2	40	194.737	0.13664	0.25341	0.2548	0.18104	0.10116	0.04706	5456555	10713980	10692400	7674875	4997218	1816297	0.131956	0.122559	0.129711	0.138844	71.91	1100.21	343752	194.662	194.812
ACSF2_MOUSE	EKGTLLYGTPTMFVDILNQPDFSSYDFTSIR	3	1185.92	44	190.918	0.1191	0.23545	0.25255	0.19086	0.11318	0.05579	14318930	28777450	36912050	23106530	13771840	15182330	0.10842	0.115254	0.095524	0.0758523	58.27	1185.92	337122	190.768	191.068
ACSF2_MOUSE	GGENIYPAELEDFFLKHPQVQEAQVVGVKDER	3	1214.61	69	154.41	0.12018	0.24178	0.25755	0.19039	0.10928	0.05177	1323759	1032014	1114722	0	0	0	0.381432	0.416605	0.23881	0.116103	52.5	1214.61	270210	154.41	154.41
ACSF3_MOUSE	GSPYIIHAEGNER	2	721.855	31	26.1439	0.43808	0.3449	0.15246	0.04877	0.01249	0.0027	6493985	217791100	161638900	102830200	47250140	15261240	0.0117801	8.62869e-11	0.0895967	0.229033	30.33	721.854	17007	26.107	26.1809
ACSF3_MOUSE	VPGSVGTPLPGVEVR	2	732.414	26	81.7653	0.42526	0.34837	0.15796	0.05148	0.01336	0.00292	120291800	98207470	43699430	10954730	0	0	0.440382	0.426445	0.429706	0.433069	44.03	732.412	130420	81.4328	82.0979
ACSF3_MOUSE	LMVSGSAALPVPLLEK	2	812.971	29	152.613	0.36506	0.33857	0.18675	0.07601	0.02483	0.00682	21803650	19877060	10800390	0	0	917650	0.408318	0.370874	0.371467	0.372545	29.85	812.971	266558	152.407	152.818
ACSF3_MOUSE	VTPGFEEKEGELLVR	3	568.305	29	70.9933	0.36968	0.35117	0.18353	0.06871	0.02046	0.00512	4057227	3959725	3253942	0	0	0	0.359974	0.360184	0.279457	0.195067	41.8	568.305	109432	70.9524	71.0343
ACSF3_MOUSE	GVLAPYAVPSELLLVEEIPR	2	1083.11	41	187.167	0.27146	0.33995	0.22695	0.10649	0.03921	0.01201	24982090	30354530	20850280	8967915	2585078	0	0.284729	0.281766	0.27146	0.260548	62.79	1083.12	330531	187.117	187.217
ACSF3_MOUSE	GVLAPYAVPSELLLVEEIPR	3	722.412	41	187.167	0.27146	0.33995	0.22695	0.10649	0.03921	0.01201	13045240	15748100	9958572	4637527	1415247	0	0.291158	0.283991	0.288668	0.292235	55.85	722.413	330543	187.117	187.217
ACSF3_MOUSE	LGVPLLPLTPAVYHGATEKPTEQPVEESGWR	3	1124.59	61	146.356	0.13604	0.25922	0.26008	0.18092	0.09768	0.04352	5887494	6977047	7613766	2107036	1936725	0	0.24009	0.280768	0.194775	0.113255	31.58	1124.93	255079	146.306	146.406
ACSL1_MOUSE	TMYDGFQR	2	509.227	13	32.9885	0.53338	0.29887	0.12072	0.03618	0.00873	0.00176	1587610000	875417000	302193500	199675300	20390350	34196300	0.525789	0.538164	0.571328	0.607048	35.35	509.226	32420	32.1155	33.8615
ACSL1_MOUSE	IGFFQGDIR	2	526.78	16	85.5455	0.52938	0.32459	0.11164	0.02778	0.00553	0.00093	3411406000	1955714000	629699600	142062900	35444280	8070257	0.551793	0.550934	0.553605	0.557149	47.99	526.779	137896	85.2327	85.8584
ACSL1_MOUSE	IFGQANTSLK	2	539.798	17	35.4487	0.53227	0.32131	0.11134	0.02819	0.00574	0.00099	3351224000	1926630000	595254800	126016100	5068625	8729856	0.557337	0.547809	0.561983	0.582324	56.13	539.799	36223	34.9547	35.9426
ACSL1_MOUSE	LAQGEYIAPEK	2	609.822	27	28.6699	0.48823	0.33417	0.13025	0.03698	0.00843	0.00163	3029226000	2004234000	799493700	233285500	62694120	25478710	0.492204	0.499502	0.490874	0.477792	59.03	609.822	24213	28.3631	28.9766
ACSL1_MOUSE	IFGQANTSLKR	3	412.235	20	25.2689	0.48852	0.33601	0.12952	0.0361	0.00805	0.00151	290938500	182780200	119749900	62277190	20464620	9108031	0.42453	0.518546	0.405241	0.272841	47.41	412.235	17163	24.8224	25.7155
ACSL1_MOUSE	IFGQANTSLKR	2	617.849	20	25.5188	0.48852	0.33601	0.12952	0.0361	0.00805	0.00151	61713180	39992830	22236290	8738363	2508444	0	0.456495	0.508356	0.430506	0.33625	63.93	617.848	17167	25.3576	25.6801
ACSL1_MOUSE	EAGLKPFEQVK	2	623.346	23	34.1105	0.47649	0.33875	0.13491	0.03884	0.00894	0.00174	1163066000	792963000	300327000	63540430	5353845	0	0.50019	0.490587	0.49434	0.497757	49.44	623.346	35148	33.4919	34.7292
ACSL1_MOUSE	SQIDELYATIK	2	640.84	20	94.5894	0.47476	0.33639	0.13647	0.04041	0.00963	0.00194	1356162000	923345700	345557900	100162900	21551900	1900623	0.493386	0.4881	0.498079	0.511161	53.84	640.841	155817	94.3436	94.8352
ACSL1_MOUSE	GLQGSFEELcR	2	648.306	25	64.9507	0.47658	0.31714	0.14214	0.04762	0.0129	0.00294	2537431000	1639517000	741623400	212718800	65337910	8662475	0.487472	0.485878	0.481369	0.470657	48.63	648.305	96680	64.6291	65.2722
ACSL1_MOUSE	VLQPTIFPVVPR	3	455.947	18	129.617	0.42886	0.35202	0.15555	0.04863	0.01198	0.00246	79163410	63542150	28463410	6310771	380123	0	0.445089	0.436721	0.430407	0.423488	56.8	455.946	222986	129.195	130.039
ACSL1_MOUSE	VLQPTIFPVVPR	2	683.416	18	129.617	0.42886	0.35202	0.15555	0.04863	0.01198	0.00246	3929454000	3246489000	1370385000	414335500	95652910	13822060	0.43323	0.426566	0.436647	0.447773	39.01	683.417	224661	129.195	130.039
ACSL1_MOUSE	SQIDELYATIKI	2	697.382	21	148.371	0.44064	0.34436	0.15134	0.04817	0.01228	0.00264	282158100	192011900	82610850	88084510	222002000	102516900	0.291069	0.487575	0.471223	0.449988	41	697.384	259603	147.479	149.263
ACSL1_MOUSE	AELSVIFADKPEK	2	723.896	26	68.9634	0.4244	0.34769	0.1585	0.05207	0.01365	0.00302	174879700	148193400	68255650	13418480	36021870	24415680	0.375936	0.412627	0.415659	0.420008	61.36	723.895	104813	68.5093	69.4174
ACSL1_MOUSE	AELSVIFADKPEK	3	482.933	26	68.705	0.4244	0.34769	0.1585	0.05207	0.01365	0.00302	940064500	693242400	309282000	97028600	15645300	3116794	0.456701	0.460633	0.449359	0.433318	46.01	482.933	104811	67.7612	69.6489
ACSL1_MOUSE	RGLQGSFEELcR	3	484.574	28	48.0327	0.43742	0.32789	0.15721	0.05628	0.01626	0.00395	365636800	271315300	119176500	39257860	23915600	20332210	0.435472	0.440742	0.457449	0.493269	57.18	484.574	62938	47.0742	48.9913
ACSL1_MOUSE	GIQVSNNGPcLGSR	2	729.86	28	36.4229	0.44451	0.32511	0.15471	0.05503	0.01583	0.00384	2699638000	1973988000	915305500	361846500	119045900	19181930	0.443363	0.444592	0.449516	0.46098	40.49	729.862	38789	36.2452	36.6007
ACSL1_MOUSE	LVDVEEMNYLASK	3	504.253	22	101.845	0.40146	0.33235	0.1721	0.06641	0.02072	0.00546	34020000	27494390	16280640	2337113	469685	1218450	0.415789	0.409437	0.379109	0.332713	44.02	504.254	170354	101.723	101.966
ACSL1_MOUSE	LVDVEEMNYLASK	2	755.877	22	101.878	0.40146	0.33235	0.1721	0.06641	0.02072	0.00546	2420810000	1914802000	941561300	297573800	1114924000	1845146000	0.283639	0.416552	0.422275	0.431643	85.08	755.878	170143	101.69	102.067
ACSL1_MOUSE	KPNQPYEWISYK	2	776.893	20	58.0091	0.38642	0.35378	0.17561	0.06194	0.01727	0.00403	2954963000	2597047000	1277212000	450423400	122675200	33527270	0.397394	0.400859	0.395802	0.390303	69.97	776.893	84621	57.6735	58.3447
ACSL1_MOUSE	KPNQPYEWISYK	3	518.265	20	58.055	0.38642	0.35378	0.17561	0.06194	0.01727	0.00403	2255195000	1917324000	990152200	316711000	81149200	47284970	0.402152	0.412556	0.392651	0.369766	44.58	518.265	84728	57.7209	58.3891
ACSL1_MOUSE	IIVIMDSYGSDLVER	2	855.443	24	132.831	0.35658	0.33625	0.19045	0.0798	0.02694	0.00767	633689400	571494500	315349700	132536200	267800700	8042440	0.328522	0.371564	0.37053	0.369643	97.63	855.443	227995	130.91	134.751
ACSL1_MOUSE	EVAELAEcIGSGLIQK	2	858.945	36	133.154	0.37292	0.33486	0.18379	0.07491	0.02465	0.00685	1438027000	1283490000	720226200	290950000	93477770	27163910	0.37319	0.374941	0.370244	0.361024	74.65	858.946	231410	132.73	133.578
ACSL1_MOUSE	EVAELAEcIGSGLIQK	3	572.966	36	133.156	0.37292	0.33486	0.18379	0.07491	0.02465	0.00685	754333200	652920600	360589700	155187000	46623250	11757800	0.380705	0.385197	0.379693	0.370244	33.69	572.967	229480	132.69	133.623
ACSL1_MOUSE	IIVImDSYGSDLVER	2	863.44	24	106.354	0.35658	0.33625	0.19045	0.0798	0.02694	0.00767	48816450	42876680	27951830	8033570	3165586	0	0.373089	0.380428	0.34231	0.290515	30.17	863.449	179303	105.372	107.335
ACSL1_MOUSE	LMITGAAPVSATVLTFLR	2	931.034	28	185.201	0.31601	0.33763	0.20719	0.09278	0.03322	0.00998	914468300	925726200	586346100	237839600	81126320	22968350	0.330315	0.334262	0.320465	0.302152	64	931.035	326749	185.077	185.326
ACSL1_MOUSE	LmITGAAPVSATVLTFLR	2	939.032	28	181.503	0.31601	0.33763	0.20719	0.09278	0.03322	0.00998	181464000	193245700	114501300	49795600	9913190	803133	0.330101	0.317115	0.323167	0.332333	68.46	939.034	319796	181.306	181.7
ACSL1_MOUSE	TAEALDKDGWLHTGDIGK	4	482.494	30	65.3187	0.3297	0.34847	0.20156	0.08328	0.02731	0.00752	1216830000	1230995000	709176800	296367000	82961460	24012260	0.341773	0.344985	0.33872	0.331684	42.24	482.494	98284	65.1054	65.5321
ACSL1_MOUSE	TAEALDKDGWLHTGDIGK	3	642.99	30	65.3187	0.3297	0.34847	0.20156	0.08328	0.02731	0.00752	1460197000	1483488000	821217400	338421500	92007800	29618490	0.345613	0.343499	0.345901	0.347979	57.7	642.991	98120	65.1054	65.5321
ACSL1_MOUSE	TAEALDKDGWLHTGDIGK	2	963.981	30	63.8695	0.3297	0.34847	0.20156	0.08328	0.02731	0.00752	30992710	32298640	20462240	4310836	0	1006959	0.347954	0.334614	0.31518	0.292342	86.76	964.486	97633	62.5985	65.1405
ACSL1_MOUSE	GAMITHQNIINDcSGFIK	2	1009.99	31	83.9741	0.2988	0.32135	0.21318	0.10517	0.04201	0.01421	564428500	628821900	422574200	202415700	70305390	15563660	0.296427	0.28749	0.289673	0.292383	95.61	1009.99	134871	83.7202	84.228
ACSL1_MOUSE	GAMITHQNIINDcSGFIK	3	673.664	31	86.3104	0.2988	0.32135	0.21318	0.10517	0.04201	0.01421	11444880	12915610	8457389	4196825	1132975	0	0.300015	0.283381	0.291477	0.305354	24.82	673.665	140838	85.8155	86.8053
ACSL1_MOUSE	GAmITHQNIINDcSGFIK	3	678.996	31	70.3008	0.2988	0.32135	0.21318	0.10517	0.04201	0.01421	294550400	314642700	200637800	96213770	105325300	2191998	0.290609	0.300976	0.308205	0.319869	27.64	678.995	107084	69.7967	70.805
ACSL1_MOUSE	GAmITHQNIINDcSGFIK	2	1017.99	31	69.9483	0.2988	0.32135	0.21318	0.10517	0.04201	0.01421	83477480	89973090	59461800	23187430	0	0	0.325957	0.298101	0.2988	0.300658	109.22	1017.99	107223	68.9873	70.9094
ACSL1_MOUSE	LAQGEYIAPEKIENIYLR	2	1060.57	39	113.801	0.28325	0.34261	0.22196	0.10138	0.03642	0.0109	67644760	83542800	55349360	19800200	2389381	0	0.295745	0.276134	0.275618	0.274544	77.97	1060.57	193250	113.587	114.015
ACSL1_MOUSE	SAVLEDDKLLVYYYDDVR	3	726.032	26	143.428	0.27661	0.33895	0.22429	0.10517	0.03893	0.01205	202436600	426609200	155411800	178646000	302732500	108287300	0.147321	0.116207	0.286858	0.358295	84.53	726.033	249968	142.602	144.255
ACSL1_MOUSE	SAVLEDDKLLVYYYDDVR	2	1088.54	26	143.768	0.27661	0.33895	0.22429	0.10517	0.03893	0.01205	89373220	93110160	74862770	19612930	15713120	9803839	0.295472	0.33255	0.270913	0.203683	107.25	1088.55	248107	142.602	144.935
ACSL1_MOUSE	GIAVHPELFSIDNGLLTPTLK	3	745.751	32	167	0.26286	0.33714	0.23037	0.11058	0.04163	0.01304	1819310000	2248610000	1534230000	717086600	248085500	82192730	0.2736	0.275411	0.269674	0.263703	90.43	745.751	293114	166.776	167.225
ACSL1_MOUSE	GIAVHPELFSIDNGLLTPTLK	2	1118.12	32	167.025	0.26286	0.33714	0.23037	0.11058	0.04163	0.01304	320052300	398140600	272692900	125511300	45949790	11173050	0.272728	0.273209	0.267955	0.26202	92.44	1118.12	293217	166.825	167.225
ACSL1_MOUSE	ALKPPcDLSMQSVEIAGTTDGIR	3	820.414	45	113.931	0.23754	0.30589	0.23328	0.13113	0.05945	0.0228	1463233000	1810940000	1318936000	772628700	343206300	149039700	0.249784	0.249752	0.252978	0.258726	60.62	820.415	194516	113.448	114.414
ACSL1_MOUSE	ALKPPcDLSMQSVEIAGTTDGIR	2	1230.12	45	113.954	0.23754	0.30589	0.23328	0.13113	0.05945	0.0228	137253700	171769700	120639800	68066190	28577990	9260429	0.256277	0.246315	0.257566	0.276746	56.35	1230.12	193790	113.494	114.414
ACSL1_MOUSE	ALKPPcDLSMQSVEIAGTTDGIRR	3	872.448	48	96.3554	0.21823	0.29911	0.23885	0.13987	0.06587	0.02619	55691080	83422540	66592810	40156140	9734368	0	0.217886	0.192175	0.203057	0.21823	28.79	872.448	158972	95.8459	96.8648
ACSL1_MOUSE	VKPKPPEPEDLAIIcFTSGTTGNPK	2	1348.7	42	111.894	0.20461	0.30208	0.24608	0.14363	0.06652	0.02579	67963660	101983900	78566730	46474020	7649153	0	0.224571	0.199721	0.2116	0.226286	94.05	1348.7	190787	111.221	112.567
ACSL1_MOUSE	VKPKPPEPEDLAIIcFTSGTTGNPK	4	674.855	42	111.813	0.20461	0.30208	0.24608	0.14363	0.06652	0.02579	949615800	1545959000	1279119000	739048700	356691500	135403700	0.189702	0.175878	0.185746	0.198679	42.63	674.856	190391	111.009	112.618
ACSL1_MOUSE	VKPKPPEPEDLAIIcFTSGTTGNPK	3	899.47	42	112.597	0.20461	0.30208	0.24608	0.14363	0.06652	0.02579	267910700	386151500	313239500	185090500	79062250	16898890	0.214611	0.211906	0.208952	0.206336	69.45	899.472	190392	112.188	113.006
ACSL1_MOUSE	TALGcQFYEGYGQTEcTAGccLSLPGDWTAGHVGAPMPcNYVK	4	1196.77	78	158.714	0.07329	0.15017	0.20229	0.20203	0.16206	0.10976	71465740	188981400	267538100	286268800	224356200	156696400	0.0597886	0.0405038	0.0476638	0.060289	57.57	1196.77	277905	158.463	158.966
ACSL4_MOUSE	MMLSGGAPLSPQTHR	2	791.895	32	45.3052	0.37574	0.32207	0.18466	0.07915	0.02762	0.00817	3203100	4202762	4296267	2870668	19793940	0	0.0932035	0.239186	0.186795	0.13008	38.17	791.897	57307	45.2514	45.359
ACSL4_MOUSE	IGYSSPLTLSDQSSK	2	791.902	26	70.2315	0.40689	0.34648	0.16695	0.05842	0.01641	0.0039	32011550	24559860	12542610	825166	0	0	0.457705	0.442739	0.41544	0.381248	52.4	791.903	107681	70.0964	70.3667
ACSL4_MOUSE	GDcTVLKPTLMAAVPEIMDR	3	739.707	34	149.66	0.25742	0.30274	0.2257	0.12561	0.05695	0.02196	19544440	22159030	19029590	6549721	675952	7429568	0.25925	0.268542	0.238032	0.192564	27.88	739.708	260534	149.063	150.258
ACSL4_MOUSE	GVEGSWVDIcNNPAMEAEILK	2	1166.55	41	155.488	0.25005	0.31014	0.22955	0.12549	0.05539	0.02069	11293840	10493120	8862718	2106735	0	0	0.344783	0.341726	0.279284	0.194563	48.65	1166.55	272239	155.438	155.538
ACSL5_MOUSE	ALKPTVFPTVPR	3	442.603	18	63.8376	0.44371	0.34902	0.14881	0.04508	0.01079	0.00216	1389952000	1083164000	434881000	124556900	21564820	41174430	0.449053	0.446967	0.456666	0.468295	33.62	442.603	96106	63.4269	64.2484
ACSL5_MOUSE	ADIPVVIcDTPQK	2	728.379	22	73.5591	0.42775	0.32941	0.16119	0.05887	0.01736	0.00431	980587600	766494200	354523200	119183700	31836840	4566584	0.434428	0.422832	0.436301	0.461931	59.82	728.379	114061	73.312	73.8062
ACSL5_MOUSE	GLAVSDNGPcLGYR	2	739.856	26	62.2788	0.42827	0.32928	0.16099	0.05875	0.01731	0.0043	835565500	642641600	338439000	113525400	25842100	10438510	0.42491	0.428163	0.412948	0.387901	43.9	739.858	91388	62.0831	62.4745
ACSL5_MOUSE	NNDLILYYFSDAK	2	788.388	18	149.222	0.38934	0.35115	0.17449	0.06217	0.01762	0.0042	276601400	251101600	122743300	48485660	20804210	2444506	0.383009	0.387051	0.391448	0.396409	65.74	788.39	260897	148.665	149.778
ACSL5_MOUSE	TIILMDPFDDDLMK	2	833.907	16	179.437	0.34765	0.32239	0.19526	0.08843	0.03261	0.0102	179871600	180748400	97139350	42438530	15050530	9245707	0.342943	0.321778	0.356089	0.407657	52.24	833.908	315636	179.164	179.71
ACSL5_MOUSE	TIILMDPFDDDLmK	2	841.904	16	161.527	0.34765	0.32239	0.19526	0.08843	0.03261	0.0102	25624700	22551330	13791160	13046860	10149060	4177988	0.286819	0.364504	0.356659	0.341581	32.64	841.907	283236	161.335	161.718
ACSL5_MOUSE	SRPVLQVFVHGESLR	3	575.325	30	83.4052	0.3622	0.35441	0.18684	0.06972	0.02051	0.00504	157548200	145804500	77427090	17003580	1575205	651120	0.393861	0.381942	0.370996	0.358954	38.9	575.324	134623	82.8837	83.9268
ACSL5_MOUSE	SRPVLQVFVHGESLR	2	862.484	30	82.9841	0.3622	0.35441	0.18684	0.06972	0.02051	0.00504	18305710	16711430	12689410	927456	0	0	0.376397	0.386775	0.306959	0.221881	54.62	862.484	132801	82.55	83.4181
ACSL5_MOUSE	SRPVLQVFVHGESLR	4	431.746	30	83.277	0.3622	0.35441	0.18684	0.06972	0.02051	0.00504	156003200	137889900	79003960	24364210	10098410	1685818	0.381383	0.398191	0.365475	0.328001	31.73	431.746	135028	82.8338	83.7202
ACSL5_MOUSE	cGVEMLSLHDAENIGK	2	886.919	31	86.6636	0.35214	0.32128	0.19369	0.08733	0.03212	0.01003	2064080	1798834	12881010	10478190	5290643	2447765	0.0590403	0.366838	0.0720202	0.0720202	53.64	886.917	140778	86.6636	86.6636
ACSL5_MOUSE	GAMLTHENVVSNMAAFLK	2	966.987	32	138.483	0.30056	0.32207	0.21258	0.10432	0.04142	0.01392	125825900	135281700	77832690	36785460	12460030	6630032	0.318695	0.299485	0.327649	0.381759	99.66	966.987	239758	138.19	138.775
ACSL5_MOUSE	GAMLTHENVVSNMAAFLK	3	644.994	32	138.482	0.30056	0.32207	0.21258	0.10432	0.04142	0.01392	400663900	503445400	247367900	119727400	77049720	15072060	0.293887	0.249947	0.327649	0.413273	25.59	644.995	240554	138.14	138.823
ACSL5_MOUSE	LMITGAAPISTPVLTFFR	3	645.697	27	185.745	0.29553	0.33566	0.21561	0.10045	0.03729	0.0116	60861810	61353250	43133460	19623820	5369765	0	0.31975	0.335885	0.301168	0.257417	76.59	645.698	327803	185.62	185.869
ACSL5_MOUSE	LMITGAAPISTPVLTFFR	2	968.042	27	185.745	0.29553	0.33566	0.21561	0.10045	0.03729	0.0116	356604600	398406500	236362800	107374500	41965720	0	0.312615	0.30107	0.313599	0.331836	78.62	968.043	327780	185.62	185.869
ACSL5_MOUSE	LmITGAAPISTPVLTFFR	2	976.04	27	182.396	0.29553	0.33566	0.21561	0.10045	0.03729	0.0116	67371320	136725200	136664900	73906780	30836220	6355354	0.149098	0.122699	0.128752	0.136119	62.25	976.04	321447	182.247	182.545
ACSL5_MOUSE	LmITGAAPISTPVLTFFR	3	651.029	27	182.52	0.29553	0.33566	0.21561	0.10045	0.03729	0.0116	13451110	41633930	38183830	23502780	9471407	3665894	0.103543	0.0445885	0.0894262	0.161626	33.29	651.031	321529	181.999	183.041
ACSL5_MOUSE	TQEVLDKDGWLHTGDIGR	3	680.676	29	74.726	0.31082	0.3463	0.20988	0.09054	0.03093	0.00885	258010900	279189000	171311900	72298840	26360840	11511410	0.315154	0.320953	0.314446	0.305456	67.08	680.677	117768	74.2105	75.2415
ACSL5_MOUSE	TQEVLDKDGWLHTGDIGR	2	1020.51	29	74.7183	0.31082	0.3463	0.20988	0.09054	0.03093	0.00885	65332170	71376550	46367050	11713770	7833715	2905730	0.317873	0.317618	0.301055	0.282405	78.37	1020.51	117862	74.232	75.2047
ACSL5_MOUSE	SFLIGVVVPDPDSLPSFAAK	2	1030.06	34	184.655	0.28719	0.34397	0.22038	0.09947	0.03528	0.01043	184823000	208205100	132153100	47875410	21447190	9897083	0.305795	0.308402	0.300162	0.291122	43.47	1030.06	325700	184.484	184.826
ACSL5_MOUSE	SFLIGVVVPDPDSLPSFAAK	3	687.042	34	184.755	0.28719	0.34397	0.22038	0.09947	0.03528	0.01043	39000950	54152140	24483450	9000652	5938404	1279867	0.291366	0.237444	0.324519	0.402827	31.19	687.042	325746	184.534	184.976
ACSL5_MOUSE	LAQGEYIAPEKIENVYSR	3	694.029	40	77.9695	0.2958	0.3443	0.21644	0.09644	0.03392	0.00997	135202900	138914700	83252680	33557480	9498822	0	0.337647	0.339137	0.328181	0.315337	43.35	694.024	123054	77.798	78.1409
ACSL5_MOUSE	SIFVHPEPFTIENGLLTPTLK	3	785.098	31	166.65	0.23973	0.32917	0.23933	0.12171	0.04839	0.01597	350357400	471570900	344124400	168552000	66752330	19469320	0.246587	0.246321	0.242721	0.238248	60.56	785.098	292454	166.424	166.875
ACSL5_MOUSE	SIFVHPEPFTIENGLLTPTLK	2	1177.14	31	170.31	0.23973	0.32917	0.23933	0.12171	0.04839	0.01597	154194400	198201800	138077400	66493140	22360540	1342893	0.265546	0.261729	0.259026	0.255841	74.8	1177.14	292484	170.086	170.535
ACSL5_MOUSE	KPVPPKPEDLSVIcFTSGTTGDPK	3	857.444	36	90.2418	0.22105	0.3097	0.24138	0.13539	0.06041	0.0226	99205760	165882900	159068900	123475900	58444970	14661520	0.159819	0.168743	0.159632	0.148974	52.66	857.444	148449	89.441	91.0426
ACSL5_MOUSE	KPVPPKPEDLSVIcFTSGTTGDPK	2	1285.66	36	90.1705	0.22105	0.3097	0.24138	0.13539	0.06041	0.0226	1413172	1355033	1122990	1361973	0	0	0.269013	0.344894	0.278131	0.19767	36.16	1286.17	146933	90.1705	90.1705
ACSL5_MOUSE	KPVPPKPEDLSVIcFTSGTTGDPK	4	643.335	36	90.5065	0.22105	0.3097	0.24138	0.13539	0.06041	0.0226	168376000	191723100	146787700	76395640	61176770	8500669	0.257866	0.287634	0.261705	0.228327	52.11	643.589	146672	89.8099	91.2031
ACSL5_MOUSE	FLEPIFQPTSDDVTISYLPLAHMFER	3	1022.85	46	191.314	0.15216	0.26814	0.25553	0.17212	0.09119	0.04022	54753490	100110000	97747190	65459720	39600590	19787960	0.145058	0.142428	0.143321	0.144647	42.23	1022.85	337466	191.018	191.611
ACSL5_MOUSE	FLEPIFQPTSDDVTISYLPLAHmFER	3	1028.18	46	183.912	0.15216	0.26814	0.25553	0.17212	0.09119	0.04022	59583150	99529230	95542750	62499760	35081780	15363190	0.162087	0.166802	0.15859	0.150074	54.74	1028.18	324328	183.788	184.037
ACSM1_MOUSE	GDDVINASGYR	2	583.775	21	31.2449	0.52369	0.32045	0.11636	0.03121	0.00679	0.00126	1735402000	1051725000	391322400	144092500	67881490	423450600	0.455023	0.526771	0.5204	0.5128	51.18	583.775	28935	30.7898	31.7
ACSM1_MOUSE	TGIIFMPGTTQLK	2	703.889	15	116.49	0.41541	0.33381	0.16574	0.06119	0.01816	0.00453	1364917000	1033088000	510177500	192630300	59050130	10018800	0.430589	0.43529	0.428692	0.418537	47.23	703.889	198213	116.185	116.795
ACSM1_MOUSE	AILPFDLQIIDEK	3	505.62	23	174.587	0.40091	0.3514	0.16906	0.0582	0.01592	0.00365	17015730	13003970	5412888	1210699	196558	264068	0.458597	0.448661	0.455865	0.464281	44.86	505.621	306888	174.337	174.836
ACSM1_MOUSE	AILPFDLQIIDEK	2	757.927	23	174.587	0.40091	0.3514	0.16906	0.0582	0.01592	0.00365	1371898000	1147103000	523300900	167615300	45356420	8017879	0.420403	0.417435	0.420731	0.423638	45.22	757.929	306583	174.287	174.886
ACSM1_MOUSE	YPITQcLAAPGVYR	3	536.945	27	89.069	0.37898	0.33874	0.18082	0.07129	0.02254	0.00598	115026200	80250490	42783630	19525110	8422110	1404131	0.430147	0.461424	0.430138	0.380005	31.58	536.945	144795	88.7285	89.4094
ACSM1_MOUSE	YPITQcLAAPGVYR	2	804.914	27	88.9243	0.37898	0.33874	0.18082	0.07129	0.02254	0.00598	1095224000	955619400	470216800	193618300	60661400	20768800	0.391696	0.387136	0.399989	0.422118	73.94	804.914	144726	88.6798	89.1688
ACSM1_MOUSE	VPEWWLVTVGcMR	2	816.905	17	167.472	0.354	0.32681	0.19251	0.08464	0.03011	0.00904	160494400	591172900	82662190	407033200	18180010	64095230	0.121252	0.0274361	0.365611	0.419255	41.04	816.908	294190	167.272	167.672
ACSM1_MOUSE	VPEWWLVTVGcmR	2	824.902	17	149.014	0.354	0.32681	0.19251	0.08464	0.03011	0.00904	54431290	46472190	28729590	15391580	3510746	13210300	0.336524	0.379496	0.360067	0.327309	27.79	824.903	259797	148.715	149.313
ACSM1_MOUSE	GPSPAFWWVNGQGDEIK	2	944.455	32	137.566	0.31996	0.3504	0.20612	0.08565	0.02802	0.00765	430864600	448882300	262994100	120502700	32941320	3087080	0.33162	0.337495	0.330361	0.322014	75.89	944.456	238568	137.19	137.941
ACSM1_MOUSE	MKDPMAIFFTSGTTGYPK	3	664.658	23	143.314	0.28046	0.31949	0.21981	0.112	0.04607	0.01602	539165600	611449700	405218100	198905300	81532480	31246640	0.288707	0.281893	0.288305	0.299092	46.31	664.659	249639	142.945	143.683
ACSM1_MOUSE	MKDPMAIFFTSGTTGYPK	2	996.484	23	143.081	0.28046	0.31949	0.21981	0.112	0.04607	0.01602	276838900	278971600	184661400	83974170	44626740	0	0.318545	0.319977	0.312403	0.299779	62.35	996.486	248633	142.452	143.711
ACSM1_MOUSE	mKDPMAIFFTSGTTGYPK	2	1004.48	23	125.602	0.28046	0.31949	0.21981	0.112	0.04607	0.01602	9367238	9783097	8115908	974402	787582	2196356	0.299996	0.308395	0.261128	0.199957	50.47	1004.48	215904	125.479	125.725
ACSM1_MOUSE	mKDPMAIFFTSGTTGYPK	3	669.99	23	93.9287	0.28046	0.31949	0.21981	0.112	0.04607	0.01602	16615430	19178270	10251160	2769595	3449321	0	0.317915	0.276264	0.328524	0.352596	26.26	669.991	154854	93.843	94.0143
ACSM1_MOUSE	RGPSPAFWWVNGQGDEIK	2	1022.51	35	114.021	0.2937	0.34632	0.21776	0.09625	0.03339	0.00964	37015110	39769120	30457920	14648340	4584829	37445650	0.225811	0.326183	0.274784	0.219379	51.98	1022.5	193741	113.855	114.186
ACSM1_MOUSE	AFIVLNPEFLSHDQEQLIK	3	747.735	37	158.788	0.26019	0.33639	0.23145	0.11179	0.04233	0.01333	1731096000	2135261000	1418452000	690189100	240940500	74183550	0.275209	0.276121	0.27503	0.274015	50.61	747.736	277979	158.563	159.013
ACSM1_MOUSE	AFIVLNPEFLSHDQEQLIK	2	1121.1	37	158.788	0.26019	0.33639	0.23145	0.11179	0.04233	0.01333	211401400	271682100	170875500	79847390	26840130	6008813	0.275745	0.262205	0.27707	0.295013	45.1	1121.1	278091	158.563	159.013
ACSM1_MOUSE	LVVSDHSHEGWLDFcSLIK	2	1121.55	29	148.07	0.26266	0.32626	0.22794	0.11522	0.04643	0.01569	48435620	53799180	42518400	33250180	18083250	1132719	0.245593	0.299628	0.260384	0.213619	47.58	1121.55	257359	147.624	148.515
ACSM1_MOUSE	LVVSDHSHEGWLDFcSLIK	4	561.279	29	148.172	0.26266	0.32626	0.22794	0.11522	0.04643	0.01569	325602900	397483500	285452300	137704000	53950330	15319800	0.267873	0.268336	0.261141	0.251469	31.62	561.281	257249	147.428	148.915
ACSM1_MOUSE	LVVSDHSHEGWLDFcSLIK	3	748.037	29	148.097	0.26266	0.32626	0.22794	0.11522	0.04643	0.01569	303909000	398964300	280377600	166845800	111514700	31784140	0.23497	0.24477	0.251469	0.260384	47.68	748.038	257244	147.428	148.766
ACSM1_MOUSE	TGLSIHEVYGQSETGISSATLR	3	769.392	43	91.598	0.27128	0.33606	0.2261	0.10817	0.04095	0.01298	575052600	694346700	497194500	287452400	107969100	39926580	0.261157	0.27992	0.264367	0.246764	81.74	769.393	148636	90.7581	92.438
ACSM1_MOUSE	TGLSIHEVYGQSETGISSATLR	2	1153.58	43	91.4299	0.27128	0.33606	0.2261	0.10817	0.04095	0.01298	155976300	200372100	144265400	57262640	16334500	0	0.271636	0.259134	0.252138	0.244646	78.94	1153.59	150457	90.5581	92.3017
ACSM1_MOUSE	AIVTTASLVPEVESVASEcPDLK	2	1208.12	45	158.041	0.24938	0.31874	0.23174	0.12251	0.05184	0.01847	610960700	763681300	561324600	306851800	666293900	770569400	0.166036	0.256504	0.251635	0.24493	74.73	1208.12	276349	157.767	158.315
ACSM1_MOUSE	AIVTTASLVPEVESVASEcPDLK	3	805.749	45	158.065	0.24938	0.31874	0.23174	0.12251	0.05184	0.01847	770479200	1016353000	730719300	404172900	883438700	934837300	0.162548	0.239371	0.246035	0.253909	52.12	805.75	276466	157.767	158.363
ACSM1_MOUSE	TANVFEQIcGLQQGDHLALILPR	3	865.123	47	174.512	0.21855	0.31	0.24269	0.13618	0.06062	0.02258	995008600	1461990000	1130889000	605299400	269436400	98446270	0.218152	0.207715	0.214478	0.222697	75.69	865.122	306221	174.137	174.886
ACSM1_MOUSE	TANVFEQIcGLQQGDHLALILPR	2	1297.18	47	174.487	0.21855	0.31	0.24269	0.13618	0.06062	0.02258	107543500	146963700	114414200	64133680	25072470	7985486	0.230724	0.230194	0.225858	0.220614	108.62	1297.18	306409	174.137	174.836
ACSM1_MOUSE	TANVFEQIcGLQQGDHLALILPR	4	649.094	47	174.487	0.21855	0.31	0.24269	0.13618	0.06062	0.02258	32213620	46264200	37902180	21799140	9793352	5369988	0.210076	0.214711	0.208509	0.201751	63.08	649.095	306436	174.137	174.836
ACSM1_MOUSE	IGPVEVENALAEHPAVAESAVVSSPDK	3	905.799	65	119.003	0.21097	0.31201	0.24722	0.13803	0.06058	0.02216	93818920	115241600	102101600	55329610	19510020	28123870	0.226547	0.271171	0.223676	0.172409	64.66	905.798	203142	118.737	119.27
ACSM1_MOUSE	FPTLEHcTTGGESLLPEEYEQWK	3	917.758	43	132.823	0.19778	0.29751	0.24734	0.14744	0.06978	0.02767	1289181000	1923209000	1521442000	920982300	462660700	1138516000	0.177671	0.200256	0.207356	0.216453	45.04	917.757	229139	132.542	133.103
ACSM1_MOUSE	FPTLEHcTTGGESLLPEEYEQWK	2	1376.13	43	132.869	0.19778	0.29751	0.24734	0.14744	0.06978	0.02767	145693000	216508700	178642200	106883200	51021950	29982520	0.199927	0.20141	0.201211	0.200348	68.68	1376.64	229259	132.591	133.148
ACSM1_MOUSE	IGPVEVENALAEHPAVAESAVVSSPDKDR	3	996.175	70	107.621	0.18338	0.29539	0.25395	0.15333	0.0726	0.0286	102470900	218664400	140477700	76987490	31577780	11313430	0.176221	0.108905	0.184668	0.296776	40.09	996.176	181280	107.296	107.946
ACSM1_MOUSE	IGPVEVENALAEHPAVAESAVVSSPDKDR	4	747.383	70	109.012	0.18338	0.29539	0.25395	0.15333	0.0726	0.0286	88942330	69429620	61959880	26219160	20338730	6217079	0.325669	0.422668	0.305144	0.170975	29.88	747.385	184736	108.195	109.829
ACSM1_MOUSE	IQISRAKAIVTTASLVPEVESVASEcPDLK	4	803.687	62	159.038	0.15778	0.27077	0.25381	0.16921	0.08912	0.03921	10037610	11007020	9583286	3500503	0	1978161	0.277999	0.294055	0.244671	0.183066	49.76	804.183	277348	158.915	159.161
ACSM1_MOUSE	WNDHDSPEEFNFASDVLDYWAQMEEEGK	3	1130.14	59	191.412	0.13588	0.25103	0.25339	0.18154	0.1026	0.0484	4462308	7663783	8447610	6096941	2803390	1548230	0.143842	0.154762	0.133495	0.111141	51.71	1130.14	338004	191.312	191.511
ACSM1_MOUSE	IGPVEVENALAEHPAVAESAVVSSPDKDRGEVVK	4	875.457	78	104.804	0.1368	0.2579	0.25835	0.18057	0.09844	0.04445	630283500	768149900	870005200	510542900	325333100	106578100	0.196295	0.267141	0.183902	0.104063	29.52	875.458	176816	104.037	105.571
ACSM1_MOUSE	IGPVEVENALAEHPAVAESAVVSSPDKDRGEVVK	3	1166.94	78	104.556	0.1368	0.2579	0.25835	0.18057	0.09844	0.04445	67096620	119680900	112463700	70981280	42114760	10370200	0.158731	0.151426	0.153769	0.156183	67.35	1166.94	175039	104.157	104.955
ACSM1_MOUSE	WNDHDSPEEFNFASDVLDYWAQMEEEGKR	4	886.881	63	186.893	0.12531	0.24092	0.25259	0.1874	0.10944	0.05326	25739860	57079440	54437240	47111090	21876220	11787700	0.118056	0.0933696	0.119148	0.155192	47.13	886.884	329804	186.718	187.067
ACSM1_MOUSE	WNDHDSPEEFNFASDVLDYWAQMEEEGKR	3	1182.17	63	186.892	0.12531	0.24092	0.25259	0.1874	0.10944	0.05326	2779575	5782023	6446192	4245768	1688426	0	0.132727	0.107063	0.107704	0.108386	59.2	1182.51	329843	186.818	186.967
ACSM1_MOUSE	IKPTRPLGLFMEYENSPESTSEVEcGDFYNSGDR	4	981.948	66	141.486	0.10493	0.21279	0.24252	0.19759	0.12743	0.06875	583744200	1186165000	1404607000	1108730000	692392400	382291200	0.10895	0.104504	0.10019	0.0950311	55.84	981.95	244986	140.963	142.01
ACSM1_MOUSE	IKPTRPLGLFMEYENSPESTSEVEcGDFYNSGDR	3	1308.93	66	141.511	0.10493	0.21279	0.24252	0.19759	0.12743	0.06875	153440100	291115000	348398500	270954100	172964300	98465860	0.114907	0.11959	0.107028	0.0919404	74.45	1309.58	245036	141.013	142.01
ACSM1_MOUSE	IKPTRPLGLFmEYENSPESTSEVEcGDFYNSGDR	3	1314.26	66	128.093	0.10493	0.21279	0.24252	0.19759	0.12743	0.06875	6128408	13785280	11293490	8068532	4550157	2288992	0.132894	0.0841176	0.133898	0.202374	27.56	1314.59	221358	127.902	128.284
ACSM3_MOUSE	AFIVLNPDYK	2	590.324	13	92.3469	0.48274	0.33883	0.13166	0.03678	0.00818	0.00153	131463200	92447730	33418440	5836508	3382456	0	0.493206	0.482097	0.496088	0.513087	36.31	590.323	151449	92.0602	92.6335
ACSM3_MOUSE	MLVQNDMSSYK	2	658.305	17	41.6368	0.43818	0.30878	0.1626	0.06317	0.02022	0.00548	157173300	112220300	57634200	15754050	7660501	6398471	0.440458	0.434124	0.44117	0.463426	38.49	658.807	49318	41.454	41.8196
ACSM3_MOUSE	WSFEELGLLSR	2	668.848	20	160.808	0.44789	0.34539	0.14755	0.04533	0.01109	0.00228	57139600	42307860	15159670	16992050	13838730	6474182	0.376136	0.461871	0.489003	0.524241	29.58	668.849	281766	160.564	161.053
ACSM3_MOUSE	FESTSILQTLSK	2	677.367	19	104.376	0.45589	0.34068	0.14473	0.04475	0.01111	0.00233	171587500	111678400	40548390	11422850	1687071	3751800	0.503668	0.502157	0.512708	0.528424	44.45	677.368	174965	104.116	104.637
ACSM3_MOUSE	IPEWWLANVAcLR	2	814.424	24	170.952	0.36687	0.34137	0.18577	0.07422	0.02369	0.00633	135922900	109233700	111032300	28246990	1431890000	1096183000	0.0466687	0.416619	0.275242	0.130982	51.91	814.423	300416	170.628	171.276
ACSM3_MOUSE	KFANILTEAcSLQR	3	550.959	28	89.487	0.3825	0.33678	0.17954	0.07093	0.02254	0.00603	50129780	45420220	23842910	9741657	9455649	13085470	0.330506	0.372845	0.379299	0.390069	43.08	550.958	145867	89.2641	89.7099
ACSM3_MOUSE	KFANILTEAcSLQR	2	825.935	28	89.8069	0.3825	0.33678	0.17954	0.07093	0.02254	0.00603	37869370	32351350	48924740	37390050	16779390	10059180	0.206514	0.39265	0.195397	0.0912164	60.41	826.437	145875	89.2973	90.3164
ACSM3_MOUSE	cIITDDTLAPAVDAVAAK	2	922.477	34	125.233	0.34543	0.33538	0.19506	0.08388	0.02908	0.00851	9908422	14198580	7473252	3482629	0	0	0.28259	0.218306	0.289311	0.398343	54.79	922.477	215226	125.133	125.334
ACSM3_MOUSE	HcVSAGEPINPEVMEQWR	3	713.663	42	93.9773	0.2793	0.31819	0.22006	0.11285	0.04679	0.01642	54541290	45136940	38930970	17482830	2991473	69170120	0.23895	0.381865	0.298701	0.186247	48.43	713.664	154750	93.7436	94.211
ACSM3_MOUSE	HcVSAGEPINPEVMEQWR	2	1069.99	42	93.9169	0.2793	0.31819	0.22006	0.11285	0.04679	0.01642	23608040	28464190	26593640	8763292	0	0	0.270025	0.261358	0.214178	0.158474	62.19	1070.49	154712	93.7436	94.0901
ACSM3_MOUSE	IGPFEVESALIEHPSIAESAVVSSPDPIR	3	1016.2	68	171.502	0.16937	0.28657	0.25708	0.16117	0.07893	0.03206	14703850	36409390	24138720	14062150	20080130	1809423	0.132225	0.0776716	0.157155	0.281536	67.2	1016.19	301636	171.176	171.827
ACSM3_MOUSE	ILDENGATLPPGQEGDIALQVLPERPFGLFTHYVDNPSK	4	1062.8	75	180.707	0.0859	0.19684	0.24368	0.20882	0.13838	0.07541	34787250	67978750	92427930	81145510	48046930	21529940	0.100566	0.120454	0.0932843	0.0660348	34.87	1062.8	318189	180.557	180.857
ACSM5_MOUSE	VAFISELPK	2	502.295	16	86.6575	0.54081	0.32	0.10711	0.02604	0.00507	0.00083	89614620	56535510	18929600	19772300	8591257	1717176	0.459184	0.520065	0.52882	0.54081	42.31	502.295	140172	86.4097	86.9052
ACSM5_MOUSE	NDDVINSSSYR	2	635.289	20	26.8021	0.50064	0.32597	0.12655	0.03634	0.00848	0.00169	178979500	115248200	46235350	8665035	73500670	30375310	0.395095	0.504252	0.496649	0.484858	33.23	635.29	20444	26.107	27.4973
ACSM5_MOUSE	HcLTGGEALNPDVR	2	769.873	28	32.8115	0.41918	0.33048	0.16476	0.06128	0.01841	0.00467	132639800	98840440	46922160	15160340	3525645	0	0.446466	0.437705	0.440832	0.448286	79.27	769.869	31270	32.5071	33.116
ACSM5_MOUSE	TAASEQGDFYITGDR	2	815.871	31	52.4684	0.39899	0.3468	0.17055	0.06091	0.01745	0.00423	1085704	1728305	1338313	884445	0	0	0.215556	0.195324	0.20467	0.215984	31.67	816.376	71345	52.4684	52.4684
ACSM5_MOUSE	LPDWWLISVAcMR	2	823.913	20	184.532	0.34997	0.32712	0.19404	0.08587	0.03073	0.00928	6590448	7009733	3826778	1374789	2052836	1099161	0.300197	0.307775	0.340299	0.401575	45.96	823.914	325362	184.434	184.63
ACSM5_MOUSE	AANVLEGVcGLQPGDR	2	828.412	35	84.0853	0.39248	0.33381	0.1757	0.06881	0.02176	0.00581	223707400	192011700	107511100	36125370	11025920	3467351	0.389837	0.389431	0.377646	0.360817	72.73	828.409	135107	83.8344	84.3362
ACSM5_MOUSE	SGDSVAIYFTSGTTGAPK	2	879.931	29	89.0452	0.36322	0.34928	0.18655	0.07173	0.022	0.00569	50685290	51722690	35833120	7308675	2789015	4227131	0.332219	0.342486	0.302385	0.256668	54.81	879.93	144109	87.9702	90.1201
ACSM5_MOUSE	LLVSDTSRPGWINFR	2	880.976	23	109.082	0.35081	0.35383	0.19211	0.07379	0.02234	0.00565	35837440	35041310	20628190	5895149	0	0	0.367933	0.361797	0.341253	0.317703	36.25	880.976	184176	108.819	109.344
ACSM5_MOUSE	KAANVLEGVcGLQPGDR	2	892.46	36	61.95	0.3629	0.33651	0.18781	0.07758	0.02581	0.00724	118068200	120774200	64069220	22342480	20535490	0	0.341445	0.329847	0.353865	0.389969	87.03	892.459	90937	61.7965	62.1035
ACSM5_MOUSE	AFIVLSPAYASHDPEALTR	3	686.693	42	113.772	0.29401	0.3452	0.21742	0.09665	0.03381	0.00987	360562200	423775600	266582300	109450100	36728390	13239380	0.297902	0.293655	0.29401	0.29401	50.5	686.693	192890	113.448	114.096
ACSM5_MOUSE	AFIVLSPAYASHDPEALTR	2	1029.54	42	113.755	0.29401	0.3452	0.21742	0.09665	0.03381	0.00987	56265630	63534840	36656130	8835750	1028809	0	0.338295	0.307522	0.317081	0.32927	65.77	1029.54	193081	113.494	114.015
ACSM5_MOUSE	TGHRPPNPAFWWVNGSGTEVK	2	1169.08	37	100.096	0.24709	0.33275	0.23684	0.11775	0.04573	0.01473	2313889	1300703	1076745	0	0	0	0.493226	0.545996	0.357084	0.193389	52.35	1169.08	167211	100.096	100.096
ACSM5_MOUSE	SIVTSDALAPQVDAISADcPSLQTK	3	863.102	52	131.152	0.23064	0.31146	0.23764	0.13145	0.05813	0.02163	189757500	254286800	187750900	103808800	109014200	13834860	0.221046	0.23304	0.237948	0.244212	69.46	863.103	226145	130.91	131.393
ACSM5_MOUSE	SIVTSDALAPQVDAISADcPSLQTK	2	1294.15	52	131.152	0.23064	0.31146	0.23764	0.13145	0.05813	0.02163	122860200	162811200	127980200	67636510	32824960	9737737	0.234533	0.236536	0.228253	0.218946	73.44	1294.15	226158	130.91	131.393
ACSM5_MOUSE	IHTQPPPPPIPEVVATWEAISLGR	3	869.143	51	188.266	0.20845	0.31459	0.24986	0.13813	0.05948	0.02119	90563400	129984000	99698160	55768000	18881390	1688467	0.228359	0.224449	0.222731	0.220473	66.07	869.144	331371	187.514	189.017
ACSM5_MOUSE	IHTQPPPPPIPEVVATWEAISLGR	2	1303.21	51	188.241	0.20845	0.31459	0.24986	0.13813	0.05948	0.02119	1489420	1275555	1504106	0	0	0	0.348885	0.402054	0.237971	0.0939614	29.86	1303.22	332794	188.217	188.265
ACSM5_MOUSE	IGPVEVESALAEHPAVLESAVVSSPDPIRGEVVK	3	1160.96	76	155.837	0.13384	0.25573	0.25882	0.18229	0.09994	0.04532	12727540	28227290	23360610	19250590	10279120	1418886	0.133603	0.0985155	0.141152	0.200025	43.31	1160.96	272728	155.737	155.937
ACSM5_MOUSE	IGPVEVESALAEHPAVLESAVVSSPDPIRGEVVK	4	870.97	76	155.887	0.13384	0.25573	0.25882	0.18229	0.09994	0.04532	125785300	252533600	222924300	162898500	77663650	34260500	0.14358	0.121484	0.145505	0.177216	36.29	870.971	272526	155.737	156.036
ACSS3_MOUSE	IAIIYDSPVTDTK	2	718.388	17	83.986	0.42977	0.3458	0.15628	0.05113	0.01339	0.00296	81248310	67802540	28525660	6054077	0	0	0.442455	0.417126	0.436394	0.461514	49.08	718.39	135687	83.4596	84.5124
ACSS3_MOUSE	IGAIHSLIFGGFASK	3	506.621	27	124.498	0.39512	0.35448	0.17144	0.05871	0.01586	0.00358	23611310	20969410	14869240	1640092	371652	1215371	0.376714	0.398707	0.324192	0.245288	34.15	506.621	213551	124.21	124.785
ACSS3_MOUSE	KVEYIPLLEEALR	2	786.953	26	149.138	0.38885	0.35276	0.17456	0.06159	0.01722	0.00404	30155060	24974910	13531040	2524511	0	0	0.423612	0.420849	0.38885	0.351279	38.58	786.955	260259	148.915	149.361
ACSS3_MOUSE	AAEQISWYKPWTK	2	804.414	23	78.6646	0.37207	0.35479	0.18224	0.06625	0.01899	0.00454	6049249	4330765	6796009	1022933	0	0	0.332395	0.472444	0.221472	0.114614	29.59	804.415	124686	78.632	78.6973
ACSS3_MOUSE	DVNASEEQVLEEIVK	2	851.431	33	145.944	0.38444	0.34697	0.17715	0.06568	0.01954	0.00492	18397580	15390780	14428720	0	15082200	19661180	0.221763	0.410679	0.283365	0.153673	69.77	851.43	254169	145.719	146.168
ACSS3_MOUSE	cVPGYNVMILDDNMQK	2	948.936	23	116.23	0.30939	0.3092	0.20945	0.10608	0.0441	0.01562	2114654	5819215	5192165	2797385	0	1166319	0.123738	0.0571652	0.101	0.176518	25.3	948.938	197223	116.23	116.23
ACSS3_MOUSE	VTPTIEDPSIFGHIEEVLK	3	708.712	32	164.194	0.28399	0.34162	0.22142	0.10156	0.03673	0.0111	18188020	18241500	13722620	4390746	715930	2404016	0.31542	0.347069	0.290422	0.226811	51.01	709.046	288370	163.998	164.391
ACSS3_MOUSE	VPVLDHWWQTETGSPITAScIGLGNSK	3	985.155	44	158.515	0.1767	0.28562	0.25217	0.15852	0.07876	0.03269	24104110	41437790	39901780	26133870	28740650	6140492	0.144805	0.159474	0.154134	0.148127	65.88	985.159	277790	158.315	158.715
ACTB_MOUSE	DLTDYLMK	2	499.747	7	104.479	0.53742	0.29599	0.11987	0.03591	0.00869	0.00176	7627505000	4022360000	1374833000	415269200	98360930	23631110	0.562419	0.55017	0.576193	0.576193	41.08	499.747	176336	103.836	105.122
ACTB_MOUSE	GYSFTTTAER	2	566.767	17	30.3869	0.52311	0.32175	0.11617	0.03089	0.00665	0.00122	7779954000	4613213000	1839399000	779402400	1843872000	911695800	0.437875	0.534811	0.511667	0.478735	36.54	566.767	29180	29.9503	30.8234
ACTB_MOUSE	EITALAPSTMK	2	581.313	20	50.0457	0.4935	0.3121	0.13569	0.04404	0.01155	0.00255	17259220000	10468320000	4305335000	1319759000	352200600	66498310	0.511061	0.506448	0.514649	0.535589	50.1	581.313	68539	49.7525	50.3388
ACTB_MOUSE	HQGVMVGMGQK	2	586.289	20	23.392	0.47646	0.30041	0.14863	0.05358	0.01591	0.00398	1633637000	936622900	542420000	226994800	109288400	117244600	0.458088	0.504529	0.461441	0.359373	68.72	586.289	9995	21.6664	25.1175
ACTB_MOUSE	HQGVMVGMGQK	3	391.195	20	21.9822	0.47646	0.30041	0.14863	0.05358	0.01591	0.00398	507269000	312401100	132413600	49807020	27516940	8347952	0.488814	0.483496	0.51916	0.562125	28.94	391.195	10003	21.5658	22.3986
ACTB_MOUSE	EITALAPSTmK	2	589.31	20	32.8181	0.4935	0.3121	0.13569	0.04404	0.01155	0.00255	1984722000	1212810000	470617300	581288700	328134500	117514700	0.422723	0.504153	0.52502	0.599802	40.15	589.812	32537	32.4843	33.1519
ACTB_MOUSE	IWHHTFYNELR	3	505.921	17	63.592	0.39403	0.35538	0.17187	0.05865	0.01575	0.00352	11561480000	10245280000	4652330000	1613746000	574146400	222911200	0.400468	0.400289	0.409726	0.420277	61.02	505.921	95469	61.5848	65.5992
ACTB_MOUSE	IWHHTFYNELR	2	758.378	17	63.3679	0.39403	0.35538	0.17187	0.05865	0.01575	0.00352	2856396000	2465820000	1339864000	496818800	431596900	324566600	0.360881	0.409572	0.380195	0.346688	58.57	758.378	89625	61.1654	65.5703
ACTB_MOUSE	QEYDESGPSIVHR	3	506.239	31	25.0792	0.42525	0.34494	0.1586	0.053	0.01422	0.00323	3552606000	2790701000	1250963000	421196300	105087700	18527570	0.436487	0.436284	0.435925	0.437278	47.21	506.239	17924	24.9009	25.2576
ACTB_MOUSE	QEYDESGPSIVHR	2	758.855	31	25.1042	0.42525	0.34494	0.1586	0.053	0.01422	0.00323	953032500	744506700	339500100	116491600	21887160	3995095	0.437289	0.438183	0.434577	0.429223	73.43	758.857	16272	24.9009	25.3075
ACTB_MOUSE	SYELPDGQVITIGNER	2	895.95	32	111.938	0.36034	0.34939	0.18784	0.07264	0.0224	0.00582	13174420000	12015380000	6548510000	2418305000	753718500	198223400	0.375248	0.381717	0.369681	0.354618	105.95	895.95	189400	111.45	112.426
ACTB_MOUSE	SYELPDGQVITIGNER	3	597.635	32	109.707	0.36034	0.34939	0.18784	0.07264	0.0224	0.00582	1741919000	1739073000	990993000	413827200	132556100	63801180	0.342751	0.350132	0.343437	0.335815	58.4	597.637	189480	109.344	110.07
ACTB_MOUSE	YPIEHGIVTNWDDMEK	2	973.951	26	93.7436	0.30629	0.33379	0.21092	0.09761	0.03624	0.01133	1247238	1326018	994466	1185420	0	0	0.262403	0.314556	0.278144	0.233381	42.82	973.95	154722	93.7436	93.7436
ACTB_MOUSE	VAPEEHPVLLTEAPLNPK	2	977.536	38	82.2219	0.31385	0.34853	0.20874	0.08854	0.02962	0.00828	3528460000	3794869000	2195143000	917763000	307211800	80790780	0.325978	0.325031	0.326002	0.328486	81.45	977.536	131061	81.7999	82.644
ACTB_MOUSE	DLYANTVLSGGTTMYPGIADR	3	739.028	33	142.845	0.26893	0.32551	0.2251	0.11339	0.04574	0.01553	1017302000	1149777000	857336800	422003600	175026300	62283170	0.276161	0.291402	0.268044	0.237174	82.55	739.029	251652	142.402	143.288
ACTB_MOUSE	DLYANTVLSGGTTMYPGIADR	2	1108.04	33	142.807	0.26893	0.32551	0.2251	0.11339	0.04574	0.01553	2404510000	2885311000	2004832000	981301800	415752400	138743600	0.272298	0.27175	0.269819	0.26716	133.12	1108.04	247418	142.251	143.363
ACTB_MOUSE	DLYANTVLSGGTTmYPGIADR	2	1116.04	33	123.721	0.26893	0.32551	0.2251	0.11339	0.04574	0.01553	525560600	636427500	434535000	231107800	89582600	47994510	0.267433	0.268779	0.271606	0.274307	72.97	1116.53	207849	123.281	124.16
ACTB_MOUSE	VAPEEHPVLLTEAPLNPKANR	3	765.753	47	67.0647	0.26132	0.33617	0.23085	0.1115	0.04228	0.01335	4089151	5542159	4631554	0	0	0	0.286699	0.243936	0.218498	0.190516	47.24	766.088	101580	66.934	67.1954
ACTB_MOUSE	KDLYANTVLSGGTTMYPGIADR	3	781.726	34	109.295	0.24875	0.32006	0.23238	0.12225	0.05135	0.01813	2951845000	3810383000	2752005000	1398401000	581545200	215515700	0.252086	0.247714	0.24875	0.2513	91.29	782.062	184238	108.968	109.621
ACTB_MOUSE	KDLYANTVLSGGTTMYPGIADR	2	1172.09	34	109.245	0.24875	0.32006	0.23238	0.12225	0.05135	0.01813	1087147000	1343354000	991273100	521639900	216195700	74038850	0.256787	0.261774	0.253014	0.242072	165.57	1172.59	184302	108.868	109.621
ACTB_MOUSE	HQGVMVGMGQKDSYVGDEAQSK	3	784.363	45	33.7875	0.24802	0.30864	0.22997	0.12667	0.05639	0.02126	64416670	35708280	17534420	4270024	961909	0	0.524176	0.497119	0.388131	0.388131	32.04	784.367	33156	33.6721	33.9028
ACTB_MOUSE	KDLYANTVLSGGTTmYPGIADR	3	787.058	34	91.4286	0.24875	0.32006	0.23238	0.12225	0.05135	0.01813	585456500	734401500	531727800	276310500	138134900	40148850	0.253864	0.256909	0.253876	0.249597	67.71	787.058	149489	91.1697	91.6875
ACTB_MOUSE	KDLYANTVLSGGTTmYPGIADR	2	1180.08	34	91.4246	0.24875	0.32006	0.23238	0.12225	0.05135	0.01813	166989400	209135600	155025800	78494690	30221790	5999839	0.258551	0.257429	0.249597	0.240429	91.53	1180.08	149580	91.1252	91.724
ACTB_MOUSE	LcYVALDFEQEMATAASSSSLEK	2	1275.59	50	172.11	0.22281	0.29943	0.2371	0.13817	0.06493	0.02582	380573800	477787900	376865400	201255800	138215500	19920920	0.238661	0.243429	0.235403	0.223927	93.5	1275.59	304342	169.184	175.036
ACTB_MOUSE	LcYVALDFEQEMATAASSSSLEK	3	850.729	50	174.022	0.22281	0.29943	0.2371	0.13817	0.06493	0.02582	243427700	327749100	279320200	149483100	69959180	22858170	0.222756	0.222251	0.209825	0.192691	74.31	850.731	306049	172.959	175.086
ACTB_MOUSE	LcYVALDFEQEmATAASSSSLEK	2	1283.59	50	130.499	0.22281	0.29943	0.2371	0.13817	0.06493	0.02582	15574720	17313580	16379490	3881357	1053719	0	0.287341	0.281198	0.225049	0.155238	75.38	1283.6	226718	129.803	131.194
ACTB_MOUSE	TTGIVMDSGDGVTHTVPIYEGYALPHAILR	5	637.529	49	149.739	0.14989	0.2654	0.25502	0.17352	0.09298	0.04153	38229040	72768000	66691110	53020340	44286940	7039357	0.135547	0.13127	0.146261	0.165309	25.71	637.529	260823	149.361	150.117
ACTB_MOUSE	TTGIVMDSGDGVTHTVPIYEGYALPHAILR	3	1061.88	49	149.739	0.14989	0.2654	0.25502	0.17352	0.09298	0.04153	2755541000	4746896000	4546400000	3076408000	1619175000	713041700	0.157843	0.157256	0.154362	0.150626	92.61	1061.88	262533	149.313	150.166
ACTB_MOUSE	TTGIVMDSGDGVTHTVPIYEGYALPHAILR	4	796.659	49	150.193	0.14989	0.2654	0.25502	0.17352	0.09298	0.04153	1009643000	1786516000	1627464000	1047932000	559655400	237850200	0.161052	0.150067	0.157415	0.166934	74.47	796.66	269960	150.027	150.358
ACTB_MOUSE	TTGIVmDSGDGVTHTVPIYEGYALPHAILR	3	1067.21	49	138.16	0.14989	0.2654	0.25502	0.17352	0.09298	0.04153	242502000	423498900	380912900	253158200	119800600	45493540	0.165489	0.153571	0.161315	0.171903	92.71	1067.21	239102	137.892	138.428
ACTB_MOUSE	TTGIVmDSGDGVTHTVPIYEGYALPHAILR	4	800.658	49	141.561	0.14989	0.2654	0.25502	0.17352	0.09298	0.04153	189688200	405639200	311203600	317478000	114992600	121770200	0.129855	0.103909	0.155119	0.231398	67.94	800.659	240920	141.213	141.91
ACTB_MOUSE	cPEALFQPSFLGMEScGIHETTFNSIMK	3	1077.83	52	173.987	0.14092	0.23997	0.24233	0.18008	0.10792	0.05477	1221673000	2105244000	2185910000	1620475000	991547100	505912200	0.141549	0.13808	0.135175	0.131701	49.19	1077.83	305350	173.637	174.337
ACTB_MOUSE	cPEALFQPSFLGmEScGIHETTFNSIMK	3	1083.16	52	160.445	0.14092	0.23997	0.24233	0.18008	0.10792	0.05477	106337500	186607200	197742100	144662500	83288160	43276890	0.139566	0.133787	0.130337	0.125015	51.1	1083.16	281160	160.192	160.698
ACTB_MOUSE	FRcPEALFQPSFLGMEScGIHETTFNSIMK	3	1178.88	56	175.836	0.11805	0.22005	0.23981	0.19081	0.12178	0.06558	1479988	1903586	1154965	0	0	0	0.326093	0.210997	0.206111	0.206111	34.79	1178.88	310651	175.836	175.836
ACTC_MOUSE	YPIEHGIITNWDDMEK	2	980.959	26	88.83	0.30281	0.33348	0.21232	0.0989	0.03694	0.01161	31207120	39073050	22438360	13432740	12405210	17052000	0.230127	0.26055	0.298121	0.352863	51.35	980.959	150250	86.234	91.4259
ACTC_MOUSE	YPIEHGIITNWDDmEK	3	659.64	26	80.2845	0.30281	0.33348	0.21232	0.0989	0.03694	0.01161	209773000	213501800	166468200	102857000	49673100	45213470	0.266383	0.329223	0.279323	0.21833	28.26	659.641	128041	79.3241	81.2449
ACTC_MOUSE	YPIEHGIITNWDDmEK	2	988.957	26	74.1776	0.30281	0.33348	0.21232	0.0989	0.03694	0.01161	515610500	553954100	358199700	167572300	191638700	241287100	0.254213	0.311075	0.304389	0.295802	38.23	988.958	123959	73.9716	74.3836
ACTC_MOUSE	TTGIVLDSGDGVTHNVPIYEGYALPHAIMR	4	799.908	51	145.919	0.14938	0.26499	0.25506	0.1738	0.09327	0.04171	13792740	16119100	17732390	17155550	22705550	16744370	0.132305	0.274592	0.192654	0.111028	30.8	799.908	254273	145.769	146.068
ACTN1_MOUSE	LASDLLEWIR	2	608.34	18	158.887	0.48312	0.33772	0.1318	0.03713	0.00835	0.00158	491684500	320933300	119068300	31355010	5978406	2751410	0.505967	0.50605	0.505332	0.504425	67.24	608.341	278021	158.563	159.211
ACTN1_MOUSE	GISQEQMNEFR	2	669.809	28	38.8799	0.4551	0.32211	0.1507	0.05272	0.01493	0.00357	190242500	132984700	865741100	639795800	257696000	167244100	0.0844133	0.4591	0.10853	0.10853	61.7	669.809	43804	38.6214	39.1383
ACTN1_MOUSE	VGWEQLLTTIAR	2	693.891	20	172.837	0.439	0.34736	0.15149	0.04738	0.01179	0.00246	598866600	449229500	189730300	65487350	11447350	13839520	0.45075	0.457444	0.45508	0.452361	65.1	693.891	303410	172.467	173.208
ACTN1_MOUSE	VGWEQLLTTIAR	3	462.93	20	172.811	0.439	0.34736	0.15149	0.04738	0.01179	0.00246	16980100	14917150	5409736	1304255	302063	217272	0.433934	0.4024	0.454172	0.518958	44.06	462.931	303666	172.563	173.058
ACTN1_MOUSE	TFTAWcNSHLR	3	464.887	17	41.8506	0.43789	0.33042	0.15636	0.05513	0.0156	0.0037	174451100	134406700	61901610	21296920	9071702	0	0.434901	0.430995	0.439381	0.453021	37	464.887	49852	41.617	42.0843
ACTN1_MOUSE	GYEEWLLNEIR	2	711.357	21	152.472	0.42933	0.34761	0.15614	0.05047	0.01301	0.00282	253514400	224677600	61789950	33199290	117474900	3873732	0.365016	0.397733	0.506487	0.52912	53.22	711.358	266158	151.861	153.082
ACTN1_MOUSE	KTFTAWcNSHLR	3	507.586	18	34.3228	0.40487	0.3366	0.16988	0.06355	0.01907	0.00479	42144890	34054940	11572530	8151799	3798642	1071915	0.418126	0.414433	0.484298	0.484298	36.92	507.586	33993	33.8159	34.8296
ACTN1_MOUSE	KTFTAWcNSHLR	2	760.875	18	33.8803	0.40487	0.3366	0.16988	0.06355	0.01907	0.00479	6280336	7046694	4026213	958789	0	0	0.342962	0.303471	0.32048	0.344057	59.18	760.876	33948	33.8159	33.9447
ACTN1_MOUSE	QKDYETATLSEIK	2	763.391	23	38.896	0.41877	0.34532	0.16159	0.05499	0.01502	0.00347	17709310	15467650	6629688	1351664	2880396	0	0.402131	0.398843	0.424588	0.459047	34.94	763.392	44714	38.5105	39.2816
ACTN1_MOUSE	FAIQDISVEETSAK	2	769.391	30	89.6781	0.41413	0.34614	0.16363	0.05617	0.01547	0.0036	495367900	394905500	190524200	602008400	475066900	248665900	0.205842	0.430448	0.419129	0.40552	74.51	769.392	146437	89.0399	90.3164
ACTN1_MOUSE	ELPPDQAEYcIAR	2	781.369	33	55.6218	0.40433	0.33264	0.17081	0.06535	0.02019	0.00526	406879300	317177100	183253000	55045110	101329300	796012	0.382233	0.422171	0.391196	0.343817	41.26	781.369	77540	54.7058	56.5377
ACTN1_MOUSE	HEAFESDLAAHQDR	3	542.582	40	23.6043	0.40113	0.34811	0.16939	0.05961	0.01679	0.00399	11305620	8110069	4953278	1448408	56428260	41582560	0.0913009	0.466389	0.393184	0.305306	35.34	542.582	13430	23.3929	23.8158
ACTN1_MOUSE	IcDQWDNLGALTQK	2	831.401	24	101.998	0.38251	0.33524	0.17973	0.07156	0.02297	0.00622	76137940	76017700	55646160	18578120	3059288	16689310	0.309342	0.338689	0.295459	0.240771	56.09	831.406	170917	101.591	102.404
ACTN1_MOUSE	LLETIDQLYLEYAK	2	856.461	22	169.534	0.35732	0.35167	0.18914	0.07261	0.02211	0.00565	28761540	40772030	26047910	6806401	0	0	0.280908	0.232644	0.257378	0.287066	49.8	856.46	297942	169.184	169.885
ACTN1_MOUSE	ILAGDKNYITEDELR	2	875.454	27	63.7457	0.36652	0.34986	0.18503	0.07037	0.02133	0.00544	5221686	5092145	53987190	3123057	21606530	1029102	0.0579803	0.359034	0.0919969	0.0919969	30.12	875.455	94787	63.701	63.7905
ACTN1_MOUSE	KHEAFESDLAAHQDR	3	585.28	40	24.8854	0.37089	0.35034	0.18302	0.06869	0.02054	0.00517	85811770	73094960	37789800	132785100	1477871	0	0.259282	0.406989	0.393811	0.375368	30.35	585.28	15679	24.5631	25.2078
ACTN1_MOUSE	KHEAFESDLAAHQDR	2	877.416	40	24.7673	0.37089	0.35034	0.18302	0.06869	0.02054	0.00517	20730980	17299610	8934917	894503	0	0	0.433159	0.414118	0.396969	0.375368	89.74	877.416	15708	24.6337	24.9009
ACTN1_MOUSE	KHEAFESDLAAHQDR	4	439.212	40	24.7736	0.37089	0.35034	0.18302	0.06869	0.02054	0.00517	186937100	188760100	88528550	35742270	15513480	1216151	0.361792	0.347516	0.378382	0.41811	33.69	439.212	15544	24.5257	25.0215
ACTN1_MOUSE	DDPLTNLNTAFDVAER	2	895.931	29	150.57	0.36373	0.34852	0.18635	0.0719	0.02217	0.00576	23222780	30219020	14759460	17892180	1947864	11132880	0.234162	0.258629	0.321931	0.404856	39.77	895.933	262173	150.027	151.112
ACTN1_MOUSE	KQFGAQANVIGPWIQTK	2	943.518	32	93.6451	0.32201	0.35186	0.20531	0.0843	0.02718	0.0073	452511000	246678900	94947970	27562780	4942901	0	0.547408	0.559364	0.442766	0.442766	55.71	943.522	152805	93.4472	93.843
ACTN1_MOUSE	KDDPLTNLNTAFDVAER	3	640.322	30	115.84	0.33632	0.34806	0.19858	0.08125	0.02645	0.00724	25733290	23972870	11868000	8728423	0	1183522	0.359976	0.372987	0.384822	0.398857	50.22	640.321	197396	115.694	115.985
ACTN1_MOUSE	AGTQIENIEEDFRDGLK	3	645.653	36	115.086	0.33552	0.34736	0.19891	0.08183	0.02682	0.0074	48420680	43852070	28649190	9317019	8022243	10028750	0.326527	0.382044	0.33552	0.281131	42.87	645.653	196480	114.569	115.602
ACTN1_MOUSE	MVSDINNAWGcLEQAEK	2	982.946	35	113.951	0.31367	0.32077	0.20773	0.1004	0.03945	0.01315	67639430	65374240	44667860	16970950	5178635	0	0.338483	0.33179	0.31477	0.285345	32.17	982.946	193403	113.678	114.223
ACTN1_MOUSE	AIMTYVSSFYHAFSGAQK	2	1004.49	33	157.268	0.28653	0.33261	0.21899	0.1047	0.03995	0.01279	66767390	69052540	55262290	33842100	30285360	6582979	0.255039	0.325272	0.27178	0.208401	52.32	1004.49	274992	156.918	157.618
ACTN1_MOUSE	AIMTYVSSFYHAFSGAQK	3	669.993	33	157.218	0.28653	0.33261	0.21899	0.1047	0.03995	0.01279	214014000	239140200	152453300	66649000	23233030	5350295	0.305368	0.299251	0.300071	0.301061	30.07	669.993	276088	156.819	157.618
ACTN1_MOUSE	VLAVNQENEQLMEDYEK	2	1026.48	37	85.2321	0.30108	0.33027	0.21272	0.10077	0.03843	0.01238	25477450	28621660	15986090	7762769	0	0	0.327272	0.293222	0.324185	0.374304	65.44	1026.48	137756	85.1484	85.3157
ACTN1_MOUSE	IDQLEcDHQLIQEALIFDNK	2	1221.6	41	151.637	0.24266	0.31777	0.23437	0.12515	0.05334	0.01911	13505790	12065230	16565140	12591150	7962359	4483010	0.201061	0.368674	0.201687	0.0628689	58.1	1222.6	264684	151.512	151.761
ACTN1_MOUSE	VEQIAAIAQELNELDYYDSPSVNAR	3	936.794	59	178.915	0.20023	0.30579	0.25002	0.14394	0.06512	0.02454	23675060	22390610	48882360	10380400	4947067	4877182	0.205597	0.359138	0.12614	0.0125911	27.26	936.797	314992	178.617	179.214
ACTN1_MOUSE	IVQTYHVNMAGTNPYTTITPQEINGK	3	964.152	41	99.3839	0.18015	0.28737	0.25126	0.15675	0.0774	0.03196	24591590	42402390	30979920	13925220	5828666	0	0.208885	0.158368	0.196333	0.249769	37.82	964.153	165316	99.1271	99.6408
ACTN4_MOUSE	DGLAFNALIHR	3	409.56	22	94.8855	0.48456	0.33823	0.13089	0.03644	0.00808	0.00151	216331900	149510300	59711920	12764660	534636	0	0.492948	0.487915	0.480313	0.470887	50.1	409.56	156223	94.5122	95.2587
ACTN4_MOUSE	DYETATLSDIK	2	628.306	17	63.0049	0.49089	0.32936	0.13044	0.0381	0.00902	0.00182	556881700	335524500	132828100	70910640	658692000	461572100	0.251254	0.525729	0.512179	0.49089	47.64	628.306	92989	62.6805	63.3293
ACTN4_MOUSE	TIPWLEDRVPQK	2	741.409	21	77.78	0.4124	0.3514	0.16362	0.05438	0.01433	0.00317	7783877	9204377	5284769	0	10207510	8041137	0.192092	0.297142	0.310644	0.326214	31.14	741.912	122586	77.7242	77.8358
ACTN4_MOUSE	LVSIGAEEIVDGNAK	2	757.907	30	85.5965	0.42272	0.34543	0.15971	0.05363	0.01445	0.00329	54711180	403123100	304865100	131220000	36255510	18931280	0.057645	0.00112995	0.0909967	0.223609	27.71	757.907	139579	85.1484	86.0446
ACTN4_MOUSE	AcLISLGYDVENDR	2	812.885	26	106.176	0.39619	0.33244	0.17434	0.06813	0.02154	0.00575	55750590	55298180	37766020	14163180	3472940	1981104	0.330998	0.340213	0.309915	0.269561	34.25	812.888	178591	105.372	106.979
ACTN4_MOUSE	VLAGDKNFITAEELR	2	838.454	28	76.4583	0.37757	0.35141	0.1799	0.06597	0.01924	0.00471	46838660	51148640	23444690	6338956	849833	0	0.364161	0.321482	0.368168	0.425777	83.82	838.452	120052	76.3445	76.5721
ACTN4_MOUSE	VLAGDKNFITAEELR	3	559.305	28	76.4923	0.37757	0.35141	0.1799	0.06597	0.01924	0.00471	233515800	214502500	104447300	33643470	7712378	1335714	0.39236	0.382181	0.389375	0.399298	60.9	559.304	120034	76.2882	76.6964
ACTN4_MOUSE	QLETIDQLHLEYAK	3	567.633	28	86.9011	0.36979	0.35117	0.18348	0.06868	0.02044	0.00511	92437610	85213940	53912490	14770810	0	37608750	0.325549	0.380216	0.338996	0.291162	47.52	567.634	141290	86.1168	87.6855
ACTN4_MOUSE	ETTDTDTADQVIASFK	2	871.41	27	100.536	0.37862	0.346	0.17986	0.06805	0.02069	0.00533	409580300	371672500	188008200	80071780	40246400	2355078	0.375096	0.38105	0.385843	0.391083	71.77	871.412	167428	100.207	100.866
ACTN4_MOUSE	MAPYQGPDAAPGALDYK	2	882.917	38	70.4585	0.34018	0.33689	0.19717	0.08502	0.02946	0.0086	320824500	331303400	192461600	85389270	24182680	5075800	0.334458	0.326089	0.333775	0.34408	94.32	882.918	107923	70.2343	70.6827
ACTN4_MOUSE	mAPYQGPDAAPGALDYK	2	890.914	38	58.7008	0.34018	0.33689	0.19717	0.08502	0.02946	0.0086	103213700	93738600	50526520	16484210	0	744010	0.389917	0.369326	0.374043	0.382646	41.71	890.916	84324	58.4991	58.9025
ACTN4_MOUSE	IcDQWDNLGSLTHSR	2	901.418	27	80.4593	0.35859	0.3361	0.18962	0.07919	0.02665	0.00757	57576690	46685600	26272650	40604070	37822520	3745867	0.270685	0.407034	0.388802	0.35956	89.45	901.421	128225	80.3356	80.583
ACTN4_MOUSE	IcDQWDNLGSLTHSR	3	601.281	27	80.4854	0.35859	0.3361	0.18962	0.07919	0.02665	0.00757	277506400	241344000	140005300	73904280	46557510	19563720	0.347369	0.383695	0.3684	0.344345	76.52	601.615	128100	80.2938	80.6769
ACTN4_MOUSE	MLDAEDIVNTARPDEK	2	908.941	33	80.8435	0.3493	0.33381	0.19355	0.08323	0.02893	0.00851	97308790	88868600	48903350	517542500	481390500	301512900	0.0633716	0.364433	0.369441	0.376816	77.74	908.943	128667	80.533	81.154
ACTN4_MOUSE	mLDAEDIVNTARPDEK	2	916.938	33	66.2164	0.3493	0.33381	0.19355	0.08323	0.02893	0.00851	4387071	3596811	3787492	1082000	0	1339016	0.309114	0.400205	0.263536	0.121869	78.61	916.94	98830	66.1888	66.2441
ACTN4_MOUSE	mLDAEDIVNTARPDEK	3	611.628	33	66.1824	0.3493	0.33381	0.19355	0.08323	0.02893	0.00851	92816260	92428940	99969550	21135760	23112020	34324950	0.255139	0.335556	0.224532	0.114612	31.4	611.96	99706	65.5703	66.7946
ACTN4_MOUSE	KDDPVTNLNNAFEVAEK	3	635.318	31	89.4187	0.33761	0.3481	0.198	0.0808	0.02625	0.00717	286779900	243494300	139679800	65879920	15560590	13455070	0.374949	0.405211	0.373919	0.334484	43.65	635.314	145510	89.1688	89.6687
ACTN4_MOUSE	KDDPVTNLNNAFEVAEK	2	952.473	31	89.4642	0.33761	0.3481	0.198	0.0808	0.02625	0.00717	152766400	155992400	82345880	32986200	6671958	0	0.354642	0.340987	0.35367	0.370468	67.75	952.47	145604	89.1688	89.7597
ACTN4_MOUSE	LSGSNPYTTVTPQIINSK	2	960.507	27	85.6269	0.33055	0.34851	0.20118	0.08297	0.02716	0.00746	461769200	464377000	262293000	102607300	35162490	2838227	0.347444	0.347054	0.344204	0.339593	88.7	960.508	138098	85.3618	85.8919
ACTN4_MOUSE	AGTQIENIDEDFRDGLK	3	640.981	34	90.889	0.33938	0.34746	0.1972	0.0805	0.0262	0.00718	211832300	211276700	97391720	29354530	24130710	4635558	0.366098	0.348472	0.384794	0.434614	43.82	640.982	148547	90.6084	91.1697
ACTN4_MOUSE	AGTQIENIDEDFRDGLK	2	960.969	34	90.8045	0.33938	0.34746	0.1972	0.0805	0.0262	0.00718	46637350	41577120	22946930	6188284	1143089	1523670	0.388591	0.387481	0.371969	0.351113	62.33	960.97	148653	90.6583	90.9508
ACTN4_MOUSE	ISIEMNGTLEDQLSHLK	3	643.331	31	134.245	0.3213	0.33404	0.20483	0.0925	0.03362	0.01031	81294000	239570000	243082400	133399500	62808690	303021800	0.0764633	0.0504873	0.0833131	0.131931	43.59	643.332	222475	129.098	139.392
ACTN4_MOUSE	MVSDINNGWQHLEQAEK	3	666.983	36	72.47	0.3077	0.33327	0.2103	0.09735	0.03619	0.01134	350997300	346116700	216884100	89120460	2450117	2818961	0.348078	0.339084	0.327106	0.311041	60.65	666.983	111860	72.158	72.782
ACTN4_MOUSE	MVSDINNGWQHLEQAEK	2	999.971	36	72.5944	0.3077	0.33327	0.2103	0.09735	0.03619	0.01134	309533300	339554800	198058600	75247880	21454950	4356698	0.326441	0.303457	0.320124	0.346453	91.71	999.971	111885	72.2478	72.9409
ACTN4_MOUSE	KAGTQIENIDEDFRDGLK	3	683.68	35	75.326	0.31381	0.34535	0.20843	0.08996	0.03084	0.00888	167090300	190347800	215007200	85799960	38907680	9469612	0.236463	0.30191	0.197086	0.103838	39.96	683.681	117694	75.0151	75.6369
ACTN4_MOUSE	KAGTQIENIDEDFRDGLK	2	1025.02	35	75.2515	0.31381	0.34535	0.20843	0.08996	0.03084	0.00888	17699700	19562320	15882100	7896259	881162	4896540	0.264894	0.31233	0.258715	0.200612	66.24	1025.52	118472	75.1085	75.3946
ACTN4_MOUSE	VLAVNQENEHLMEDYER	3	696.993	39	64.9203	0.29524	0.33026	0.21507	0.10272	0.03943	0.01277	738426500	780063000	523191400	229047300	185306600	25943230	0.297515	0.314209	0.301053	0.281731	55.6	696.993	96762	64.7002	65.1405
ACTN4_MOUSE	VLAVNQENEHLMEDYER	2	1044.99	39	64.8853	0.29524	0.33026	0.21507	0.10272	0.03943	0.01277	114362100	120996300	75417990	32801150	12576690	2561871	0.318809	0.313698	0.314237	0.315463	68.93	1044.99	96823	64.7002	65.0704
ACTN4_MOUSE	VLAVNQENEHLmEDYER	3	702.325	39	41.8744	0.29524	0.33026	0.21507	0.10272	0.03943	0.01277	102692200	108365200	78924790	26354450	3989723	0	0.320586	0.314569	0.285051	0.246644	33.31	702.326	49627	41.5445	42.2042
ACTN4_MOUSE	ASFNHFDKDHGGALGPEEFK	2	1102.01	41	58.0214	0.27334	0.33929	0.2259	0.10613	0.03924	0.0121	12236320	20573300	11328710	0	0	0	0.277227	0.176456	0.252833	0.35219	46.75	1102.52	82819	57.7543	58.2884
ACTN4_MOUSE	VEQIAAIAQELNELDYYDSHNVNTR	3	969.137	55	161.119	0.1911	0.30036	0.25228	0.14899	0.06906	0.02665	124302900	218682500	160836700	90613460	55801250	27587400	0.183385	0.158478	0.194279	0.239337	56.33	969.137	282511	160.903	161.335
ACTN4_MOUSE	SIVDYKPSLDLLEQQHQLIQEALIFDNK	3	1099.92	54	182.694	0.14434	0.26639	0.25962	0.17596	0.0928	0.04046	68397610	122056100	110351100	79803590	38904550	29222410	0.152423	0.153433	0.159923	0.167869	55.58	1099.92	321997	182.545	182.843
ACTN4_MOUSE	SIVDYKPSLDLLEQQHQLIQEALIFDNK	4	825.19	54	182.371	0.14434	0.26639	0.25962	0.17596	0.0928	0.04046	146550300	272781500	241408600	162432700	91134270	40841670	0.153432	0.142081	0.157357	0.174316	58.29	825.19	321968	181.899	182.843
ACTN4_MOUSE	KHEAFESDLAAHQDRVEQIAAIAQELNELDYYDSHNVNTR	6	774.207	96	186.567	0.077	0.18051	0.23448	0.21183	0.14831	0.08552	30646620	74212970	82928440	81008740	53357670	31384930	0.0866852	0.0712762	0.089775	0.117372	40.85	774.209	330266	185.67	187.464
ACTY_MOUSE	TLFSNIVLSGGSTLFK	2	842.469	18	178.117	0.36442	0.3529	0.18586	0.06968	0.02068	0.00514	72856730	71465300	34381210	13150320	1124237	1912824	0.373834	0.35989	0.379126	0.402962	56.43	842.471	313214	177.918	178.317
ACTY_MOUSE	VQYTLPDGSTLDVGPAR	2	894.96	30	119.076	0.35708	0.35021	0.18928	0.07335	0.02262	0.00586	6383574	4490848	3470514	6246101	4357666	2366183	0.233703	0.471758	0.351762	0.216752	41.78	894.963	203400	118.97	119.181
ACTY_MOUSE	AcYLSINPQKDEALETEK	2	1055.01	38	65.9321	0.29827	0.3306	0.21388	0.10158	0.03879	0.0125	12077850	13287120	7293247	1421582	0	0	0.354399	0.300746	0.331712	0.382992	97.05	1055.01	99042	65.8046	66.0596
ACTY_MOUSE	TTGVVLDSGDGVTHAVPIYEGFAMPHSIMR	3	1053.19	51	151.262	0.14828	0.25789	0.25067	0.17523	0.09741	0.04542	7281460	19046630	12545210	9159134	8066415	3381663	0.122418	0.0621856	0.145285	0.246324	42.63	1053.19	264095	151.212	151.312
ACTY_MOUSE	TTGVVLDSGDGVTHAVPIYEGFAMPHSIMR	4	790.142	51	151.287	0.14828	0.25789	0.25067	0.17523	0.09741	0.04542	31618570	59502990	52075910	37621370	20455950	54790010	0.123479	0.128591	0.152109	0.185498	61.43	790.142	264092	151.112	151.461
ACTZ_MOUSE	AQYYLPDGSTIEIGPSR	2	933.965	35	123.467	0.33685	0.34944	0.19839	0.08045	0.02589	0.00699	73536520	70649120	257689100	245723700	139609200	206210700	0.0740237	0.363708	0.0702318	0.0561356	50.97	933.963	211098	122.923	124.011
ACTZ_MOUSE	AcYLSINPQKDETLETEK	3	713.681	34	64.3692	0.29419	0.32956	0.21542	0.10335	0.03988	0.01299	61208260	63159300	36964750	20301500	3442726	20352900	0.297953	0.321398	0.332429	0.348566	41.09	713.681	95837	64.1836	64.5548
ACTZ_MOUSE	AcYLSINPQKDETLETEK	2	1070.02	34	64.3318	0.29419	0.32956	0.21542	0.10335	0.03988	0.01299	14763410	17061810	12750710	3563115	0	0	0.306683	0.283949	0.262913	0.236487	72.98	1070.02	95851	64.2111	64.4525
ACTZ_MOUSE	DQLQTFSEEHPVLLTEAPLNPR	2	1267.65	47	135.127	0.22945	0.32235	0.24201	0.12785	0.05305	0.01833	16905290	17833670	11775480	3947160	0	0	0.335013	0.326002	0.305381	0.279416	74.63	1267.65	233885	135.001	135.252
ACTZ_MOUSE	DQLQTFSEEHPVLLTEAPLNPR	3	845.434	47	135.127	0.22945	0.32235	0.24201	0.12785	0.05305	0.01833	83057780	107557500	74787970	44625820	15996380	3457401	0.252085	0.256135	0.256818	0.259238	50.81	845.436	233767	134.951	135.302
ACY1_MOUSE	SVSIQYLEAVR	2	632.848	23	90.4373	0.47884	0.33707	0.13419	0.03879	0.00899	0.00176	74214520	47462630	18395380	1300466	0	0	0.524955	0.510732	0.502514	0.491104	33.13	632.847	147984	90.2663	90.6084
ACY1_MOUSE	AVGIPALGFSPMNR	2	715.385	28	129.616	0.41204	0.3353	0.16695	0.06171	0.0183	0.00455	44139920	31219370	15237540	6066910	1034115	0	0.4518	0.458418	0.445601	0.422552	27.46	715.386	223173	129.428	129.803
ACY1_MOUSE	AMNLTLEPEIFPAATDSR	3	659.331	38	151.412	0.30733	0.33325	0.21045	0.09748	0.03626	0.01137	13133280	12114800	6228939	1125245	0	744579	0.393839	0.361453	0.381435	0.416031	25.16	659.331	264326	151.262	151.562
ACY1_MOUSE	AMNLTLEPEIFPAATDSR	2	988.493	38	151.437	0.30733	0.33325	0.21045	0.09748	0.03626	0.01137	30651710	48317760	29537590	12143840	6777827	0	0.24054	0.188509	0.243563	0.322885	55.03	988.493	264298	151.312	151.562
ACY1_MOUSE	AmNLTLEPEIFPAATDSR	2	996.491	38	129.225	0.30733	0.33325	0.21045	0.09748	0.03626	0.01137	2722226	2372455	2516480	0	5189731	1662104	0.18822	0.380434	0.251126	0.119723	29.53	996.489	223850	128.776	129.674
ACY1_MOUSE	IcTVQPNPDYGGAITFLEER	2	1140.55	38	141.262	0.26365	0.3249	0.2272	0.1154	0.04686	0.01599	51980100	63081850	44755730	33310570	21744970	131430800	0.1501	0.268637	0.26365	0.257704	71.84	1140.56	245194	141.013	141.512
ACY3_MOUSE	VTVPALLR	2	434.784	12	77.5506	0.59374	0.29916	0.08574	0.01789	0.00299	0.00042	343243100	164105200	46525000	6395369	351582	0	0.612256	0.609245	0.604518	0.59803	36.97	434.785	123655	77.0588	78.0423
ACY3_MOUSE	ELNQLLGPK	2	506.295	16	49.3673	0.55378	0.31335	0.10259	0.02461	0.00476	0.00078	356362900	189129900	52542800	1584554000	881910700	738599100	0.0937033	0.573591	0.595033	0.625109	36.96	506.296	64514	48.7195	50.0151
ACY3_MOUSE	NGIcLEMGPQPQGVLR	2	884.945	34	121.908	0.34795	0.32374	0.19505	0.08783	0.03214	0.00996	2172094	4137637	3566121	0	0	0	0.21994	0.133143	0.155536	0.185033	31.66	885.944	219994	121.108	122.707
ACY3_MOUSE	VAVTGGTHGNEMcGVYLAR	2	996.475	34	50.2346	0.30803	0.32185	0.20982	0.1019	0.04012	0.01339	57714870	64454100	37551850	16022490	6351861	0	0.316949	0.286685	0.317599	0.374975	38.27	996.468	67141	50.0786	50.3906
ACY3_MOUSE	VAVTGGTHGNEMcGVYLAR	3	664.652	34	50.2814	0.30803	0.32185	0.20982	0.1019	0.04012	0.01339	253307200	251992200	151306000	73151550	23477100	3198393	0.334871	0.323851	0.335326	0.355214	54.06	664.648	67120	50.0786	50.4841
ACY3_MOUSE	LFLYEPAGTETFSVESISK	2	1059.54	33	154.656	0.28251	0.34076	0.22193	0.10242	0.03731	0.01136	186251500	213798100	143501500	69156140	69999370	7111795	0.270001	0.299479	0.286264	0.270637	40.65	1059.54	269904	154.26	155.051
ACY3_MOUSE	ScTLTFLGSTATPDDPYEVK	2	1101.52	29	125.256	0.27862	0.32679	0.22134	0.10965	0.0436	0.01462	68622700	82983810	60282590	26590020	11757080	74320580	0.211435	0.268671	0.259863	0.248765	79.73	1102.02	214878	124.982	125.529
ACY3_MOUSE	ScTLTFLGSTATPDDPYEVKR	2	1179.57	33	101.361	0.25582	0.32146	0.2297	0.11934	0.04961	0.01736	13074110	15636130	14529950	3539175	3260163	0	0.261276	0.271822	0.218256	0.158498	63.58	1179.57	169449	101.23	101.492
ACY3_MOUSE	TADGDLAGTVHPQLQDHDFEPLRPGEPIFK	3	1100.88	62	122.926	0.14627	0.26804	0.2595	0.17482	0.09167	0.03976	36322350	53373080	51560690	28101110	15839990	4404997	0.191571	0.210511	0.179424	0.14718	31.13	1100.88	210343	122.57	123.281
ACY3_MOUSE	YWLQNPGELQRPSFSAMPVLANPAATAAccR	3	1159.56	71	158.513	0.12691	0.23428	0.24596	0.18671	0.11302	0.0575	10664380	13539790	15265730	12519620	5563822	3132894	0.17573	0.226364	0.170904	0.106243	67.65	1159.56	277830	158.413	158.614
ACYP1_MOUSE	GTVQGQLQGPVSK	2	649.857	25	25.0792	0.47937	0.33593	0.13426	0.0391	0.00915	0.00181	49225730	31452900	12792510	1289358	0	0	0.519475	0.509975	0.493962	0.47105	55.08	649.856	16287	24.9009	25.2576
ACYP1_MOUSE	VIANLDYSDFQIVK	2	812.933	21	134.651	0.37872	0.3521	0.17932	0.06528	0.01886	0.00457	38565170	40261650	40832480	19262890	1704555	1326230	0.271676	0.337932	0.230818	0.131546	29.87	812.934	233105	134.35	134.951
ADCK1_MOUSE	QGIGQAPVSATEDSEIR	2	879.437	43	48.4523	0.37885	0.34748	0.17963	0.06732	0.02022	0.00513	1604809	1025427	1175566	0	0	0	0.421674	0.50081	0.295	0.100429	46.23	879.438	63854	48.4523	48.4523
ADCK5_MOUSE	AINSNLGTPVDR	2	628.833	22	32.3105	0.49613	0.33054	0.12733	0.03593	0.00818	0.00158	28474330	17984930	9291929	4444901	26012120	18814860	0.271125	0.513617	0.450253	0.368706	33.76	628.833	30684	32.166	32.455
ADCK5_MOUSE	LGQLWGSHLISR	3	456.258	22	81.548	0.44305	0.34825	0.1493	0.04564	0.01105	0.00224	25428460	21700030	11522540	6726659	996647	0	0.383107	0.414241	0.386386	0.35515	34.1	456.257	131294	80.9596	82.1365
ADCK5_MOUSE	LGQGLcSFNHLLPTEYIQTLR	3	820.762	36	164.591	0.2324	0.31628	0.23852	0.12921	0.05559	0.02002	11496680	14968900	13990120	4147429	720058	937567	0.248519	0.246512	0.203363	0.156623	33.18	821.098	289976	164.045	165.137
ADDA_MOUSE	TLASAGGPDNLVLLDPGK	2	869.473	31	116.085	0.36716	0.35056	0.1847	0.06983	0.02102	0.00532	10698570	10572680	4923268	131704800	117991100	69001970	0.03102	0.355092	0.384625	0.422	62.88	869.471	197867	115.985	116.185
ADDA_MOUSE	YSDVEVPASVTGHSFASDGDSGTcSPLR	3	966.766	55	91.3389	0.19571	0.29407	0.24669	0.14914	0.07184	0.02908	3458254	4646320	5103919	2812381	0	0	0.215859	0.229494	0.170535	0.110731	30.43	966.773	150020	91.3013	91.3765
ADH1_MOUSE	SDLLMPR	2	416.223	12	43.2235	0.59842	0.26971	0.09902	0.02617	0.00554	0.00098	12800590000	4845920000	1916672000	509753100	621791000	3263857	0.618446	0.643314	0.620326	0.532353	55.09	416.223	52136	41.9102	44.5368
ADH1_MOUSE	INEAFDLLR	2	545.798	17	102.262	0.52637	0.32364	0.11366	0.02911	0.00599	0.00104	417572400	244595200	95944920	18862190	10410720	82708590	0.479916	0.541922	0.514856	0.479254	53.39	545.799	168150	100.652	103.872
ADH1_MOUSE	IIAVDINKDK	2	564.835	14	30.407	0.5185	0.32561	0.1172	0.0308	0.00651	0.00117	3849844000	2316942000	783373800	173435300	0	0	0.540436	0.532252	0.537699	0.546018	58.76	564.835	26142	29.9611	30.8529
ADH1_MOUSE	VIPLFSPQcGEcR	2	781.876	26	86.7455	0.39673	0.32	0.17677	0.07292	0.02451	0.00697	16990480000	13994070000	7888405000	3306529000	1116513000	309534600	0.38964	0.390027	0.387549	0.383534	50.29	781.876	139891	86.3644	87.1266
ADH1_MOUSE	VIPLFSPQcGEcR	3	521.587	26	86.7455	0.39673	0.32	0.17677	0.07292	0.02451	0.00697	472425700	387884900	213757400	85208810	32760240	8411276	0.393541	0.391039	0.393647	0.398798	34.66	521.587	141374	86.3644	87.1266
ADH1_MOUSE	FPLDPLITHVLPFEK	3	589.334	21	179.762	0.33094	0.35388	0.20131	0.08039	0.02516	0.00655	727152200	769391300	446193900	170707200	46269980	10447420	0.335068	0.334678	0.329553	0.323378	59.84	589.335	316307	179.563	179.96
ADH1_MOUSE	VcLIGcGFSTGYGSAVK	2	888.426	24	100.28	0.3495	0.32364	0.19447	0.08735	0.03189	0.00986	11166020000	10853330000	6612276000	2884929000	1006409000	345809900	0.339715	0.333808	0.336321	0.341206	103.32	888.427	167280	99.9934	100.566
ADH1_MOUSE	VcLIGcGFSTGYGSAVK	3	592.62	24	99.9882	0.3495	0.32364	0.19447	0.08735	0.03189	0.00986	616392400	575269500	337593700	157063600	48133750	17326140	0.351867	0.346967	0.352871	0.364044	57.85	592.622	167599	99.3865	100.59
ADH1_MOUSE	KFPLDPLITHVLPFEK	3	632.033	21	174.792	0.306	0.35069	0.21266	0.09018	0.02989	0.00822	14758700000	15978830000	9475836000	4023052000	1312791000	324901500	0.321722	0.326048	0.320455	0.315125	65.41	632.033	308232	172.266	177.319
ADH1_MOUSE	KFPLDPLITHVLPFEK	4	474.276	21	173.843	0.306	0.35069	0.21266	0.09018	0.02989	0.00822	2869410000	3031646000	1789452000	756267000	247977600	64362040	0.327591	0.334711	0.326554	0.316449	51.74	474.277	306477	173.45	174.237
ADH1_MOUSE	KFPLDPLITHVLPFEK	2	947.545	21	174.867	0.306	0.35069	0.21266	0.09018	0.02989	0.00822	1207435000	1373201000	795439700	310863200	78270840	7117671	0.320077	0.308692	0.315787	0.324509	83.15	947.547	304774	172.266	177.468
ADH1_MOUSE	AAVLWELHKPFTIEDIEVAPPK	4	626.595	42	156.328	0.21694	0.31918	0.2473	0.13346	0.05613	0.01954	7752768000	11650770000	8616446000	4859185000	1713815000	664208800	0.219892	0.210215	0.221543	0.233963	39.91	626.594	272546	155.737	156.918
ADH1_MOUSE	AAVLWELHKPFTIEDIEVAPPK	2	1252.18	42	156.278	0.21694	0.31918	0.2473	0.13346	0.05613	0.01954	973465900	1408527000	1037374000	548127500	212850500	70758280	0.228991	0.222291	0.228149	0.234946	39.92	1252.18	274653	155.687	156.869
ADH1_MOUSE	AAVLWELHKPFTIEDIEVAPPK	3	835.125	42	156.303	0.21694	0.31918	0.2473	0.13346	0.05613	0.01954	5231077000	7709929000	5593805000	2818217000	1446445000	397421400	0.225508	0.216379	0.228149	0.24093	66.1	835.125	272609	155.687	156.918
ADH1_MOUSE	IDGASPLDKVcLIGcGFSTGYGSAVK	3	891.44	42	143.468	0.20969	0.29579	0.2412	0.14382	0.06885	0.0278	577958400	711561200	538450200	326527300	181948600	95848540	0.237619	0.250994	0.246938	0.241824	64.64	891.441	247310	142.102	144.835
ADH1_MOUSE	IDGASPLDKVcLIGcGFSTGYGSAVK	2	1336.66	42	142.921	0.20969	0.29579	0.2412	0.14382	0.06885	0.0278	101691200	109392200	84946940	44966030	23526330	1839227	0.27757	0.293476	0.267351	0.229969	105.68	1336.66	247313	142.201	143.64
ADH1_MOUSE	QIHNFISTSTFSQYTVVDDIAVAK	3	895.457	39	154.918	0.20642	0.31105	0.24923	0.14002	0.06161	0.02253	885745500	1126502000	869033000	652656700	335763600	191714700	0.218088	0.261296	0.242139	0.219702	84.84	895.458	268504	152.818	157.017
ADH1_MOUSE	QIHNFISTSTFSQYTVVDDIAVAK	2	1342.68	39	154.071	0.20642	0.31105	0.24923	0.14002	0.06161	0.02253	51949810	73887680	62156240	29945840	5547435	12313660	0.220312	0.224658	0.208036	0.189427	75.92	1342.68	267369	153.001	155.141
ADH1_MOUSE	KFPLDPLITHVLPFEKINEAFDLLR	4	742.169	39	202.82	0.16228	0.28446	0.26041	0.16474	0.0807	0.03256	8584578	21878900	17529640	14209690	10683730	5211170	0.109921	0.0738268	0.128327	0.206523	45.96	742.17	359804	202.52	203.121
ADH1_MOUSE	KFPLDPLITHVLPFEKINEAFDLLR	5	593.937	39	202.946	0.16228	0.28446	0.26041	0.16474	0.0807	0.03256	2458385	4201841	6829721	4210140	2864730	1145213	0.113237	0.169533	0.0914357	0.0382068	54.77	593.939	362763	202.67	203.221
ADH1_MOUSE	SDDHVVSGTLVTPLPAVLGHEGAGIVESVGEGVTcVKPGDK	4	1021.52	71	168.627	0.0997	0.21108	0.24537	0.20093	0.12897	0.06877	2529830000	5484022000	6033349000	5060047000	3058789000	1698069000	0.10601	0.0947839	0.103303	0.114898	79.62	1021.52	299109	167.92	169.334
ADH1_MOUSE	SDDHVVSGTLVTPLPAVLGHEGAGIVESVGEGVTcVKPGDK	6	681.351	71	168.328	0.0997	0.21108	0.24537	0.20093	0.12897	0.06877	58638940	113645700	126792000	109678400	56190640	32971070	0.117769	0.119278	0.115715	0.110897	39.16	681.352	296602	167.522	169.134
ADH1_MOUSE	SDDHVVSGTLVTPLPAVLGHEGAGIVESVGEGVTcVKPGDK	3	1361.69	71	168.328	0.0997	0.21108	0.24537	0.20093	0.12897	0.06877	404137800	828312700	990073300	821623200	510411100	260042400	0.105945	0.106672	0.10041	0.0928624	76.54	1361.7	296424	167.472	169.184
ADH1_MOUSE	SDDHVVSGTLVTPLPAVLGHEGAGIVESVGEGVTcVKPGDK	5	817.42	71	168.428	0.0997	0.21108	0.24537	0.20093	0.12897	0.06877	7808402000	16980330000	19923890000	15270910000	9940645000	5219233000	0.103913	0.0941347	0.0955401	0.0975982	87.53	817.421	298026	167.472	169.384
ADH4_MOUSE	VcLIGcGFSSGYGAAINTAK	2	1023.49	35	112.951	0.30109	0.32151	0.21235	0.10435	0.04153	0.014	2944631	2906956	8025342	176634700	189282000	115505300	0.00594516	0.326394	0.0910136	0.0501762	37.52	1023.49	191994	112.933	112.97
ADH4_MOUSE	IQVIATcVcPTDINATDPK	2	1058.52	31	97.1532	0.29521	0.3193	0.21434	0.10712	0.04342	0.01493	24163730	27231100	17049520	6852502	0	0	0.320913	0.282136	0.300751	0.334106	28.83	1058.52	161243	97.0361	97.2702
ADH4_MOUSE	ALFPVVLGHEcAGIVESVGPGVTNFKPGDK	4	774.406	51	154.214	0.15916	0.27374	0.25501	0.16815	0.0873	0.03775	69177950	112016500	97737310	58132750	35510110	8510145	0.181529	0.176029	0.178039	0.180778	25.75	774.406	269182	153.869	154.56
ADH4_MOUSE	ALFPVVLGHEcAGIVESVGPGVTNFKPGDK	3	1032.21	51	154.139	0.15916	0.27374	0.25501	0.16815	0.0873	0.03775	10144790	11701600	12603600	10557350	1220326	0	0.219453	0.281304	0.199109	0.11649	32.17	1032.21	269448	154.018	154.26
ADH4_MOUSE	ELDKPVQDVITELTAGGVDYSLDcAGTAQTLK	3	1136.57	55	182.272	0.14414	0.25804	0.25328	0.17698	0.09776	0.04515	34914490	59869920	56627160	47548830	23281250	9321974	0.150777	0.155442	0.155671	0.155671	51.74	1136.57	320965	182.049	182.495
ADHX_MOUSE	IDPSAPLDK	2	478.258	17	32.2543	0.57617	0.30192	0.09487	0.02209	0.00418	0.00067	2005210000	1029121000	319130400	154025500	50181100	26069190	0.55953	0.582421	0.582076	0.582076	32.61	478.259	30306	31.4703	33.0383
ADHX_MOUSE	EFGASEcISPQDFSK	2	851.375	34	79.0611	0.3744	0.33396	0.18328	0.07479	0.02467	0.00688	1586398000	1399154000	760795200	318428000	167813000	28362310	0.372311	0.37817	0.378238	0.379526	51.96	851.375	126780	78.7553	79.3669
ADHX_MOUSE	AKEFGASEcISPQDFSK	3	634.296	38	56.099	0.33255	0.33491	0.2003	0.08838	0.03141	0.00942	1553223000	1551588000	921478900	342833500	117485500	52598630	0.342179	0.335271	0.335087	0.336363	34.1	634.294	78592	55.7642	56.4337
ADHX_MOUSE	AKEFGASEcISPQDFSK	2	950.941	38	56.0859	0.33255	0.33491	0.2003	0.08838	0.03141	0.00942	564954400	543302700	322172100	148486400	49405960	12777260	0.344254	0.34801	0.344116	0.336363	108.92	950.939	78746	55.7642	56.4076
ADHX_MOUSE	AGDTVIPLYIPQcGEcK	2	960.963	30	119.339	0.32291	0.32276	0.20438	0.09658	0.03706	0.01205	1965088000	2064458000	1251397000	645680200	243329100	87241840	0.314053	0.30686	0.321943	0.348031	28.24	960.957	203503	119.049	119.629
ADHX_MOUSE	AGDTVIPLYIPQcGEcK	3	640.978	30	119.361	0.32291	0.32276	0.20438	0.09658	0.03706	0.01205	202979600	222484900	117417200	67233740	26595940	7775426	0.314948	0.293238	0.341835	0.435254	36.56	640.979	203700	119.049	119.672
ADHX_MOUSE	VcLLGcGISTGYGAAVNTAK	2	1006.5	32	105.559	0.31119	0.32197	0.20866	0.10079	0.0395	0.01311	1149218000	1168651000	807913700	391385200	151870400	85807010	0.306063	0.316758	0.301383	0.278158	130.22	1006.5	178570	104.955	106.162
ADHX_MOUSE	VcLLGcGISTGYGAAVNTAK	3	671.336	32	105.471	0.31119	0.32197	0.20866	0.10079	0.0395	0.01311	415604800	437895900	291779500	85750850	63383750	16584320	0.317014	0.305338	0.30235	0.296593	53.3	671.338	176685	104.955	105.987
ADHX_MOUSE	LKAGDTVIPLYIPQcGEcK	3	721.371	31	112.773	0.27725	0.31848	0.22087	0.11344	0.04705	0.0165	88462400	97714130	65869630	46404620	14547060	9055260	0.274683	0.289765	0.290439	0.291339	28.67	721.368	191125	112.426	113.119
ADHX_MOUSE	LKAGDTVIPLYIPQcGEcK	2	1081.55	31	112.984	0.27725	0.31848	0.22087	0.11344	0.04705	0.0165	20601050	22520620	40043740	1927319	16863670	0	0.202057	0.293094	0.131378	0.0567036	45.88	1081.56	191228	112.567	113.401
ADHX_MOUSE	AAVAWEAGKPLSIEEIEVAPPK	4	577.066	53	130.959	0.25297	0.33318	0.23404	0.11556	0.04478	0.01444	17570300	18728720	14039390	5306931	0	8231857	0.275064	0.325373	0.279749	0.228711	49.17	577.066	225871	130.771	131.147
ADHX_MOUSE	AAVAWEAGKPLSIEEIEVAPPK	3	769.086	53	130.934	0.25297	0.33318	0.23404	0.11556	0.04478	0.01444	2974337000	3713897000	2551937000	1270920000	475512200	147227000	0.267144	0.270895	0.266734	0.261143	77.47	769.087	225503	130.624	131.244
ADHX_MOUSE	AAVAWEAGKPLSIEEIEVAPPK	2	1153.13	53	130.909	0.25297	0.33318	0.23404	0.11556	0.04478	0.01444	568236900	702711500	466716600	229617300	82554160	23571240	0.274059	0.274168	0.273889	0.275343	69.43	1153.13	225595	130.624	131.194
ADHX_MOUSE	VEPGSTcAVFGLGGVGLAVIMGcK	2	1190.1	39	186.693	0.23716	0.29842	0.23167	0.13377	0.06269	0.02493	11378480	15525140	10075790	1420804	959280	628058	0.284551	0.213315	0.255386	0.345596	71.79	1190.1	329465	186.518	186.867
ADHX_MOUSE	VEPGSTcAVFGLGGVGLAVIMGcK	3	793.734	39	186.891	0.23716	0.29842	0.23167	0.13377	0.06269	0.02493	20771870	25710500	22374920	12750250	5342082	9106365	0.216248	0.242085	0.219345	0.18754	32.77	793.735	329470	186.468	187.314
ADHX_MOUSE	VEPGSTcAVFGLGGVGLAVImGcK	2	1198.09	39	175.236	0.23716	0.29842	0.23167	0.13377	0.06269	0.02493	16347880	19134730	27956340	24247050	12738890	5128659	0.154878	0.258955	0.145771	0.0516989	37.5	1198.09	307757	174.836	175.636
ADHX_MOUSE	VEPGSTcAVFGLGGVGLAVImGcK	3	799.065	39	174.637	0.23716	0.29842	0.23167	0.13377	0.06269	0.02493	18629830	20174320	27498620	21462510	20919410	4523135	0.164563	0.282734	0.16734	0.0632889	40.78	799.065	307023	174.287	174.986
ADHX_MOUSE	IDPSAPLDKVcLLGcGISTGYGAAVNTAK	3	983.5	50	151.016	0.18094	0.28035	0.2471	0.15818	0.081	0.03492	25707580	43806410	38124150	25962600	13437530	2032610	0.172452	0.15506	0.167854	0.18552	45.36	983.501	263381	150.82	151.212
ADHX_MOUSE	VDEFVTGNLSFDQINQAFDLMHSGDSIR	4	789.624	52	182.322	0.15756	0.27029	0.25362	0.16938	0.08941	0.03945	45343440	68257590	65898530	41677020	21563400	6967948	0.181586	0.194479	0.173008	0.148794	55.9	789.625	321353	182.247	182.397
ADHX_MOUSE	VDEFVTGNLSFDQINQAFDLMHSGDSIR	3	1052.5	52	182.321	0.15756	0.27029	0.25362	0.16938	0.08941	0.03945	471298900	759024900	727622600	476741100	249976500	108309000	0.168745	0.175015	0.1634	0.150352	77.03	1052.5	321494	182.198	182.445
ADHX_MOUSE	VDEFVTGNLSFDQINQAFDLmHSGDSIR	4	793.623	52	168.391	0.15756	0.27029	0.25362	0.16938	0.08941	0.03945	6234647	12009330	10054410	6099660	1879519	0	0.17186	0.127678	0.15756	0.197975	43.88	793.624	296022	168.247	168.534
ADHX_MOUSE	IKVDEFVTGNLSFDQINQAFDLMHSGDSIR	4	849.919	53	183.415	0.136	0.25225	0.25432	0.18143	0.10189	0.04768	50691330	77489870	109514100	59564200	35427130	18414460	0.144378	0.188619	0.117217	0.0575282	44.63	849.917	323400	182.843	183.987
ADHX_MOUSE	IKVDEFVTGNLSFDQINQAFDLMHSGDSIR	3	1132.89	53	183.042	0.136	0.25225	0.25432	0.18143	0.10189	0.04768	14260790	21944530	29729770	26273700	17433450	13407720	0.115894	0.186705	0.121659	0.0651079	33.82	1132.9	322545	182.843	183.24
ADHX_MOUSE	ILATAVcHTDAYTLSGADPEGcFPVILGHEGAGIVESVGEGVTK	4	1125.3	83	176.523	0.08048	0.1788	0.22852	0.20772	0.14853	0.08844	111478000	263752800	295542700	270741100	187710500	123307800	0.0890021	0.0696765	0.0874424	0.1178	78.63	1125.31	309918	176.129	176.917
ADK_MOUSE	AGHYAASVIIR	2	579.325	25	32.7508	0.50431	0.33279	0.12226	0.03238	0.00684	0.00122	151496900	100507300	88761270	29133300	8132787	564881	0.400154	0.50253	0.338653	0.170697	41.97	579.326	30661	31.7268	33.7749
ADK_MOUSE	AATFFGcIGIDK	2	650.324	19	114.104	0.45597	0.32554	0.14929	0.05112	0.01407	0.00325	1066406000	816854900	393993600	140603900	39642580	4040035	0.433227	0.432883	0.430666	0.427394	63.64	650.325	191546	112.795	115.412
ADK_MOUSE	SLVANLAAANcYK	2	697.858	26	72.5974	0.44325	0.32727	0.15471	0.05461	0.01553	0.00372	3384013000	2459743000	1146464000	409615000	63879090	37202450	0.451147	0.448364	0.449049	0.451389	68.86	697.859	113304	72.1883	73.0065
ADK_MOUSE	VFTLNLSAPFISQFFK	2	930.009	22	194.012	0.311	0.35136	0.21039	0.0882	0.02893	0.00788	165721600	188171200	122323700	50418280	16405630	4108615	0.302882	0.309236	0.294984	0.279139	85.43	930.009	342356	193.861	194.162
ADK_MOUSE	VFTLNLSAPFISQFFK	3	620.342	22	193.586	0.311	0.35136	0.21039	0.0882	0.02893	0.00788	17202550	21644590	10849470	5775513	1945254	664529	0.296177	0.27362	0.324265	0.38376	57.26	620.343	342425	193.061	194.111
ADK_MOUSE	YSLKPNDQILAEDKHK	2	950.002	29	33.0825	0.33106	0.34986	0.20102	0.08219	0.0266	0.00721	40504490	43037510	24835960	2028257	0	0	0.366868	0.329163	0.329145	0.329145	38.3	950.002	31993	32.8579	33.3071
ADK_MOUSE	YSLKPNDQILAEDKHK	3	633.671	29	33.1033	0.33106	0.34986	0.20102	0.08219	0.0266	0.00721	187263800	196349100	109956400	47281640	6914282	0	0.341869	0.33381	0.337848	0.341787	29.19	633.672	31874	32.8995	33.3071
ADK_MOUSE	AATFFGcIGIDKFGEILKR	4	536.54	30	161.363	0.27196	0.3305	0.22484	0.11044	0.04315	0.01411	6219594	5286089	4351836	1589664	0	1905650	0.321379	0.392754	0.30383	0.198133	34.78	536.54	283201	161.242	161.483
ADK_MOUSE	EALMDVMPYVDILFGNETEAATFAR	3	935.115	48	197.893	0.17931	0.27945	0.24741	0.159	0.0817	0.03534	4138746	7902749	4855204	2766182	0	2282666	0.188592	0.126402	0.206054	0.28911	52.68	935.119	348919	197.768	198.017
ADK_MOUSE	EALmDVMPYVDILFGNETEAATFAR	3	940.447	48	193.611	0.17931	0.27945	0.24741	0.159	0.0817	0.03534	7858488	5374769	4020231	2495348	959241	0	0.379489	0.433361	0.28911	0.249443	43.36	940.448	341544	193.36	193.861
ADK_MOUSE	EALmDVmPYVDILFGNETEAATFAR	3	945.779	48	186.543	0.17931	0.27945	0.24741	0.159	0.0817	0.03534	29008380	41521500	36663620	22732560	15405430	12158040	0.184192	0.203645	0.193614	0.180173	65.14	945.779	328600	186.069	187.017
ADK_MOUSE	AADAHVDAHYYEQNEQPTGTcAAcITGGNR	3	1093.14	71	46.4926	0.15983	0.26462	0.24866	0.16939	0.09225	0.0423	336057400	579985700	532667800	351628700	213351600	67804970	0.16145	0.148999	0.157576	0.167973	66.14	1093.14	62130	45.5491	47.436
ADK_MOUSE	KAADAHVDAHYYEQNEQPTGTcAAcITGGNR	3	1135.84	72	42.1998	0.14826	0.25603	0.24936	0.17542	0.09842	0.04643	57989300	95703720	83428480	57516960	19097530	3683013	0.18269	0.160056	0.171202	0.187957	63.9	1135.84	52059	41.2347	43.1649
ADPGK_MOUSE	LAAAWDALIAQPAR	2	733.909	38	127.011	0.41654	0.35158	0.1616	0.05292	0.01372	0.00298	12177300	9073135	4373982	0	0	0	0.475223	0.459923	0.431028	0.396447	35.91	733.909	218576	126.89	127.132
ADPGK_MOUSE	LGPAPVPVGPLSPESR	2	786.941	35	95.7382	0.39495	0.3521	0.17178	0.05986	0.01655	0.00384	58038480	49317760	22597570	8438371	3609213	814267	0.406387	0.411801	0.416226	0.422085	32.26	786.941	158293	95.5435	95.9329
ADPGK_MOUSE	APQEFTTSHLESGSR	3	549.597	35	25.4981	0.39677	0.34789	0.17143	0.06116	0.01748	0.00422	36492120	33818430	15095990	6579884	4080640	1019936	0.37587	0.377463	0.405189	0.442175	48.27	549.597	17268	25.3576	25.6386
ADPRS_MOUSE	VAGISLAYSSVQDVQK	2	832.946	31	92.2548	0.38235	0.35025	0.1778	0.0649	0.01889	0.00463	3845156	4973825	3626087	0	0	0	0.30897	0.262747	0.250079	0.237056	31.77	833.448	151714	92.1599	92.3496
ADPRS_MOUSE	TETLYYTDDTAMTR	2	840.875	18	58.0318	0.37239	0.33268	0.18425	0.07597	0.02538	0.00718	2369556	1645663	1001768	1789258	1320895	0	0.291561	0.45481	0.40519	0.324013	41.23	840.875	83243	58.0318	58.0318
ADRM1_MOUSE	TSGTVEDDLIIFPDDcEFKR	2	1179.05	32	132.591	0.25628	0.32106	0.22941	0.11933	0.04971	0.01744	1309559	1740666	1020722	907566	0	0	0.263042	0.237447	0.282066	0.350161	58.96	1179.56	229290	132.591	132.591
ADRO_MOUSE	LTELLLR	2	429.276	9	71.1682	0.60126	0.29414	0.08369	0.01749	0.00294	0.00042	32129260	20000050	7127160	0	452582	0	0.538097	0.526759	0.518581	0.5087	41.53	429.276	109069	70.8409	71.4955
ADRO_MOUSE	TDITEAALGALR	2	615.838	25	108.042	0.49962	0.32935	0.12591	0.0353	0.00799	0.00153	53833030	60817770	9277166	22126660	666810	446501	0.365793	0.313483	0.571638	0.640753	59.21	615.836	183012	107.458	108.626
ADRO_MOUSE	SPQQVLPTPDGQR	2	711.87	30	35.4088	0.44767	0.3427	0.14828	0.04657	0.01173	0.0025	132147200	107274900	51552790	47225490	31389270	10460500	0.34771	0.427449	0.41653	0.401756	46.04	711.87	38007	34.8889	35.9287
ADRO_MOUSE	AVPTGDVEDLPcGLLLSSVGYK	2	1145.59	35	170.481	0.26163	0.32391	0.22783	0.11646	0.04761	0.01637	42060760	48047770	38542890	15129050	4798430	0	0.283087	0.28794	0.252626	0.208967	64.62	1145.59	299651	170.235	170.727
ADRO_MOUSE	TPQIcVVGSGPAGFYTAQHLLK	2	1172.61	39	130.161	0.24615	0.32179	0.23403	0.1225	0.05097	0.01776	14234970	31313680	33731260	24020960	7142400	1524983	0.127134	0.101866	0.108425	0.116015	42.06	1172.61	224866	129.946	130.376
ADRO_MOUSE	EAYHAVVLSYGAEDHQPLGIPGEELPGVVSAR	3	1120.9	73	139.467	0.14112	0.26327	0.25951	0.17791	0.0949	0.04186	7895915	12675610	15037810	7477081	3551812	1343044	0.164562	0.183144	0.13606	0.092968	56.24	1120.9	242024	139.342	139.591
ADT2_MOUSE	GNLANVIR	2	428.754	15	37.4837	0.61556	0.28656	0.07883	0.016	0.00263	0.00037	7180498000	3035766000	1652683000	1153550000	2254801000	1010402000	0.440854	0.642479	0.512027	0.338378	53.76	428.754	56055	34.0322	40.9353
ADT2_MOUSE	QIFLGGVDK	2	488.777	12	52.5756	0.55758	0.3128	0.10066	0.02366	0.00447	0.00072	1030639000	528650800	149573200	468063500	233687900	60015290	0.417156	0.585084	0.596231	0.612077	45.49	488.777	71489	52.1653	52.986
ADT2_MOUSE	EQGVLSFWR	2	561.291	17	110.867	0.50866	0.33128	0.12045	0.03161	0.00662	0.00117	5295611000	3287507000	1151166000	293587700	61081880	11154600	0.524312	0.524415	0.524454	0.524454	36.04	561.291	188161	110.463	111.271
ADT2_MOUSE	LLLQVQHASK	2	568.843	20	28.8025	0.51143	0.33028	0.11931	0.03114	0.00649	0.00114	1056929000	661414800	222575100	53905590	1072193	0	0.529551	0.521769	0.530163	0.54085	40	568.843	22919	28.2869	29.3181
ADT2_MOUSE	AAYFGIYDTAK	2	610.303	18	72.0317	0.47542	0.33908	0.13536	0.03905	0.00901	0.00175	4372921000	2845752000	1098710000	271889900	63217820	20023460	0.504228	0.506109	0.499067	0.490182	44.02	610.304	112626	71.5325	72.5308
ADT2_MOUSE	DFLAGGVAAAISK	2	610.338	27	114.054	0.48737	0.33542	0.1303	0.03673	0.0083	0.00158	3149598000	2064634000	844446400	229471100	47263450	41195910	0.49393	0.503579	0.48737	0.465484	66.31	610.338	191637	112.837	115.27
ADT2_MOUSE	DFLAGGVAAAISK	3	407.228	27	112.775	0.48737	0.33542	0.1303	0.03673	0.0083	0.00158	1299120	804332	1022890	0	0	0	0.41554	0.522273	0.284	0.12233	37.15	407.228	191260	112.618	112.933
ADT2_MOUSE	YFPTQALNFAFK	2	723.874	19	149.568	0.40126	0.35459	0.16851	0.05661	0.01498	0.00331	6969143000	5978231000	2785892000	888224400	237730200	57402620	0.41197	0.411785	0.41051	0.409731	51.68	723.87	260375	149.213	149.922
ADT2_MOUSE	GTDIMYTGTLDcWR	2	844.874	16	113.466	0.36107	0.3218	0.1903	0.08416	0.03034	0.00928	720220400	650749900	363654900	151460400	53883190	13216340	0.368741	0.356657	0.370427	0.399879	58.2	844.874	191968	113.006	113.925
ADT2_MOUSE	GTDImYTGTLDcWR	2	852.871	16	91.3907	0.36107	0.3218	0.1903	0.08416	0.03034	0.00928	60945140	59153670	35734220	17063890	977164	0	0.350513	0.333591	0.338639	0.348007	56.85	852.872	149671	91.1697	91.6117
ADT2_MOUSE	YFPTQALNFAFKDk	2	866.441	21	153.771	0.35076	0.35457	0.19214	0.07346	0.0221	0.00554	13172780	9478437	5356789	5168164	1260739	0	0.382519	0.470319	0.407803	0.333497	41.62	866.442	268792	153.723	153.819
ADT2_MOUSE	GMGGAFVLVLYDEIKK	3	580.652	22	172.807	0.33562	0.33896	0.19906	0.08568	0.02953	0.00854	17477170	14016770	12997010	1314934	295114	0	0.379106	0.413593	0.292048	0.158215	32.7	580.65	304019	172.028	173.587
ADT2_MOUSE	KGTDIMYTGTLDcWR	2	908.921	17	90.8166	0.33389	0.32317	0.20032	0.09275	0.03489	0.01113	933620800	926598100	593523500	270586400	90294090	38731010	0.327201	0.325789	0.322166	0.315642	66.98	908.922	148349	90.5081	91.1252
ADT2_MOUSE	KGTDImYTGTLDcWR	2	916.919	17	71.0496	0.33389	0.32317	0.20032	0.09275	0.03489	0.01113	180989800	232541700	112323400	85445140	9971717	35419740	0.275609	0.24392	0.327143	0.395438	51.38	916.916	108360	69.9941	72.1052
ADT2_MOUSE	DFLAGGVAAAISkTAVAPIER	3	700.388	47	180.882	0.2991	0.34601	0.21519	0.09459	0.03275	0.00947	22918900	22345650	16143410	0	0	0	0.373224	0.358867	0.303347	0.240819	64.69	700.39	318517	180.607	181.157
ADT2_MOUSE	DFLAGGVAAAISkTAVAPIER	2	1050.08	47	180.707	0.2991	0.34601	0.21519	0.09459	0.03275	0.00947	17936490	17300840	14541350	0	0	0	0.360325	0.362643	0.277413	0.188262	72.98	1050.08	318317	180.557	180.857
ADT2_MOUSE	TDAAVSFAkDFLAGGVAAAISK	2	1076.57	45	192.535	0.28903	0.34315	0.21937	0.09921	0.03537	0.01053	4348732	5720672	3304262	3140621	0	923461	0.249386	0.254296	0.28903	0.330746	42.28	1076.57	340010	192.509	192.56
ADT2_MOUSE	TDAAVSFAkDFLAGGVAAAISK	3	718.048	45	192.31	0.28903	0.34315	0.21937	0.09921	0.03537	0.01053	10313140	14067810	9712711	5709638	5878660	1587301	0.218179	0.242278	0.250204	0.259403	42.16	718.048	340002	192.01	192.61
ADT2_MOUSE	YFAGNLASGGAAGATSLcFVYPLDFAR	3	932.787	53	183.166	0.18668	0.29308	0.25089	0.15282	0.07353	0.02953	293921800	492011400	439560700	254347200	98569340	40172060	0.181592	0.168262	0.169677	0.172401	54.4	932.789	322719	182.943	183.39
ADT2_MOUSE	TDAAVSFAkDFLAGGVAAAISKTAVAPIER	3	997.205	65	193.636	0.17795	0.29379	0.2563	0.15594	0.07402	0.0291	26227120	45274550	38651500	24777160	13472480	4723587	0.171278	0.165055	0.174513	0.185026	71.02	997.207	342439	193.511	193.761
ADX_MOUSE	VPEAVADVR	2	478.264	21	27.5414	0.57974	0.30134	0.09305	0.02123	0.00393	0.00062	985411200	541753100	203629900	72208410	23024210	1350043000	0.310261	0.562627	0.534059	0.494952	34.58	478.263	21264	26.6062	28.4766
ADX_MOUSE	LGcQVcLTK	2	539.773	11	29.9118	0.53378	0.27775	0.13083	0.04264	0.01169	0.00268	904483700	486524200	223695200	415931900	212892700	1057795000	0.273976	0.524499	0.531436	0.565124	47.37	539.773	25395	29.495	30.3286
ADX_MOUSE	LDAITDEENDMLDLAFGLTDR	2	1184.05	37	190.968	0.25336	0.31878	0.23007	0.12114	0.05117	0.01824	19558780	23937490	18157470	9933242	9314885	23217160	0.18785	0.262213	0.249637	0.232665	159.45	1184.06	337248	190.868	191.068
ADX_MOUSE	LDAITDEENDMLDLAFGLTDR	3	789.706	37	190.968	0.25336	0.31878	0.23007	0.12114	0.05117	0.01824	18594560	23367490	15552720	7956082	6212228	5571401	0.240692	0.253747	0.268802	0.289395	56.81	789.707	337224	190.868	191.068
AFAD_MOUSE	LAAGDQLLSVDGR	2	657.854	28	70.9714	0.47823	0.33532	0.13503	0.03973	0.00941	0.00189	32204830	21721630	9545572	5204363	10145010	4360905	0.38716	0.491168	0.468943	0.439638	45.16	657.854	109121	70.8409	71.102
AFAD_MOUSE	ISETTMLQSGMR	2	677.329	22	52.5213	0.4384	0.30781	0.1628	0.06342	0.0204	0.00556	1320512	1290482	669167	0	1343852	744610	0.245968	0.333533	0.369013	0.458103	36.4	677.328	72248	52.5213	52.5213
AFAD_MOUSE	IDDVLHTLTGAMSLLR	3	585.654	24	183.315	0.34922	0.33732	0.19343	0.08182	0.02782	0.00797	12711900	8985751	5855919	2056369	513497	505819	0.415025	0.453102	0.387105	0.29008	58.41	585.654	323375	183.24	183.39
AFAD_MOUSE	EIILDDDEcPLQIFR	2	938.461	29	164.519	0.33431	0.33558	0.19959	0.08752	0.03089	0.00919	64979760	14256820	46946990	23823240	68408590	5265703	0.290502	0.740364	0.296755	0.0757455	39.58	938.464	288598	163.851	165.186
AFAD_MOUSE	TQDATGPELILPASIEFR	2	979.515	38	158.014	0.3196	0.34779	0.20606	0.08695	0.02906	0.00814	22912420	15947420	27050440	13834610	0	2647859	0.278088	0.474013	0.211531	0.0456779	87.93	979.517	277137	157.914	158.115
AFAD_MOUSE	ITSVSTGNLcTEEQSPPPRPEAYPIPTQTYTR	3	1197.59	64	92.898	0.12864	0.24437	0.25309	0.18557	0.10714	0.05156	2137452	2602368	2458156	3197453	0	0	0.205615	0.255368	0.211528	0.157831	71.87	1198.26	152749	92.8337	92.9623
AFAM_MOUSE	FTESENVcQER	2	699.801	26	20.8835	0.45991	0.3188	0.14947	0.05239	0.01493	0.0036	14500890	10004210	7920122	1969126	0	432113	0.416376	0.461419	0.35228	0.210542	47.86	699.802	8415	20.7269	21.0401
AFG32_MOUSE	VALLLLEK	2	449.802	11	100.535	0.57654	0.30639	0.09253	0.02034	0.00358	0.00053	515267000	247004900	72435790	9201887	1278638	0	0.609648	0.607418	0.599133	0.588061	37.26	449.802	166595	100.263	100.807
AFG32_MOUSE	NLETLQQELGIEGENR	2	921.963	38	114.356	0.35977	0.34795	0.18814	0.07347	0.02294	0.00605	9428948	10197440	10353290	2941250	0	999063	0.277976	0.320954	0.22391	0.131162	84.24	921.962	194391	114.144	114.569
AFG32_MOUSE	EVLDKNDMVQLLGPRPFTEK	3	777.079	33	118.322	0.24693	0.32053	0.23331	0.1227	0.05142	0.01809	5586302	7421294	6102437	2714595	2468581	0	0.229953	0.239536	0.221408	0.199775	29.94	777.408	202121	118.24	118.405
AFG32_MOUSE	LASLTPGFSGADVANVcNEAALIAAR	2	1294.66	59	161.466	0.22527	0.31133	0.24004	0.13337	0.059	0.0219	3416040	3325360	2480686	0	0	0	0.370419	0.339418	0.295338	0.238956	112.14	1294.66	282656	160.954	161.978
AFG32_MOUSE	KLASLTPGFSGADVANVcNEAALIAAR	3	906.141	59	147.941	0.20844	0.30386	0.24499	0.14171	0.06509	0.02505	32237310	39007480	27472410	19874110	17753900	9678537	0.220768	0.267175	0.265362	0.263807	68.08	906.142	257863	147.716	148.166
AFTIN_MOUSE	GAVASGHLQEPGTSVQTALLNR	3	736.057	49	73.2929	0.28756	0.34169	0.21978	0.10033	0.03619	0.01092	3372209	2862683	1681732	885986	0	0	0.383092	0.404193	0.368977	0.324991	45.97	736.058	113916	73.2739	73.312
AGFG1_MOUSE	APVGSVVSVPSHSSASSDK	2	899.453	41	26.3664	0.36617	0.34839	0.18526	0.07114	0.02184	0.00566	1024433	2419365	1012208	0	0	0	0.229899	0.0915423	0.24149	0.479551	35.96	899.45	20004	26.3664	26.3664
AGFG1_MOUSE	SSSADFGTFSTSQSHQTASTVSK	2	1174.54	46	33.9031	0.27216	0.33407	0.22525	0.10869	0.04168	0.01343	5215996	5053239	8915236	7456065	2974015	2009135	0.16494	0.35275	0.152578	0.0291445	59.49	1174.54	34120	33.8615	33.9447
AGFG2_MOUSE	GSVSATPVQGSVPEGKPIR	3	622.674	40	33.2857	0.34481	0.35028	0.19482	0.07742	0.02442	0.00646	40778360	41781700	29416970	8153432	0	3152913	0.330769	0.34181	0.298482	0.250049	30.78	622.674	32694	33.1994	33.3721
AGFG2_MOUSE	SISMTTFTEPEVLFLQSR	3	696.022	30	179.364	0.28322	0.3298	0.21993	0.10693	0.04163	0.01363	683806	2048834	626272	0	0	0	0.20358	0.0478697	0.252646	0.381755	29.54	696.021	315963	179.364	179.364
AGFG2_MOUSE	SISMTTFTEPEVLFLQSR	2	1043.53	30	178.94	0.28322	0.3298	0.21993	0.10693	0.04163	0.01363	26633660	25002450	24534360	3312640	29010360	2253272	0.240492	0.355226	0.251886	0.141769	80.63	1043.53	315750	178.417	179.463
AGK_MOUSE	IPIGFIPLGQTSSLSHTLFAESGNK	3	872.134	44	172.713	0.21244	0.31529	0.24796	0.13642	0.05868	0.02095	41760590	73267910	46593040	24863120	21296340	1536717	0.199508	0.162258	0.220049	0.293862	56.63	872.137	303468	172.417	173.008
AGM1_MOUSE	YGQATVEGYcQK	2	702.317	23	23.0674	0.44339	0.32545	0.15513	0.05527	0.01592	0.00387	30823760	25703050	13036390	9162252	5956463	2139185	0.355026	0.401342	0.403405	0.40809	47.09	702.315	12566	22.7418	23.3929
AGM1_MOUSE	AFVDLTNQVScSGDVK	2	870.417	25	80.2952	0.37108	0.3343	0.18461	0.07575	0.02512	0.00704	13396910	10705180	7663839	1146853	933362	0	0.395818	0.410927	0.342502	0.251093	84.32	870.419	127875	80.2048	80.3856
AGM1_MOUSE	LVDPLGEMLAPSWEEHATcLASAEEQDVR	3	1085.18	68	175.161	0.15048	0.25802	0.24946	0.17422	0.09705	0.04545	31619910	54673220	50742730	32492310	18936000	7214635	0.161591	0.148325	0.155684	0.164381	30.84	1085.18	307751	174.886	175.436
AGO2_MOUSE	YAQGADSVEPMFR	2	735.838	30	59.2546	0.41021	0.33235	0.16831	0.06351	0.01934	0.00496	13387430	10026680	5777978	3294766	2491835	59657760	0.141462	0.436136	0.399276	0.343476	45.58	735.838	85554	59.1625	59.3467
AGO2_MOUSE	SFFTASEGcSNPLGGGR	2	872.391	34	84.2646	0.36971	0.33518	0.1851	0.07585	0.02509	0.007	3929330	3513412	2055618	0	0	0	0.413685	0.374343	0.36101	0.340702	33.64	872.897	136389	84.228	84.3012
AGO2_MOUSE	SVSIPAPAYYAHLVAFR	3	621.337	36	144.498	0.31819	0.35216	0.20712	0.08544	0.02761	0.00741	13036000	10790540	7300911	4997411	973677	0	0.351389	0.421029	0.346873	0.263731	41.56	621.339	251220	144.211	144.785
AGRIN_MOUSE	EAAcQQQVQIEEAR	2	830.391	46	25.3076	0.39967	0.33102	0.1731	0.06754	0.02135	0.00571	2738508	3359414	4236410	2498963	932291	0	0.198939	0.268787	0.166912	0.0794685	85.31	830.391	16956	25.2576	25.3576
AGT2_MOUSE	LSALLPEPLK	2	540.837	18	99.7865	0.51899	0.32753	0.11622	0.02987	0.00614	0.00106	576264100	348654800	112253600	26998950	4460817	0	0.539254	0.532703	0.544804	0.559665	36.37	540.837	166263	99.6408	99.9321
AGT2_MOUSE	NSQEVGTYMLLK	2	691.853	18	78.3556	0.43281	0.32819	0.15921	0.05768	0.01688	0.00416	429640900	323930300	141606400	77169720	22757990	68128800	0.404089	0.434684	0.455972	0.49957	61.62	691.856	123444	78.0139	78.6973
AGT2_MOUSE	AHSNHTDIISFR	2	699.35	24	32.0176	0.44865	0.34427	0.14743	0.04557	0.01125	0.00234	45475800	46736580	22550730	3109072	1649304	1461739	0.375885	0.346301	0.369977	0.39779	32.63	699.347	30519	31.4703	32.5649
AGT2_MOUSE	HSMPPcDFSPEK	2	716.305	25	28.4311	0.41776	0.31443	0.16952	0.06794	0.02231	0.00621	141796000	126411800	107532300	53277980	31235110	7340168	0.303246	0.363749	0.287018	0.188627	32.19	716.808	23175	27.4675	29.3947
AGT2_MOUSE	GGVcIADEVQTGFGR	2	783.372	29	89.4301	0.41041	0.33147	0.16839	0.06379	0.01953	0.00505	29345450	21235400	11093830	5152767	1549823	1020979	0.422856	0.446432	0.427406	0.395214	29.65	783.876	150058	88.8203	90.0399
AGT2_MOUSE	GIGNGFPMAAVVTTPEIAK	2	936.998	34	145.621	0.31844	0.3365	0.20611	0.09245	0.03323	0.01004	243278100	251966500	152794300	70949640	23489960	3870530	0.325958	0.325199	0.323899	0.3228	58.02	936.998	253395	145.373	145.869
AGT2_MOUSE	VIFLVNSGSEANDLAMVMAR	3	713.031	38	168.718	0.26981	0.31621	0.22331	0.11675	0.04931	0.01762	61874470	71111210	43907680	21548140	37697100	2587150	0.259186	0.276003	0.300061	0.342545	74.07	713.029	296024	168.152	169.284
AGT2_MOUSE	VIFLVNSGSEANDLAMVMAR	2	1069.04	38	168.866	0.26981	0.31621	0.22331	0.11675	0.04931	0.01762	78709040	85868250	60273490	18669390	6814414	12783340	0.29914	0.2926	0.284544	0.272903	123.2	1069.04	296081	168.247	169.484
AGT2_MOUSE	MEVPGGIGcQSTMcPDVFR	2	1070.97	35	121.413	0.27074	0.29413	0.22084	0.12388	0.05737	0.0227	214653400	240528000	181690600	107814000	47543380	16185780	0.265524	0.261656	0.26326	0.266975	84.77	1070.97	207664	121.157	121.668
AGT2_MOUSE	MEVPGGIGcQSTMcPDVFR	3	714.314	35	121.413	0.27074	0.29413	0.22084	0.12388	0.05737	0.0227	63297780	78604660	68308020	25880380	13231520	5371095	0.248525	0.231851	0.217006	0.193837	80.41	714.315	207820	121.207	121.618
AGT2_MOUSE	mEVPGGIGcQSTMcPDVFR	2	1078.97	35	101.332	0.27074	0.29413	0.22084	0.12388	0.05737	0.0227	31219890	33800130	28830470	6859066	871350	0	0.30734	0.271756	0.246292	0.202229	107.46	1078.97	168885	100.941	101.723
AGT2_MOUSE	GAYHGcSPYTLGLTNVGIYK	2	1086.03	28	103.206	0.2734	0.32915	0.22395	0.11048	0.04349	0.01437	94392610	111168100	73673710	37509260	11103460	0	0.287917	0.280658	0.282738	0.28512	72.44	1086.03	172845	102.999	103.413
AGT2_MOUSE	GAYHGcSPYTLGLTNVGIYK	3	724.358	28	103.202	0.2734	0.32915	0.22395	0.11048	0.04349	0.01437	293253600	339588600	212979300	111042300	44543410	17557980	0.287796	0.286253	0.296495	0.309168	39.82	724.359	173316	102.949	103.455
AGT2_MOUSE	TEVNQIHEDcKDMGLLVGR	2	1107.54	34	69.5719	0.27578	0.31603	0.22107	0.11481	0.04828	0.01721	6494717	6931314	7243498	2272102	985771	0	0.271434	0.298392	0.215698	0.12457	94.26	1107.54	106581	69.5341	69.6097
AGT2_MOUSE	TEVNQIHEDcKDMGLLVGR	4	554.271	34	69.7385	0.27578	0.31603	0.22107	0.11481	0.04828	0.01721	250483900	255091200	195872800	91779060	148813300	5992802	0.264214	0.313368	0.280508	0.232561	66.12	554.272	106281	69.4174	70.0596
AGT2_MOUSE	TEVNQIHEDcKDMGLLVGR	3	738.693	34	69.7483	0.27578	0.31603	0.22107	0.11481	0.04828	0.01721	80509210	95512970	66196760	34432360	15109760	3363489	0.272797	0.264866	0.271129	0.280508	46.23	738.694	107480	69.5026	69.9941
AGT2_MOUSE	TEVNQIHEDcKDmGLLVGR	3	744.025	34	40.5944	0.27578	0.31603	0.22107	0.11481	0.04828	0.01721	9984431	13504980	9671933	5889954	1529823	0	0.246036	0.22444	0.240642	0.264746	50.26	744.024	47512	40.4938	40.695
AGT2_MOUSE	LWHTSSVFFHSPMHEYAEK	3	778.365	35	101.796	0.2334	0.31758	0.23851	0.12841	0.05482	0.01957	7891713	9048845	7578765	35618980	0	8553910	0.114885	0.289287	0.24426	0.193101	31.87	778.699	170194	101.399	102.192
AGT2_MOUSE	LGSHFWGFQTHDVLPDIVTMAK	3	833.755	32	166.949	0.21274	0.30837	0.24486	0.13878	0.06223	0.0233	114137500	160314300	225043900	68711440	26730750	151701600	0.152868	0.222525	0.131152	0.0591584	28.34	833.754	292669	166.524	167.373
AGT2_MOUSE	LGSHFWGFQTHDVLPDIVTMAK	2	1250.13	32	166.801	0.21274	0.30837	0.24486	0.13878	0.06223	0.0233	14171900	17854070	15483050	8079417	0	0	0.254943	0.257315	0.221772	0.181208	71.45	1250.13	292945	166.575	167.027
AHSA1_MOUSE	ETFLTSPEELYR	2	742.867	22	104.099	0.41809	0.34714	0.1616	0.05441	0.01466	0.00333	209513300	179010900	112114200	803258000	7170815	142509000	0.144136	0.408136	0.355053	0.293182	31.75	742.868	174465	103.717	104.48
AHSA1_MOUSE	ADATNVNNWHWTER	2	857.39	26	50.0531	0.37312	0.3517	0.18193	0.06733	0.01979	0.00489	48623990	43258330	22156640	5255936	0	0	0.407595	0.393424	0.385941	0.377021	40.38	857.388	66747	49.9071	50.1991
AHSA1_MOUSE	FHMVDGNVTGEFTDLVPEK	3	712.342	28	133.996	0.27556	0.32791	0.2228	0.11024	0.04365	0.01454	59466040	71125610	64544010	38887940	14638050	93280130	0.173907	0.273886	0.222552	0.165693	35.85	712.341	230813	133.34	134.651
AHSA1_MOUSE	FHMVDGNVTGEFTDLVPEK	2	1068.01	28	133.53	0.27556	0.32791	0.2228	0.11024	0.04365	0.01454	7318759	8231950	7342381	6114194	0	1487322	0.240002	0.294145	0.236124	0.171457	42.27	1068.01	230959	133.437	133.623
AHSA1_MOUSE	VFTTQELVQAFTHAPAALEADR	3	805.748	50	177.792	0.24276	0.32879	0.23766	0.1208	0.0482	0.01601	147952200	190066400	98148350	65721560	28137160	0	0.279142	0.260303	0.314643	0.383769	53.48	805.749	312735	177.666	177.918
AHSA1_MOUSE	VFTTQELVQAFTHAPAALEADR	2	1208.12	50	177.892	0.24276	0.32879	0.23766	0.1208	0.0482	0.01601	19551620	26323760	14884540	8309137	2255049	0	0.274124	0.244712	0.287669	0.342387	79.86	1208.12	312842	177.767	178.017
AHSA1_MOUSE	TEFTQGMILPTVNGESVDPVGQPALK	2	1364.7	46	154.859	0.19798	0.2976	0.24729	0.14734	0.06971	0.02764	8205744	16704600	11510820	7003080	1203017	0	0.183873	0.116602	0.179729	0.274146	28.51	1364.7	270876	154.804	154.914
AHSA1_MOUSE	VENEEGKcEVTEVNKLDGEASINNR	3	945.114	53	46.4953	0.21044	0.30094	0.24277	0.14186	0.06626	0.02607	2978610	3793779	4378858	1023268	0	0	0.244659	0.246111	0.171069	0.0986016	45.58	945.112	59697	46.4728	46.5178
AIFM1_MOUSE	GVIFYLR	2	434.258	8	87.9798	0.57835	0.30786	0.09078	0.01925	0.00325	0.00046	163911500	68042330	17291500	1859263	0	17341750	0.610593	0.650811	0.626278	0.626278	37.03	434.258	142666	87.6422	88.3175
AIFM1_MOUSE	VMGLGLSPEEK	2	580.305	20	60.6608	0.49366	0.31204	0.13564	0.04401	0.01154	0.00255	703077200	409180900	168788200	47385500	130360500	91593270	0.453485	0.519056	0.5231	0.53257	39.24	580.304	88197	60.4141	60.9075
AIFM1_MOUSE	LNDGSQITFEK	2	626.314	19	37.0648	0.48963	0.33174	0.13031	0.03753	0.00873	0.00172	1106525000	929842000	456269800	159057800	7617586000	0	0.107751	0.41637	0.405282	0.391507	49.53	626.314	39753	36.6647	37.4649
AIFM1_MOUSE	AIASATEGGSVPQIR	3	486.263	38	44.2941	0.44125	0.34331	0.15127	0.04843	0.01244	0.0027	53911140	32862400	15511590	1401811	0	0	0.519941	0.5224	0.476062	0.410482	41.79	486.263	55143	44.2195	44.3687
AIFM1_MOUSE	AIASATEGGSVPQIR	2	728.891	38	44.3056	0.44125	0.34331	0.15127	0.04843	0.01244	0.0027	1557639000	1182572000	505036300	154335400	36245650	5895216	0.452575	0.449639	0.451425	0.454867	31.16	728.891	54742	44.1261	44.485
AIFM1_MOUSE	TGGLEIDSDFGGFR	2	735.847	24	114.604	0.42954	0.34496	0.15656	0.05157	0.01362	0.00304	644370500	511757800	218781200	74704770	14690900	2943050	0.439169	0.433377	0.443146	0.457165	44.43	735.849	196202	114.186	115.021
AIFM1_MOUSE	DGEQHEDLNEVAK	2	742.337	32	20.9095	0.44435	0.33902	0.15077	0.04925	0.01301	0.00292	1730664	1491042	1640144	1216738	750889	2014158	0.195696	0.402701	0.249269	0.11068	50.57	742.335	8469	20.8672	20.9518
AIFM1_MOUSE	VMPNAIVQSVGVSGGR	3	524.284	31	81.8222	0.39411	0.33514	0.1748	0.06773	0.02114	0.00556	177381800	133869300	63475190	23563570	2861884	5120088	0.436609	0.433737	0.439201	0.4488	46.83	524.286	130575	81.5466	82.0979
AIFM1_MOUSE	VMPNAIVQSVGVSGGR	2	785.922	31	81.8216	0.39411	0.33514	0.1748	0.06773	0.02114	0.00556	790052200	639344700	314910700	123347700	30051160	1344338	0.416025	0.410666	0.416709	0.425832	66.72	785.927	130477	81.5067	82.1365
AIFM1_MOUSE	RAIASATEGGSVPQIR	2	806.942	41	32.669	0.40499	0.34918	0.16744	0.05785	0.01595	0.00371	33441410	23999530	11126450	1722953	0	0	0.475761	0.468076	0.446822	0.420209	57.67	806.943	31471	32.5917	32.7463
AIFM1_MOUSE	ILPQYLSNWTMEK	2	811.916	19	128.128	0.3618	0.33881	0.1881	0.07699	0.02529	0.00698	769446600	655557900	343023400	235039000	36744040	265127500	0.333825	0.393758	0.39328	0.391794	60.9	811.916	220383	127.804	128.451
AIFM1_MOUSE	SQASGIEVIQLFPEK	2	823.443	33	137.23	0.38047	0.35119	0.17858	0.06511	0.01888	0.0046	242242100	226848500	109008900	34330920	5328156	2326037	0.39066	0.375403	0.388077	0.405069	46.66	823.445	238570	136.9	137.559
AIFM1_MOUSE	KSQASGIEVIQLFPEK	2	887.491	34	110.088	0.35179	0.35172	0.19166	0.07443	0.0229	0.00591	123804400	134398600	61949210	23523710	925366	0	0.359269	0.322914	0.36768	0.423923	47.24	887.491	185812	109.713	110.463
AIFM1_MOUSE	KSQASGIEVIQLFPEK	3	591.996	34	110.173	0.35179	0.35172	0.19166	0.07443	0.0229	0.00591	304210000	280061600	156464400	56161680	11242380	1313997	0.375821	0.380808	0.362718	0.341182	33.88	591.996	187766	109.787	110.56
AIFM1_MOUSE	IIKDGEQHEDLNEVAK	2	919.468	34	22.7447	0.35393	0.34884	0.19073	0.07502	0.02354	0.00622	7952827	7024380	4608172	1049594	0	0	0.385405	0.392133	0.33977	0.278725	79.68	919.468	12127	22.6993	22.7901
AIFM1_MOUSE	IIKDGEQHEDLNEVAK	3	613.315	34	23.2158	0.35393	0.34884	0.19073	0.07502	0.02354	0.00622	64843670	59275580	28095140	13541900	3538514	1150458	0.380437	0.380182	0.395888	0.417932	46.91	613.315	12073	22.6993	23.7323
AIFM1_MOUSE	KIIKDGEQHEDLNEVAK	3	656.013	35	24.7686	0.32725	0.34766	0.20261	0.08445	0.02796	0.00778	13399550	16174490	6771583	1334373	0	0	0.355614	0.283248	0.365974	0.463608	47.75	656.013	15845	24.6732	24.8639
AIFM1_MOUSE	APSHVPFLLIGGGTAAFAAAR	3	675.374	47	147.502	0.29454	0.34765	0.21759	0.09538	0.03272	0.00932	153662000	174020200	108125000	53326280	13026180	1303031	0.30521	0.308975	0.302963	0.297322	52.36	675.375	256614	146.987	148.017
AIFM1_MOUSE	APSHVPFLLIGGGTAAFAAAR	2	1012.56	47	147.847	0.29454	0.34765	0.21759	0.09538	0.03272	0.00932	6210155	78286570	83577590	52494040	21831830	6511343	0.0249492	1.06637e-05	0.0265543	0.117837	43.45	1013.06	257447	147.228	148.465
AIFM1_MOUSE	VETDHIVTAVGLEPNVELAK	2	1067.57	36	109.928	0.2907	0.34227	0.21844	0.09903	0.03549	0.01065	14641300	28048340	54004930	43981890	25886390	11147220	0.0823887	0.13999	0.0651181	0.046027	36.89	1068.08	186190	109.787	110.07
AIFM1_MOUSE	VLIVSEDPELPYMRPPLSK	2	1092.09	34	136.726	0.2611	0.32589	0.22852	0.11589	0.04683	0.01587	58153380	69779760	43601820	17093320	1582768	0	0.305731	0.274005	0.29008	0.311461	35.45	1092.09	236524	136.451	137
AIFM1_MOUSE	KVETDHIVTAVGLEPNVELAK	3	754.75	37	96.3936	0.26882	0.3371	0.2275	0.10857	0.04083	0.01283	341797200	421447200	269790400	119005100	45096400	13456100	0.282339	0.274516	0.28206	0.289449	67.69	754.75	159514	96.1569	96.6303
AIFM1_MOUSE	KVETDHIVTAVGLEPNVELAK	4	566.314	37	96.4176	0.26882	0.3371	0.2275	0.10857	0.04083	0.01283	297703600	376115000	243866200	113653600	41523410	11008930	0.274667	0.266309	0.274854	0.285204	52.84	566.314	159507	96.2049	96.6303
AIFM1_MOUSE	KVETDHIVTAVGLEPNVELAK	2	1131.62	37	96.3974	0.26882	0.3371	0.2275	0.10857	0.04083	0.01283	82044570	83673930	57957600	27683150	7437571	0	0.317023	0.339981	0.302558	0.259049	85.56	1131.62	159673	96.2049	96.5899
AIMP1_MOUSE	GAEADQIIEYLK	2	675.351	27	114.579	0.45618	0.34061	0.14461	0.04468	0.01109	0.00233	194418100	150410800	69706060	43984960	1442298000	20851010	0.101171	0.444041	0.432173	0.417225	43.1	675.355	195547	113.887	115.27
AIMP1_MOUSE	GVLSQAMVMcASSPEK	2	847.899	34	83.3516	0.35436	0.3072	0.19488	0.09164	0.03571	0.01186	4147166	3723230	3082186	0	0	0	0.378647	0.343597	0.28977	0.205467	42.75	847.899	134453	83.1953	83.5078
AIMP1_MOUSE	ITFDAFPGEPDKELNPK	3	639.991	30	98.053	0.31954	0.34844	0.20614	0.08668	0.02882	0.00802	176511400	148324400	83358170	33154770	30240410	2242471	0.372519	0.410766	0.380089	0.34132	31.03	639.987	162978	97.6727	98.4333
AIMP1_MOUSE	TVVSGLVNHVPLEQMQNR	2	1011.03	33	97.2262	0.30285	0.33406	0.21236	0.09865	0.03671	0.01149	40391400	41920550	23408200	10137670	1319563	0	0.344703	0.32327	0.339867	0.365342	57.71	1011.03	161321	97.0765	97.3759
AIMP1_MOUSE	KHPDADSLYVEEVDVGEAAPR	2	1149.06	48	78.8868	0.26955	0.33565	0.22681	0.10892	0.04137	0.01316	1080426	1318307	766387	0	0	0	0.341354	0.276388	0.30098	0.332794	57.81	1149.55	125297	78.8868	78.8868
AIMP1_MOUSE	IWEQIQPDLHTNAEcVATYK	2	1208.58	39	96.5604	0.24133	0.31834	0.23514	0.1254	0.05329	0.019	9782247	15001470	11857830	8775190	1140978	0	0.21011	0.194874	0.203991	0.214642	50.34	1208.58	160182	96.4402	96.6805
AIMP1_MOUSE	IWEQIQPDLHTNAEcVATYK	3	806.058	39	96.6911	0.24133	0.31834	0.23514	0.1254	0.05329	0.019	58650750	219282200	151003300	96604120	55538550	20304320	0.0975264	0.0230794	0.0981532	0.271241	33.03	806.06	160334	96.3962	96.986
AIMP1_MOUSE	EIEELKQELILAEIHNGVEQVR	3	863.801	52	138.725	0.22511	0.32011	0.24334	0.13019	0.05471	0.01915	16246810	27503570	24262680	10850150	2145845	0	0.200555	0.171827	0.172547	0.173451	32.61	863.796	240655	138.527	138.923
AIMP1_MOUSE	LSTPLQTNcTASESVVQSPSVATTASPATK	3	1011.84	59	91.8078	0.18297	0.28644	0.24922	0.15585	0.07754	0.03239	23483460	36924990	27084580	18536790	11034420	877685	0.19911	0.181716	0.210771	0.251417	52.11	1011.84	150978	91.6875	91.9281
AIMP2_MOUSE	ScENLAPFSTALQLLK	2	896.469	30	177.993	0.34812	0.33738	0.19389	0.08216	0.02799	0.00803	88041790	76380300	39625630	15741210	59923220	772321	0.313892	0.38541	0.391247	0.401909	46.56	896.463	313777	177.319	178.667
AIMP2_MOUSE	ScENLAPFSTALQLLK	3	597.982	30	178.367	0.34812	0.33738	0.19389	0.08216	0.02799	0.00803	7179644	8741706	4893644	1254534	11432980	379748	0.2119	0.271833	0.308675	0.360875	34.24	597.982	314001	178.267	178.467
AIMP2_MOUSE	FSVQTMcPIEGEGNIAR	2	954.951	36	96.1896	0.32224	0.3221	0.20463	0.09705	0.0374	0.01222	80515080	81487000	49869060	24426320	10688850	3583311	0.321328	0.318237	0.326914	0.343796	75.5	954.951	159162	95.9829	96.3962
AIMP2_MOUSE	FSVQTmcPIEGEGNIAR	2	962.948	36	70.4198	0.32224	0.3221	0.20463	0.09705	0.0374	0.01222	4694987	6326657	5516819	1437865	0	0	0.261176	0.227933	0.207126	0.181611	77.14	963.451	108343	70.3667	70.4729
AIMP2_MOUSE	DIVINANPASPPLSLLVLHR	3	713.748	38	169.51	0.28109	0.34327	0.22312	0.10182	0.03643	0.01084	72517700	86213920	54561970	18584150	5379183	8052186	0.295618	0.290332	0.290867	0.291973	42.4	713.748	298939	168.784	170.235
AIMP2_MOUSE	TTSPATDAGHVQETSEPSLQALESR	3	871.419	60	66.8307	0.23693	0.32188	0.23812	0.12541	0.05231	0.01829	112329300	142373300	106334200	55475710	18680710	5748887	0.254748	0.259537	0.247091	0.232702	98.92	871.419	100698	66.6214	67.0401
AIMP2_MOUSE	TTSPATDAGHVQETSEPSLQALESR	2	1306.63	60	66.8118	0.23693	0.32188	0.23812	0.12541	0.05231	0.01829	8956832	11318670	10251640	3948525	5432141	928763	0.219334	0.26052	0.215223	0.166112	114.42	1306.63	100869	66.6896	66.934
AIMP2_MOUSE	MIHTPDADLDVTNILQADEPTTLATNTLDLNSVLGK	3	1283.99	57	185.694	0.11076	0.2242	0.24879	0.19519	0.12042	0.06188	7995780	15442980	14578520	13698120	8585282	6250817	0.120144	0.121539	0.138278	0.161158	97.32	1283.99	327878	185.67	185.719
AIMP2_MOUSE	mIHTPDADLDVTNILQADEPTTLATNTLDLNSVLGK	3	1289.32	57	184.876	0.11076	0.2242	0.24879	0.19519	0.12042	0.06188	1304953	4893090	1804187	2147290	2171043	0	0.105917	0.0202427	0.180467	0.195317	60.78	1289.32	326294	184.876	184.876
AK1A1_MOUSE	ALEVLVAK	2	421.771	14	48.8173	0.60357	0.29295	0.08289	0.01723	0.00289	0.00041	1821134000	802822000	212897400	30139590	0	0	0.635207	0.631092	0.630304	0.630304	37.13	421.771	64508	47.8493	49.7854
AK1A1_MOUSE	ALGLSNFNSR	2	539.786	20	49.9814	0.54062	0.31787	0.1081	0.02693	0.00541	0.00092	2077490000	1165027000	403065300	120395000	233415800	160933400	0.499357	0.555527	0.546053	0.5331	42.86	539.784	65889	49.4786	50.4841
AK1A1_MOUSE	MPLIGLGTWK	2	558.318	10	130.501	0.48315	0.32072	0.13774	0.04417	0.0113	0.00241	1298348000	855563200	332164900	96384830	14740620	1079674	0.499695	0.485498	0.505844	0.533706	52.14	558.317	226770	130.181	130.821
AK1A1_MOUSE	YIVPMITVDGK	2	618.339	11	110.779	0.45715	0.3252	0.14883	0.05087	0.01397	0.00322	1010413000	712040700	316470400	104865700	21684710	696276	0.466451	0.460206	0.465262	0.474544	37.34	618.341	187296	110.463	111.096
AK1A1_MOUSE	HHPEDVEPALR	3	433.886	29	23.5141	0.47412	0.33846	0.1362	0.03974	0.00929	0.00183	782802100	563488700	220959000	736704700	494895300	189893800	0.261917	0.471301	0.476878	0.485245	44.71	433.886	13949	22.8399	24.1882
AK1A1_MOUSE	YIVPMITVDGKR	3	464.595	15	82.8089	0.41959	0.33379	0.16388	0.05982	0.01753	0.00431	4217019	2327438	2470125	0	0	425735	0.446703	0.536378	0.338051	0.194676	36.13	464.597	140810	82.784	82.8338
AK1A1_MOUSE	HPDEPVLLEEPVVLALAEK	3	700.053	40	167.76	0.28775	0.34292	0.21992	0.09974	0.03565	0.01064	1501263000	1753577000	1074432000	496197300	176207100	57222650	0.296757	0.294641	0.299489	0.306755	43.35	700.053	294155	167.323	168.197
AK1A1_MOUSE	HPDEPVLLEEPVVLALAEK	2	1049.58	40	167.76	0.28775	0.34292	0.21992	0.09974	0.03565	0.01064	529973100	625828100	406800500	183566000	62637210	15854170	0.29045	0.290892	0.286601	0.28205	101.15	1049.58	294271	167.323	168.197
AK1A1_MOUSE	HPDEPVLLEEPVVLALAEK	4	525.291	40	167.572	0.28775	0.34292	0.21992	0.09974	0.03565	0.01064	683974	900830	744700	0	0	0	0.293614	0.253911	0.225272	0.194046	28.65	525.292	294820	167.572	167.572
AK1A1_MOUSE	HIDcASVYGNETEIGEALK	2	1053.49	39	81.2531	0.30073	0.33084	0.21291	0.10066	0.03828	0.01229	403049000	462541100	294382800	134681600	45647740	10567520	0.298363	0.286795	0.29492	0.305458	116.06	1053.49	129430	80.9596	81.5466
AK1A1_MOUSE	HIDcASVYGNETEIGEALK	3	702.665	39	81.2826	0.30073	0.33084	0.21291	0.10066	0.03828	0.01229	652033000	732596300	467613100	212779300	78607530	28494060	0.300182	0.293768	0.298393	0.304269	48.92	702.666	129489	80.9096	81.6556
AK1A1_MOUSE	ILQNIQVFDFTFSPEEMK	3	729.366	30	181.899	0.259	0.32486	0.22918	0.11699	0.04762	0.01626	86660850	114543200	76589830	38852300	19110120	11282170	0.249715	0.242126	0.259	0.281666	57.98	729.367	320463	181.748	182.049
AK1A1_MOUSE	ILQNIQVFDFTFSPEEMK	2	1093.55	30	181.875	0.259	0.32486	0.22918	0.11699	0.04762	0.01626	283548300	349664600	244879700	128238800	72795830	28088210	0.256091	0.264527	0.263704	0.262127	68.91	1093.55	320396	181.7	182.049
AK1A1_MOUSE	ILQNIQVFDFTFSPEEmK	3	734.698	30	173.868	0.259	0.32486	0.22918	0.11699	0.04762	0.01626	30643660	33686190	21129040	10334030	5917321	2416187	0.294293	0.302537	0.306245	0.310847	41.33	734.7	305122	173.35	174.387
AK1A1_MOUSE	ILQNIQVFDFTFSPEEmK	2	1101.54	30	174.118	0.259	0.32486	0.22918	0.11699	0.04762	0.01626	51814300	51817060	36587670	17597230	6894371	15420070	0.287648	0.334322	0.301709	0.259	36.83	1101.55	306139	173.35	174.886
AK1A1_MOUSE	HIDcASVYGNETEIGEALKESVGSGK	2	1375.65	53	105.655	0.21202	0.3029	0.24286	0.14071	0.06506	0.0253	4596079	4952616	3943828	1840933	0	0	0.299742	0.301527	0.263373	0.214279	112.79	1376.15	177732	105.571	105.738
AK1A1_MOUSE	HIDcASVYGNETEIGEALKESVGSGK	3	917.436	53	106.925	0.21202	0.3029	0.24286	0.14071	0.06506	0.0253	12745590	52011440	65493560	63335500	39040520	21642600	0.0501264	0.0159458	0.0380216	0.0792211	31.23	917.77	179598	106.351	107.499
AK1A1_MOUSE	TLADLQLEYLDLYLMHWPYAFER	3	967.482	39	195.936	0.16357	0.27793	0.2551	0.16552	0.08447	0.03587	6408663	7459106	6482447	4562685	2068998	429141	0.233799	0.280368	0.234703	0.181711	28.13	967.483	345562	195.711	196.162
AK1A1_MOUSE	TLADLQLEYLDLYLmHWPYAFER	3	972.814	39	192.685	0.16357	0.27793	0.2551	0.16552	0.08447	0.03587	8074317	8731826	7222176	4061643	2193537	1966506	0.250366	0.304846	0.241137	0.199471	36.15	972.816	341021	192.259	193.11
AK1A1_MOUSE	QIDDVLSVASVRPAVLQVEcHPYLAQNELIAHcHAR	6	685.686	82	155.271	0.09598	0.20336	0.24074	0.2022	0.13367	0.07361	101038200	207652500	249359100	202306500	128884400	72059410	0.105106	0.102283	0.0975671	0.0921229	40.46	685.689	271189	155.003	155.538
AK1CD_MOUSE	SPALIALR	2	420.769	18	57.2537	0.6075	0.2921	0.08091	0.0164	0.00267	0.00037	1157170000	490410800	129771600	26764540	5589052	0	0.639424	0.6432	0.636573	0.625239	37.82	420.768	83185	56.9652	57.5422
AK1CD_MOUSE	GIVPLAQSFK	2	530.313	18	82.9885	0.5247	0.32641	0.11352	0.02852	0.00572	0.00097	917345500	563247700	181812100	44536080	6682311	0	0.535325	0.528963	0.540993	0.555764	35.36	530.312	132979	82.7368	83.2402
AK1CD_MOUSE	SIGVSNFNHR	2	565.789	19	24.6169	0.52484	0.32421	0.11428	0.02936	0.00606	0.00106	258702100	184507600	139955000	65363080	23436380	1021424	0.38441	0.47717	0.35338	0.219664	37.68	565.789	14265	23.7323	25.5015
AK1CD_MOUSE	LEEcKDAGLVK	2	631.326	20	21.6424	0.48502	0.3142	0.13908	0.04598	0.0123	0.00277	99146920	63294270	31449120	21574730	13915300	36154180	0.373386	0.489611	0.463187	0.415536	77.25	631.326	9155	21.1306	22.1542
AK1CD_MOUSE	LEEcKDAGLVK	3	421.22	20	21.5969	0.48502	0.3142	0.13908	0.04598	0.0123	0.00277	346014200	222936000	110095600	84367440	50558380	98041160	0.379396	0.486726	0.463187	0.4189	36.24	421.221	9100	21.0896	22.1043
AK1CD_MOUSE	SGDNDFPVNEQGK	2	703.813	26	26.9225	0.4587	0.33716	0.14427	0.04532	0.01151	0.00248	548435800	391411000	179634300	53377520	3837541	23407140	0.45699	0.4686	0.450423	0.426445	37.82	703.813	21070	26.2522	27.5929
AK1CD_MOUSE	SLEAAcLALDVGYR	2	769.388	30	125.356	0.40957	0.33247	0.16857	0.06367	0.01941	0.00498	3844616	2609923	2140462	22467100	15555400	42690490	0.043049	0.467914	0.348154	0.198202	42.29	769.389	212334	125.283	125.43
AK1CD_MOUSE	GIVPLAQSFKENEMR	2	859.948	32	80.2114	0.35441	0.3378	0.19126	0.07989	0.02681	0.00757	34692970	30293910	163092200	140935900	71652120	23166460	0.0747962	0.383936	0.0688669	0.0688669	33.5	859.947	127640	80.0372	80.3856
AK1CD_MOUSE	SLLDTVDFcDTWER	2	878.896	19	154.361	0.3605	0.33527	0.1889	0.0789	0.02659	0.00757	310332200	276654000	160834200	63827550	34114700	19749350	0.358553	0.374676	0.362561	0.344409	71.82	878.898	269253	153.919	154.804
AK1CD_MOUSE	ENLQVFGFQLSPEDMK	3	627.973	30	162.268	0.31854	0.33523	0.20601	0.09293	0.03366	0.01027	38125250	36024410	20192610	7239183	6077242	493383	0.352515	0.354754	0.358002	0.364478	29.2	627.973	284781	162.069	162.468
AK1CD_MOUSE	LNDGHLIPALGFGTYKPK	2	971.033	26	102.57	0.30815	0.34973	0.21152	0.0899	0.02997	0.00831	104552200	104612300	61887370	21804750	2120167	0	0.354442	0.352579	0.335714	0.317087	47.36	971.038	171488	102.328	102.812
AK1CD_MOUSE	LNDGHLIPALGFGTYKPK	3	647.691	26	102.57	0.30815	0.34973	0.21152	0.0899	0.02997	0.00831	432459100	479625400	277702400	170667600	40819160	9222275	0.306601	0.316228	0.320398	0.325427	25.44	647.695	171393	102.288	102.853
AK1CD_MOUSE	YKPVcNQVEcHLYLNQR	3	741.026	31	47.9052	0.27015	0.31789	0.22346	0.11603	0.04857	0.01717	1238048000	1421892000	1028033000	518764300	217755900	71921190	0.275341	0.277885	0.269314	0.257065	54.3	741.025	63763	47.436	48.3745
AK1CD_MOUSE	LQLDYVDLYIMHYPVPMK	3	746.716	23	176.798	0.23447	0.30879	0.23536	0.13125	0.05869	0.0221	63871760	80411910	62496460	31393690	21307330	16696210	0.231271	0.24849	0.238823	0.226512	36.8	746.716	310982	176.179	177.418
AK1CD_MOUSE	KLQLDYVDLYIMHYPVPMK	3	789.414	24	165.978	0.21696	0.30215	0.24053	0.13941	0.06464	0.0252	123392200	74563710	56858700	39250450	9126821	1487249	0.404991	0.48357	0.275492	0.234814	59.91	789.414	290944	165.432	166.524
AK1CD_MOUSE	HVDTAYAYQVEEEIGQAIQSK	3	793.72	49	149.391	0.25416	0.33099	0.23279	0.11602	0.04564	0.01501	877465800	1142437000	839667500	404588300	165454500	218500900	0.240526	0.25424	0.246793	0.237295	59.47	793.722	261782	148.965	149.818
AK1CD_MOUSE	HVDTAYAYQVEEEIGQAIQSK	2	1190.08	49	149.496	0.25416	0.33099	0.23279	0.11602	0.04564	0.01501	289021500	356294800	267185800	125271500	39869310	12945660	0.265014	0.27247	0.252917	0.229279	95.27	1190.08	261844	148.965	150.027
AK1CD_MOUSE	EWVDQNSPVLLNDPVLcDVAK	2	1206.1	35	163.153	0.24415	0.31872	0.234	0.1243	0.05268	0.01875	32988910	47277130	31402690	20580980	7041677	6455470	0.226344	0.214936	0.245006	0.287701	84.28	1206.1	286385	163.004	163.301
AK1CD_MOUSE	YKEWVDQNSPVLLNDPVLcDVAK	3	901.455	36	148.839	0.20256	0.30109	0.24665	0.14467	0.0673	0.02621	462874100	741988000	618231300	259480400	48405040	2691367	0.216938	0.180308	0.187794	0.196098	65.59	901.456	259695	148.565	149.112
AK1CD_MOUSE	YKEWVDQNSPVLLNDPVLcDVAK	2	1351.68	36	148.815	0.20256	0.30109	0.24665	0.14467	0.0673	0.02621	58927030	91180660	74395160	32834420	4238353	0	0.225277	0.190599	0.196806	0.204024	76.63	1351.68	259696	148.665	148.965
AK1D1_MOUSE	QLELILNKPGLK	2	683.427	18	76.7007	0.44105	0.34781	0.15039	0.0465	0.01141	0.00235	85400900	61614630	27339250	7651279	783053	0	0.46721	0.471724	0.453113	0.430065	32.49	683.427	120473	76.5004	76.9011
AK1D1_MOUSE	RQLELILNKPGLK	3	507.987	22	60.6587	0.4048	0.35329	0.16698	0.05603	0.01486	0.00329	95069240	79255590	33851020	12348850	598021	0	0.429939	0.420949	0.433329	0.447813	33.31	507.987	88454	60.523	60.7945
AK1D1_MOUSE	TNLcATWEALEAcK	2	833.882	27	110.221	0.37984	0.31994	0.1834	0.07856	0.02749	0.00816	301259500	248807600	138576000	70079470	20256370	16866050	0.37854	0.386126	0.390232	0.400897	57.86	833.882	186527	109.713	110.729
AK1D1_MOUSE	LWNTEHVPSMVLPALER	2	996.522	32	139.404	0.29441	0.33431	0.21591	0.10138	0.038	0.01195	149535400	128531400	114334300	28599880	9457172	0	0.347387	0.38843	0.286965	0.171739	49.94	996.521	241312	139.016	139.792
AK1D1_MOUSE	LWNTEHVPSMVLPALER	3	664.684	32	139.379	0.29441	0.33431	0.21591	0.10138	0.038	0.01195	558439300	643793000	417954800	194955700	69642680	22239230	0.292833	0.289357	0.290664	0.292531	47.97	664.683	241282	139.016	139.742
AK1D1_MOUSE	HIDGAYVYHNEHEVGEAIR	3	737.019	43	51.9958	0.27736	0.34021	0.22421	0.10439	0.03828	0.01171	297511100	349086900	223402200	102972300	22291320	0	0.298927	0.292535	0.290789	0.289542	57.44	737.018	72118	51.4401	52.5515
AK1D1_MOUSE	HIDGAYVYHNEHEVGEAIR	4	553.016	43	52.1443	0.27736	0.34021	0.22421	0.10439	0.03828	0.01171	772541000	912933500	589517100	379527600	87467430	86063270	0.273171	0.290094	0.288301	0.285834	42.93	553.016	71996	51.4948	52.7937
AK1D1_MOUSE	HIDGAYVYHNEHEVGEAIR	2	1105.02	43	51.8799	0.27736	0.34021	0.22421	0.10439	0.03828	0.01171	25419250	34955360	19851880	13450900	0	3384959	0.261886	0.239139	0.283387	0.33933	62.73	1105.03	70241	51.5946	52.1653
AK1D1_MOUSE	FcQQHDIVIVAHSPLGTcR	2	1119.55	37	68.6894	0.26905	0.31769	0.22385	0.11648	0.04885	0.0173	18569670	20642000	17874220	7055245	47731340	2149467	0.16286	0.288339	0.241634	0.184104	85.09	1119.55	104351	68.422	68.9569
AK1D1_MOUSE	FcQQHDIVIVAHSPLGTcR	3	746.702	37	68.6699	0.26905	0.31769	0.22385	0.11648	0.04885	0.0173	156552900	192673200	126367200	161537900	159716300	107180500	0.173173	0.255955	0.275089	0.305058	44.87	746.703	104133	68.3201	69.0197
AK1D1_MOUSE	LDYIDLYIIELPMAFKPGK	2	1120.11	27	190.993	0.24111	0.32071	0.23599	0.12463	0.05222	0.01829	2171923	2990158	2250768	756573	719415	0	0.244343	0.230145	0.230906	0.232159	35.97	1120.11	337337	190.968	191.018
AK1D1_MOUSE	LDYIDLYIIELPMAFKPGK	3	747.074	27	190.592	0.24111	0.32071	0.23599	0.12463	0.05222	0.01829	25633940	30227440	25067280	14526320	41935680	1719029	0.184271	0.280506	0.24111	0.19622	51.16	747.075	337297	190.117	191.068
AK1D1_MOUSE	YKPVTNQVEcHPYFTQTK	2	1120.54	27	36.0556	0.26274	0.32628	0.22791	0.11518	0.04641	0.01568	80545770	103080000	71947570	36673050	6050666	0	0.270019	0.252968	0.257123	0.26274	45.95	1120.55	38140	35.903	36.2081
AK1D1_MOUSE	NPSWVNVSSPPLLNDELLTSLGK	3	827.439	36	182.942	0.23418	0.32468	0.2405	0.12534	0.0513	0.01748	172214100	245428200	167101600	91901770	33016760	10596930	0.2391	0.225301	0.244514	0.266528	84.05	827.441	322531	182.843	183.041
AK1D1_MOUSE	NPSWVNVSSPPLLNDELLTSLGK	2	1240.66	36	182.942	0.23418	0.32468	0.2405	0.12534	0.0513	0.01748	187700200	259754000	182223700	93678250	35429590	9696050	0.244248	0.234784	0.243636	0.25529	105.39	1240.66	322530	182.843	183.041
AK1D1_MOUSE	IKENFQIFDFSLTEEEMKDIDALNK	4	755.126	43	180.558	0.16517	0.27636	0.25307	0.1651	0.08518	0.03674	57959150	122729600	92305310	72050080	26149910	18293250	0.148809	0.106165	0.159582	0.23973	54.69	755.126	318563	179.861	181.256
AK1D1_MOUSE	IKENFQIFDFSLTEEEMKDIDALNK	3	1006.5	43	180.208	0.16517	0.27636	0.25307	0.1651	0.08518	0.03674	138249600	217096800	192404800	121573000	60799700	20379160	0.184209	0.183084	0.17999	0.176168	40.92	1006.5	318389	179.76	180.657
AKAP1_MOUSE	DASFPYEAVER	2	642.299	27	69.0158	0.47383	0.33666	0.13686	0.0406	0.00969	0.00196	71657160	45257190	26549400	5997223	3465621	740642	0.466314	0.512797	0.425224	0.317647	29.45	642.299	104889	68.5759	69.4558
AKAP1_MOUSE	GKEEScVPASQETSLGQDTSDPASTR	3	913.079	61	32.0808	0.22636	0.30673	0.23789	0.13448	0.06101	0.02338	11222940	16856100	15811830	5190541	1116672	0	0.223573	0.195478	0.177257	0.156799	32.45	913.076	30283	31.9956	32.166
AKAP1_MOUSE	LPSSFVEPVHSEPVKDEDALEPQVK	3	926.14	53	88.2553	0.19807	0.30545	0.25105	0.14486	0.06553	0.02466	8969614	13712770	11671510	4560242	0	889245	0.225348	0.200728	0.193914	0.185856	36.13	926.141	143603	88.1449	88.3657
AKAP1_MOUSE	SEFPILAPGGGEGEEVSHGPPQVAELLK	3	948.819	65	154.535	0.19013	0.30097	0.25318	0.1492	0.06882	0.02637	15034280	24893530	23067880	13520880	3863865	2551220	0.181285	0.176787	0.168018	0.158448	41.95	948.821	270249	154.41	154.66
AKAP1_MOUSE	GSSNTSDRDLAGELDKDETVPENDQIK	3	978.458	55	57.5584	0.20313	0.304	0.24756	0.14339	0.06573	0.02524	3283684	2680217	2533383	882264	0	0	0.35009	0.402759	0.283831	0.153329	32.36	978.791	82201	57.5069	57.61
AKAP2_MOUSE	APcVSESQSAGAGPANAATQGK	2	1029.98	59	22.6122	0.32176	0.3321	0.20459	0.09313	0.03422	0.01063	869560	1081217	642871	589244	0	0	0.273198	0.260589	0.292749	0.339302	92	1029.98	11895	22.6122	22.6122
AKAP2_MOUSE	GPSQPPTAAQPSGPVNMEETRPEGGYFSK	3	1006.14	68	69.7386	0.1716	0.28062	0.25203	0.16162	0.08209	0.03489	5048354	6257107	5557869	3942010	1320707	0	0.228163	0.255224	0.219108	0.175137	31.39	1006.48	106908	69.6489	69.8282
AKC1H_MOUSE	TPALIALR	2	427.777	16	65.0872	0.60058	0.29569	0.08332	0.01714	0.00283	0.00039	1809538000	828825100	222182100	43566420	26113460	3078228	0.616894	0.621563	0.621084	0.620093	44.8	427.776	96895	64.8036	65.3708
AKC1H_MOUSE	SIGVSNFNR	2	497.259	16	32.4281	0.5693	0.3063	0.09682	0.02254	0.00425	0.00068	9538483000	4887711000	2284562000	873691700	436642800	171165900	0.524316	0.584077	0.506316	0.403377	34.81	497.258	31068	31.4538	33.4025
AKC1H_MOUSE	REDIFYTSK	2	579.793	14	28.4791	0.50665	0.32893	0.12235	0.03322	0.00726	0.00134	973784900	496644800	196522200	226394500	12799740	39104090	0.500596	0.582719	0.540277	0.479673	37.6	579.793	23213	27.4973	29.4609
AKC1H_MOUSE	YKPVcNQVEcHLYLNQSK	3	760.701	31	45.2223	0.26085	0.31508	0.2265	0.12016	0.05138	0.01856	330388500	429383000	365836600	161013000	73069660	31574680	0.237473	0.238022	0.217125	0.190415	31.05	761.035	56698	44.9837	45.4609
AKCL2_MOUSE	SPAQILIR	2	449.279	19	52.2418	0.59025	0.2997	0.08758	0.01872	0.00322	0.00047	967702400	459980600	128951900	21901380	1256740	0	0.61255	0.609712	0.608457	0.607304	49.4	449.279	70176	51.6197	52.8639
AKCL2_MOUSE	NLGVSNFNHEQLER	3	552.941	30	42.6721	0.39124	0.35013	0.17372	0.062	0.01764	0.00423	124102700	46058700	45471540	16556510	62956790	3289279	0.415844	0.663584	0.428033	0.139006	57.38	552.941	51721	42.5807	42.7634
AKCL2_MOUSE	NLGVSNFNHEQLER	2	828.908	30	42.6591	0.39124	0.35013	0.17372	0.062	0.01764	0.00423	62559670	54369580	20922210	6559950	1263100	0	0.429448	0.401484	0.446327	0.507366	90.66	828.909	51935	42.5548	42.7634
AKCL2_MOUSE	NVSVTAYRPLGGSGGGFHLMDDTVIR	3	907.126	43	128.066	0.20033	0.29998	0.24725	0.14581	0.06817	0.02667	13942870	38654720	40008070	28478340	22580300	11015480	0.0901402	0.0570403	0.0858885	0.12668	39.42	907.125	220739	127.951	128.181
AKT2_MOUSE	TFcGTPEYLAPEVLEDNDYGR	2	1223.55	39	137.58	0.24106	0.31632	0.23463	0.12621	0.05425	0.01962	4608469	6043984	4353741	0	0	0	0.307104	0.241231	0.246766	0.253591	50.09	1223.55	238586	137.514	137.647
AKT2_MOUSE	ERPEAPDQTLPPLNNFSVAEcQLMK	3	962.137	55	142.252	0.18252	0.28122	0.2468	0.15739	0.08032	0.03452	16862040	24695200	18994760	11946780	26648850	991181	0.168387	0.196983	0.212867	0.236227	50.23	962.138	247254	142.102	142.402
AL1A1_MOUSE	LADLMER	2	424.221	15	36.4881	0.59699	0.2693	0.10009	0.02668	0.00574	0.00103	7010324000	2802026000	875640000	166246000	390370000	294295000	0.607538	0.628526	0.664829	0.656951	41.22	424.221	39298	35.4973	37.479
AL1A1_MOUSE	RVTLELGGK	2	486.795	13	27.7806	0.57196	0.30621	0.09532	0.02178	0.00401	0.00063	360901300	179449300	52937450	4237160	0	0	0.603993	0.594228	0.594676	0.594676	42.22	486.795	20881	27.2742	28.2869
AL1A1_MOUSE	ILDLIESGK	2	494.29	14	72.4938	0.56277	0.30821	0.09973	0.02381	0.0046	0.00076	2825372000	1533353000	476275600	117909600	17069060	2181808	0.568238	0.565567	0.5715	0.581168	44.64	494.29	111522	72.0468	72.9409
AL1A1_MOUSE	VAFTGSTQVGK	2	547.796	17	27.0374	0.531	0.32074	0.11226	0.02881	0.00596	0.00105	5895995000	3449725000	1121679000	264805200	40575810	3334526	0.547136	0.541154	0.550282	0.5635	71.49	547.795	22987	26.2522	27.8225
AL1A1_MOUSE	ILDLIESGKK	2	558.337	14	46.0418	0.52032	0.32493	0.11647	0.0305	0.00643	0.00115	1778555000	968820200	355821600	75352300	17668050	0	0.556456	0.563641	0.541095	0.509498	46	558.338	57884	45.6563	46.4273
AL1A1_MOUSE	LLLATMEALNGGK	3	444.251	22	114.357	0.44439	0.32696	0.15427	0.05436	0.01543	0.00369	8830182	12657340	8659401	3242980	827467	0	0.258061	0.223626	0.242237	0.265724	34.36	444.582	193875	113.925	114.788
AL1A1_MOUSE	LLLATMEALNGGK	2	665.874	22	114.37	0.44439	0.32696	0.15427	0.05436	0.01543	0.00369	3717583000	4046273000	2271019000	885935400	280203400	58295300	0.330179	0.313215	0.329519	0.353071	67.52	666.373	193964	113.855	114.886
AL1A1_MOUSE	LLLATmEALNGGK	2	673.871	22	69.6769	0.44439	0.32696	0.15427	0.05436	0.01543	0.00369	400352800	268898100	118835400	32505580	31773490	20040330	0.458907	0.473846	0.477801	0.48519	57.41	673.871	107201	68.9216	70.4322
AL1A1_MOUSE	EEIFGPVQQIMK	2	709.871	24	124.371	0.41468	0.33313	0.16619	0.06171	0.01845	0.00464	2855999000	2311465000	1079205000	378916900	115351600	35870280	0.421437	0.412202	0.426791	0.452038	50.56	709.871	214363	123.86	124.882
AL1A1_MOUSE	EEIFGPVQQImK	2	717.868	24	82.2193	0.41468	0.33313	0.16619	0.06171	0.01845	0.00464	179980500	145330200	63158050	23554240	2682276	1679827	0.432245	0.412969	0.442407	0.498512	36.59	717.869	131731	81.9798	82.4588
AL1A1_MOUSE	ANNTTYGLAAGLFTK	2	771.402	22	108.047	0.40493	0.35003	0.16735	0.05748	0.01573	0.00362	5408914000	4613924000	2134148000	699825700	190795200	91582750	0.411663	0.409573	0.413934	0.419428	90.59	771.402	183787	107.668	108.426
AL1A1_MOUSE	IFVEESVYDEFVK	3	535.268	20	141.563	0.37818	0.3514	0.17962	0.06578	0.01915	0.00469	87878220	81549650	39523410	12170430	3333776	448291	0.390737	0.378635	0.388913	0.401533	43.47	535.268	246797	140.724	142.402
AL1A1_MOUSE	IFVEESVYDEFVK	2	802.398	20	141.855	0.37818	0.3514	0.17962	0.06578	0.01915	0.00469	2551228000	2193824000	1108878000	402026000	6409555000	5630990000	0.139438	0.405353	0.395175	0.382745	84.19	802.399	245729	140.765	142.945
AL1A1_MOUSE	VFANAYLSDLGGcIK	3	543.276	24	126.65	0.37851	0.33727	0.18118	0.07205	0.02304	0.0062	386756100	344041500	188810100	72797090	155133200	113260700	0.306755	0.379074	0.374892	0.367756	37.37	543.276	217362	126.26	127.039
AL1A1_MOUSE	VFANAYLSDLGGcIK	2	814.411	24	126.669	0.37851	0.33727	0.18118	0.07205	0.02304	0.0062	5666638000	4984567000	2754360000	1103778000	422527700	157470200	0.375539	0.382855	0.375794	0.364237	72.67	814.413	219149	126.299	127.039
AL1A1_MOUSE	IFINNEWHNSVSGK	2	822.91	23	53.1283	0.37875	0.35284	0.17926	0.06493	0.01863	0.00448	887492500	850134100	409067600	165166900	35970710	13574390	0.375832	0.36892	0.384012	0.402063	98.36	822.91	72482	52.7367	53.5199
AL1A1_MOUSE	IFINNEWHNSVSGK	3	548.942	23	52.9129	0.37875	0.35284	0.17926	0.06493	0.01863	0.00448	4793958000	4587677000	2243385000	791947400	262282300	64741110	0.376174	0.369265	0.380496	0.394747	54.26	548.943	74049	52.4684	53.3574
AL1A1_MOUSE	ELGEHGLYEYTELK	2	840.909	26	75.3939	0.37209	0.3503	0.18248	0.06831	0.02037	0.00511	4478316000	4070538000	2069057000	748533800	234860800	112740300	0.382303	0.384386	0.383877	0.382881	81.23	840.91	119329	74.98	75.8078
AL1A1_MOUSE	RANNTTYGLAAGLFTK	3	566.637	26	85.9283	0.37166	0.35254	0.18255	0.06743	0.01974	0.00485	283046500	216142700	105330400	42407680	20278810	25378140	0.408682	0.447437	0.425324	0.397622	32.38	566.638	138868	85.2727	86.5839
AL1A1_MOUSE	RANNTTYGLAAGLFTK	2	849.452	26	85.0802	0.37166	0.35254	0.18255	0.06743	0.01974	0.00485	443219400	398361900	200134800	49310590	8409948	0	0.403133	0.390639	0.387437	0.38443	53.73	849.453	136813	84.6625	85.4979
AL1A1_MOUSE	IAKEEIFGPVQQIMK	2	865.979	30	112.722	0.34186	0.33892	0.19645	0.08361	0.02852	0.00817	1645555000	1617147000	928356000	377243300	116270600	19741160	0.349797	0.344835	0.345987	0.345987	75.48	865.98	192107	112.139	113.305
AL1A1_MOUSE	IAKEEIFGPVQQIMK	3	577.655	30	112.722	0.34186	0.33892	0.19645	0.08361	0.02852	0.00817	4851773000	4756590000	2657192000	1072129000	352682000	87808760	0.352135	0.345648	0.351213	0.359734	66.5	577.656	192106	112.139	113.305
AL1A1_MOUSE	IAKEEIFGPVQQImK	2	873.977	30	74.7231	0.34186	0.33892	0.19645	0.08361	0.02852	0.00817	106992300	111020500	65124880	26716990	1800834	0	0.343303	0.326423	0.330755	0.335759	34.2	873.976	116005	74.2754	75.1709
AL1A1_MOUSE	IAKEEIFGPVQQImK	3	582.987	30	75.7776	0.34186	0.33892	0.19645	0.08361	0.02852	0.00817	680230600	610368100	343372400	135296400	70589970	1733862	0.369371	0.375643	0.367354	0.356516	51.1	582.987	116883	75.3946	76.1607
AL1A1_MOUSE	IFVEESVYDEFVKR	2	880.449	24	123.31	0.34712	0.35173	0.19379	0.07599	0.02359	0.00613	144077800	133326100	69876210	30509770	4860891	7681094	0.369116	0.379071	0.373892	0.368561	60.05	880.448	212142	122.112	124.509
AL1A1_MOUSE	IFVEESVYDEFVKR	3	587.302	24	123.206	0.34712	0.35173	0.19379	0.07599	0.02359	0.00613	649813700	641112800	316573400	123369800	45943900	14479820	0.362762	0.356506	0.372998	0.39408	55.6	587.302	209460	122.201	124.21
AL1A1_MOUSE	IHGQTIPSDGDIFTYTR	3	640.987	27	83.9183	0.32692	0.34897	0.20284	0.08397	0.02754	0.00757	5797437000	6353272000	3349567000	1406872000	525310900	112033800	0.330442	0.317763	0.340424	0.36807	50.92	640.985	134252	83.4181	84.4185
AL1A1_MOUSE	IHGQTIPSDGDIFTYTR	2	960.976	27	83.7761	0.32692	0.34897	0.20284	0.08397	0.02754	0.00757	2333722000	2263389000	1365162000	561472800	236375100	115410200	0.339424	0.360489	0.338593	0.311396	72.8	960.976	134337	83.4181	84.1341
AL1A1_MOUSE	VFANAYLSDLGGcIKALK	3	647.349	29	141.113	0.31207	0.33673	0.20877	0.09447	0.03419	0.01039	2219953	1950955	442444	736593	0	0	0.414949	0.38149	0.416477	0.416477	25.25	647.349	245307	141.113	141.113
AL1A1_MOUSE	GFFVQPTVFSNVTDEMR	2	987.475	26	162.043	0.29894	0.33368	0.21394	0.10012	0.03751	0.01181	6079222000	6720231000	4146914000	1925334000	462040800	213876000	0.310996	0.302177	0.30841	0.316521	81.44	987.476	284071	161.76	162.326
AL1A1_MOUSE	GFFVQPTVFSNVTDEMR	3	658.652	26	162.043	0.29894	0.33368	0.21394	0.10012	0.03751	0.01181	751383500	831114300	498665700	226651400	88413220	33982810	0.309184	0.301974	0.313252	0.329927	105.59	658.989	284062	161.76	162.326
AL1A1_MOUSE	GFFVQPTVFSNVTDEmR	2	995.472	26	145.484	0.29894	0.33368	0.21394	0.10012	0.03751	0.01181	138758100	135944100	497670100	479829100	299489000	129358400	0.0825426	0.342774	0.0789758	0.0789758	46.44	995.474	247984	142.602	148.366
AL1A1_MOUSE	YVLGNPLTPGINQGPQIDK	2	1012.54	32	113.607	0.30389	0.3467	0.21308	0.09268	0.03178	0.0091	235398900	254811800	146919200	63330500	4902486000	5135465000	0.0219212	0.322182	0.326033	0.330224	65.68	1012.55	192972	113.494	113.719
AL1A1_MOUSE	KYVLGNPLTPGINQGPQIDK	2	1076.59	32	90.6116	0.28101	0.34213	0.22292	0.10234	0.03693	0.01111	17995030	25920520	15043160	3843692	2931250	0	0.273757	0.225039	0.271284	0.327552	76.08	1077.09	148490	90.3664	90.8569
AL1A1_MOUSE	FPVLNPATEEVIcHVEEGDK	3	761.704	39	138.184	0.26395	0.32444	0.22697	0.11547	0.047	0.0161	173014300	191886700	149152900	133224100	97201090	67175830	0.213162	0.29768	0.26395	0.22137	68.64	761.703	239825	137.842	138.527
AL1A1_MOUSE	KFPVLNPATEEVIcHVEEGDK	3	804.402	40	123.13	0.24415	0.31872	0.234	0.1243	0.05268	0.01875	32374940	59401730	46831270	28146230	12008250	2633794	0.178476	0.144309	0.17563	0.215631	47.41	804.402	211086	123.064	123.195
AL1A1_MOUSE	KFPVLNPATEEVIcHVEEGDK	4	603.553	40	123.19	0.24415	0.31872	0.234	0.1243	0.05268	0.01875	108243500	161447100	107281900	65572600	26307290	291384300	0.142381	0.202786	0.238358	0.287572	53.28	603.554	210531	122.663	123.717
AL1A1_MOUSE	YVLGNPLTPGINQGPQIDKEQHDK	3	887.793	45	79.5074	0.21394	0.31513	0.24707	0.13592	0.0586	0.02101	2513504000	3526309000	2764694000	1448551000	615231100	242516300	0.226222	0.229471	0.22178	0.21394	53.32	887.793	125809	79.1808	79.834
AL1A1_MOUSE	YVLGNPLTPGINQGPQIDKEQHDK	2	1331.19	45	79.4886	0.21394	0.31513	0.24707	0.13592	0.0586	0.02101	343644500	490457900	383917000	197179900	81772970	26523870	0.225563	0.223961	0.219794	0.214905	58.04	1331.19	125915	79.1808	79.7963
AL1A1_MOUSE	YVLGNPLTPGINQGPQIDKEQHDK	4	666.096	45	79.5325	0.21394	0.31513	0.24707	0.13592	0.0586	0.02101	4296195000	6116440000	4563722000	2532062000	1053896000	411751500	0.226425	0.224755	0.227844	0.231976	44.47	666.343	131931	79.2309	79.834
AL1A1_MOUSE	KYVLGNPLTPGINQGPQIDKEQHDK	5	558.697	46	69.3533	0.19794	0.30656	0.25172	0.14459	0.06494	0.02421	648320200	981338900	827471400	622936700	210546800	67412560	0.193066	0.20501	0.197031	0.189035	48.37	558.698	106712	68.5759	70.1306
AL1A1_MOUSE	KYVLGNPLTPGINQGPQIDKEQHDK	3	930.491	46	69.6434	0.19794	0.30656	0.25172	0.14459	0.06494	0.02421	630969400	842023200	690381500	414835600	168453900	55746670	0.225152	0.245351	0.223057	0.198853	86.94	930.491	106713	68.5759	70.7109
AL1A1_MOUSE	KYVLGNPLTPGINQGPQIDKEQHDK	4	698.12	46	69.3361	0.19794	0.30656	0.25172	0.14459	0.06494	0.02421	1330020000	1912179000	1622370000	877796700	390286700	143307700	0.211923	0.221213	0.204416	0.186441	71.98	698.121	106633	68.5759	70.0964
AL1A1_MOUSE	FPVLNPATEEVIcHVEEGDKADVDK	3	937.788	48	131.519	0.19726	0.29644	0.24708	0.14793	0.07041	0.02811	97228220	156288900	129595800	77228170	36801740	40015960	0.181005	0.177682	0.187108	0.199163	59.46	937.781	226554	131.194	131.843
AL1A1_MOUSE	FPVLNPATEEVIcHVEEGDKADVDK	4	703.593	48	131.495	0.19726	0.29644	0.24708	0.14793	0.07041	0.02811	562606200	839505900	714781300	438088600	200132500	80671630	0.198395	0.199365	0.195375	0.189825	65.98	703.595	226585	131.147	131.843
AL1A1_MOUSE	YcAGWADKIHGQTIPSDGDIFTYTR	3	958.117	42	116.994	0.18409	0.29045	0.25084	0.15448	0.07526	0.03065	31734340	49391980	35955060	31308400	26144740	10231790	0.171754	0.188061	0.214086	0.249874	53.87	958.118	199345	116.658	117.329
AL1A1_MOUSE	KFPVLNPATEEVIcHVEEGDKADVDK	3	980.487	49	122.117	0.18262	0.2881	0.25032	0.1556	0.0767	0.03166	848448800	1224067000	1043994000	668666100	308796200	120447700	0.20132	0.209025	0.200424	0.188991	65.89	980.487	205775	120.324	123.91
AL1A1_MOUSE	KFPVLNPATEEVIcHVEEGDKADVDK	5	588.695	49	122.376	0.18262	0.2881	0.25032	0.1556	0.0767	0.03166	996366000	1653219000	1407965000	935091600	424013200	168437400	0.178397	0.168314	0.178198	0.189919	53.04	588.695	207067	120.941	123.81
AL1A1_MOUSE	KFPVLNPATEEVIcHVEEGDKADVDK	4	735.617	49	122.556	0.18262	0.2881	0.25032	0.1556	0.0767	0.03166	5563968000	8597523000	8005898000	4837618000	2756842000	1303202000	0.179107	0.188631	0.174737	0.159173	83.52	735.617	211871	121.301	123.81
AL1A1_MOUSE	EAGFPPGVVNIVPGYGPTAGAAISSHMDVDK	3	1018.51	61	155.074	0.16178	0.27465	0.25399	0.16685	0.08651	0.03744	3047314000	4965558000	4637452000	3031536000	1521926000	662183400	0.170565	0.173201	0.16679	0.158845	71.89	1018.51	269779	154.31	155.837
AL1A1_MOUSE	EAGFPPGVVNIVPGYGPTAGAAISSHmDVDK	3	1023.84	61	139.845	0.16178	0.27465	0.25399	0.16685	0.08651	0.03744	682155600	1114148000	1078504000	789403600	570635100	444460200	0.145781	0.172546	0.160796	0.147622	54.29	1023.84	242294	138.527	141.163
AL1A1_MOUSE	IGPALScGNTVVVKPAEQTPLTALHLASLIK	4	800.453	55	163.327	0.15209	0.26806	0.25553	0.17217	0.09124	0.04026	4582737000	8064709000	7607566000	5062731000	2645004000	1136337000	0.157487	0.152502	0.153772	0.155473	98.97	800.454	286004	162.904	163.751
AL1A1_MOUSE	IGPALScGNTVVVKPAEQTPLTALHLASLIK	3	1066.94	55	163.327	0.15209	0.26806	0.25553	0.17217	0.09124	0.04026	783661900	1388796000	1252382000	862927700	461169400	189860900	0.158675	0.150625	0.159806	0.170693	78.07	1066.94	286028	162.904	163.751
AL1A1_MOUSE	EAGFPPGVVNIVPGYGPTAGAAISSHMDVDKVAFTGSTQVGK	4	1033.02	78	165.993	0.09041	0.19923	0.24159	0.20554	0.13657	0.07517	173877000	575211600	986325800	994388900	821865000	500823100	0.0429062	0.0301971	0.0305782	0.0308211	64.21	1033.03	290739	163.301	168.685
AL1A7_MOUSE	ILGLIESGK	2	465.287	14	65.2335	0.57838	0.30318	0.09297	0.02097	0.00382	0.00059	616638700	321862700	87993460	17466840	1495863	2964919	0.588159	0.579668	0.598959	0.628038	47.42	465.287	98656	64.6625	65.8046
AL1A7_MOUSE	TVAMQISQK	2	503.274	17	23.956	0.54438	0.29385	0.11713	0.0345	0.00819	0.00163	21218690	11013350	7373259	8986564	5432794	0	0.392759	0.555798	0.442597	0.270973	33.23	503.274	14333	23.8551	24.0569
AL1A7_MOUSE	VSFTGSTEVGK	2	556.285	15	29.9409	0.5305	0.31881	0.1133	0.02971	0.00632	0.00114	720853000	371491600	263489800	67475400	59844560	85404140	0.459564	0.578052	0.428058	0.246134	35.46	556.285	26875	29.2231	30.6587
AL1A7_MOUSE	ALQYFAGWADK	2	635.317	21	96.4676	0.45738	0.34491	0.14293	0.04241	0.01	0.00198	567998400	405065500	162774800	49498670	13067280	4453288	0.472207	0.476516	0.473992	0.470032	28.83	635.319	159574	96.2049	96.7303
AL1A7_MOUSE	LLLATMESMNAGK	2	689.857	23	94.0847	0.42139	0.3135	0.16828	0.06707	0.02192	0.00607	404283000	668487300	139101400	49981630	17495380	2291002	0.315442	0.17272	0.45561	0.529775	68.2	689.858	154438	93.5443	94.6251
AL1A7_MOUSE	ANNTTYGLAAGVFTK	2	764.394	22	85.0844	0.40959	0.34935	0.16525	0.05624	0.01526	0.00349	599373600	371250900	181014900	67268400	24264630	4496878	0.480395	0.517959	0.466191	0.396282	65.62	764.392	136893	84.8071	85.3618
AL1A7_MOUSE	LFVEESIYDEFVR	2	823.409	23	161.127	0.37114	0.35186	0.18282	0.06791	0.02003	0.00496	194680300	163990800	96899760	47952230	32269540	3738948	0.360832	0.412608	0.369436	0.317228	60.86	823.411	282876	160.098	162.157
AL1A7_MOUSE	IFINNEWHDSVSSK	3	559.274	23	57.4424	0.37409	0.35166	0.18148	0.06702	0.01967	0.00485	746516100	684015900	341290100	111646100	25890090	6196761	0.389713	0.38309	0.385438	0.388996	60.74	559.274	81016	56.5963	58.2884
AL1A7_MOUSE	IFINNEWHDSVSSK	2	838.407	23	58.0545	0.37409	0.35166	0.18148	0.06702	0.01967	0.00485	15400950	10502700	8707477	1724239	0	5473764	0.368363	0.48493	0.344307	0.191905	30.26	838.407	82681	57.61	58.4991
AL1A7_MOUSE	RANNTTYGLAAGVFTK	2	842.444	26	62.7599	0.37594	0.35227	0.18059	0.06612	0.01921	0.00468	55235160	52640060	26232300	2289558	0	0	0.404959	0.369983	0.3779	0.387849	50.43	842.438	92161	62.5138	63.006
AL1A7_MOUSE	IHGQTIPSDGNIFTYTR	2	960.484	27	78.978	0.32645	0.34959	0.20309	0.08385	0.02738	0.00748	302025200	312620600	182455600	70778550	24069630	1854195	0.33791	0.338356	0.331781	0.324691	33.66	960.481	126872	78.7251	79.2309
AL1A7_MOUSE	IHGQTIPSDGNIFTYTR	3	640.659	27	80.6926	0.32645	0.34959	0.20309	0.08385	0.02738	0.00748	116468400	127717000	123068900	11421650	6300333	54015960	0.265309	0.318173	0.230532	0.145831	35.61	640.658	129292	79.9523	81.4328
AL1A7_MOUSE	YILGNPLNSGINQGPQIDK	2	1021.04	34	113.7	0.30549	0.34629	0.2123	0.09232	0.03171	0.00911	53566660	60392470	33955710	14667010	6988741	4959971	0.306919	0.307368	0.322558	0.341706	98.64	1021.04	193228	113.587	113.814
AL1A7_MOUSE	YILGNPLNSGINQGPQIDKEQHNK	3	893.128	47	77.4644	0.21475	0.31551	0.24681	0.1355	0.05831	0.02087	326714300	476091900	352329900	205225500	83967810	23168660	0.222634	0.217339	0.225081	0.234793	72.79	893.128	121975	77.2422	77.6865
AL1A7_MOUSE	YILGNPLNSGINQGPQIDKEQHNK	4	670.098	47	77.4644	0.21475	0.31551	0.24681	0.1355	0.05831	0.02087	743569700	1101401000	861452400	454207300	174840200	66608050	0.218563	0.212181	0.213743	0.21475	53.54	670.098	121900	77.2422	77.6865
AL1A7_MOUSE	YILGNPLNSGINQGPQIDKEQHNK	2	1339.19	47	77.4637	0.21475	0.31551	0.24681	0.1355	0.05831	0.02087	40336800	59609600	45981900	21262230	8205669	0	0.229975	0.212911	0.215762	0.219856	75.47	1339.19	122077	77.3232	77.6041
AL1A7_MOUSE	KYILGNPLNSGINQGPQIDKEQHNK	3	935.826	48	68.6636	0.19869	0.30696	0.25151	0.14418	0.06464	0.02406	66778180	104096800	77290160	43768690	9292415	2313607	0.219998	0.195943	0.213514	0.233853	58.07	936.16	104757	68.11	69.2173
AL1A7_MOUSE	LGPALScGNTVVVKPAEQTPLTALHMASLIK	4	804.942	55	155.982	0.14685	0.25738	0.25118	0.17594	0.09786	0.04561	532606400	961677000	883904600	608750700	349917400	155767600	0.152495	0.139284	0.150944	0.167549	42.4	804.942	272622	155.737	156.227
AL1A7_MOUSE	LGPALScGNTVVVKPAEQTPLTALHMASLIK	3	1072.92	55	155.957	0.14685	0.25738	0.25118	0.17594	0.09786	0.04561	93177180	180666900	166794300	118147800	66536790	31446270	0.141872	0.121932	0.140525	0.16572	65.25	1072.92	272737	155.737	156.177
AL1A7_MOUSE	LGPALScGNTVVVKPAEQTPLTALHmASLIK	4	808.941	55	134.452	0.14685	0.25738	0.25118	0.17594	0.09786	0.04561	52760080	91575030	84915510	53424460	42861120	16542410	0.154234	0.149366	0.156005	0.16391	37.95	808.941	231885	133.952	134.951
AL1A7_MOUSE	LGPALScGNTVVVKPAEQTPLTALHmASLIK	3	1078.25	55	134.726	0.14685	0.25738	0.25118	0.17594	0.09786	0.04561	1869471	2535911	1843588	2230207	0	0	0.220478	0.21854	0.236492	0.253855	27.8	1078.58	233258	134.701	134.751
AL1B1_MOUSE	YGLAAAVFTR	2	534.795	19	83.7439	0.52319	0.32699	0.11413	0.02876	0.00579	0.00098	142181100	85378690	34454730	573353	2717933	45857860	0.456933	0.536173	0.50366	0.463096	50.88	534.795	134253	83.1517	84.3362
AL1B1_MOUSE	TFVEESIYR	2	572.288	16	54.3732	0.5086	0.32824	0.12156	0.03288	0.00716	0.00132	414648400	230921500	78024790	10693690	624629	675340	0.563696	0.555775	0.553494	0.54998	44.82	572.288	75237	53.9343	54.812
AL1B1_MOUSE	LAPALATGNTVVmK	2	701.392	22	48.0887	0.42788	0.3311	0.16074	0.05816	0.01693	0.00414	75453870	60830500	40076190	0	0	0	0.427839	0.414259	0.35777	0.281181	39.32	701.393	62630	47.868	48.3093
AL1B1_MOUSE	LFINNEWHDAVSK	2	786.894	22	74.4559	0.3913	0.35251	0.17344	0.06089	0.01695	0.00396	214574900	193773600	93807920	39248490	11871050	114122900	0.321509	0.390444	0.393891	0.398246	48.93	786.894	115503	74.0038	74.908
AL1B1_MOUSE	LFINNEWHDAVSK	3	524.932	22	74.2543	0.3913	0.35251	0.17344	0.06089	0.01695	0.00396	225847900	196714700	94935410	34715210	7475098	204553000	0.295519	0.403168	0.401763	0.399123	34.41	524.937	116441	73.9255	74.5831
AL1B1_MOUSE	VAFTGSTEVGHLIQK	3	529.623	25	69.132	0.39413	0.3514	0.17224	0.06046	0.01687	0.00395	329095000	281711200	130435900	48871660	12505730	3387574	0.408303	0.408408	0.413287	0.418475	55.67	529.623	105340	68.8081	69.4558
AL1B1_MOUSE	VAFTGSTEVGHLIQK	2	793.93	25	69.0477	0.39413	0.3514	0.17224	0.06046	0.01687	0.00395	87203460	77662010	39765120	9497649	892009	10654340	0.386412	0.394524	0.386321	0.375827	73	793.931	105217	68.8413	69.2541
AL1B1_MOUSE	TIPMDGEHFcFTR	2	805.858	21	76.9349	0.37217	0.32261	0.18596	0.08015	0.02811	0.00835	36323090	33741070	19148670	2418246	0	0	0.396406	0.349804	0.360619	0.382465	40.64	805.86	120993	76.7367	77.133
AL1B1_MOUSE	IAKEEIFGPVQPLFK	2	858.49	27	124.335	0.34612	0.35451	0.19429	0.07504	0.02278	0.00576	42745750	50542090	27577840	9512674	0	0	0.327859	0.295634	0.320012	0.347994	36.42	858.492	213467	124.16	124.509
AL1B1_MOUSE	IAKEEIFGPVQPLFK	3	572.663	27	124.356	0.34612	0.35451	0.19429	0.07504	0.02278	0.00576	170708100	160649500	110549500	32501240	6849269	3606666	0.352074	0.376179	0.319147	0.257449	34.61	572.664	213197	124.061	124.651
AL1B1_MOUSE	VAEQTPLSALYLASLIK	3	606.352	32	182.545	0.33723	0.3515	0.19829	0.07939	0.02511	0.00664	22839320	25440430	11192550	3327281	729769	0	0.359508	0.313966	0.372347	0.444969	79.42	606.353	321873	182.445	182.644
AL1B1_MOUSE	VAEQTPLSALYLASLIK	2	909.025	32	182.594	0.33723	0.3515	0.19829	0.07939	0.02511	0.00664	228454500	233471900	134431200	52550990	14340150	1748935	0.343542	0.344165	0.33723	0.328702	66.47	909.027	321776	182.445	182.743
AL1B1_MOUSE	GFFIKPTVFGDVQDGMR	3	638.657	24	137.044	0.30443	0.33607	0.21191	0.0973	0.03569	0.01098	137624900	142195700	94247970	38197380	13945890	9305411	0.316003	0.326769	0.307366	0.282567	57.42	638.658	237324	136.85	137.238
AL1B1_MOUSE	GFFIKPTVFGDVQDGMR	2	957.483	24	136.621	0.30443	0.33607	0.21191	0.0973	0.03569	0.01098	61089740	65771540	40153320	11204560	13193410	0	0.319152	0.312857	0.315582	0.319386	55	957.483	237335	136.052	137.19
AL1B1_MOUSE	TFPTVNPTTGEVIGHVAEGDR	3	733.034	37	95.4653	0.28398	0.34046	0.22119	0.10206	0.03722	0.01136	55120550	88826040	97880500	114684400	92760890	57666470	0.108732	0.188416	0.148314	0.110014	45.58	733.034	157873	95.293	95.6376
AL1B1_MOUSE	TFPTVNPTTGEVIGHVAEGDR	2	1099.05	37	95.4611	0.28398	0.34046	0.22119	0.10206	0.03722	0.01136	6260920	9991348	12694290	11541760	7072336	2499558	0.125068	0.191357	0.129968	0.0780479	102.95	1099.54	158062	95.3787	95.5435
AL1B1_MOUSE	KTFPTVNPTTGEVIGHVAEGDR	3	775.733	37	75.3685	0.26262	0.33495	0.22988	0.11156	0.04266	0.01362	15954400	19559560	9870063	2260743	0	0	0.334862	0.27594	0.327694	0.379528	58.14	775.734	117929	75.2721	75.4649
AL1B1_MOUSE	KTFPTVNPTTGEVIGHVAEGDR	4	582.051	37	75.3348	0.26262	0.33495	0.22988	0.11156	0.04266	0.01362	19833310	22394680	14882580	4132763	0	1041221	0.318431	0.304067	0.291249	0.275554	36.32	582.053	117976	75.2047	75.4649
AL1B1_MOUSE	VGNPFELDTQQGPQVDKEQFER	2	1281.12	49	92.2496	0.23033	0.32177	0.24133	0.12775	0.05323	0.0185	14596520	18715010	15770830	6485235	0	0	0.26268	0.25839	0.224753	0.189254	72.07	1281.12	151526	92.1101	92.3891
AL1B1_MOUSE	KVGNPFELDTQQGPQVDKEQFER	2	1345.16	49	79.3014	0.21308	0.31387	0.24695	0.13665	0.05937	0.02147	3000531	4341394	2418023	1106078	0	0	0.276139	0.218724	0.277438	0.346995	82.1	1345.16	126112	79.2788	79.3241
AL1B1_MOUSE	KVGNPFELDTQQGPQVDKEQFER	3	897.112	49	79.3537	0.21308	0.31387	0.24695	0.13665	0.05937	0.02147	95521040	133259700	104244700	54451140	22912840	6063401	0.229368	0.230362	0.223777	0.215179	95.26	897.112	125818	79.1438	79.5635
AL1B1_MOUSE	EAGFPPGVVNIITGYGPTAGAAIAQHMDVDK	3	1032.85	62	179.462	0.15763	0.27163	0.25451	0.16916	0.08865	0.03875	168319000	273365700	266164900	157055800	84722710	46263840	0.169013	0.174066	0.160589	0.145414	42.32	1032.85	315170	179.014	179.911
AL1B1_MOUSE	EAGFPPGVVNIITGYGPTAGAAIAQHMDVDK	4	774.892	62	179.438	0.15763	0.27163	0.25451	0.16916	0.08865	0.03875	22373100	30652100	34924700	19475120	12227080	2778110	0.182742	0.224612	0.162593	0.101968	35.91	774.894	315306	179.014	179.861
AL1L1_MOUSE	IGNPLDR	2	392.719	13	29.0099	0.64197	0.27176	0.0703	0.01353	0.00212	0.00028	162027900	65019580	23569510	6524767	0	9089246	0.608599	0.656283	0.593653	0.501587	54.47	392.72	24977	28.6251	29.3947
AL1L1_MOUSE	KVSLELGGK	2	465.785	13	26.0566	0.5828	0.30102	0.09139	0.02044	0.0037	0.00057	126380300	68579940	21707890	1294849	581116	0	0.578283	0.56778	0.566348	0.564873	53.75	465.784	17501	25.5516	26.5616
AL1L1_MOUSE	GQALPEVVAK	2	506.295	22	36.6391	0.55378	0.31335	0.10259	0.02461	0.00476	0.00078	6862359000	3759981000	1153913000	267944600	444533300	72809400	0.546299	0.563798	0.571092	0.581216	33.91	506.295	40522	36.1186	37.1595
AL1L1_MOUSE	IGFTGSTEVGK	2	548.288	15	34.8831	0.53177	0.31937	0.11238	0.0291	0.0061	0.00108	3186012000	1840819000	591676600	776976600	476896500	194530300	0.450835	0.54404	0.556213	0.573086	62.02	548.288	37861	34.7292	35.037
AL1L1_MOUSE	TDVAAPFGGFK	2	555.285	18	76.1183	0.51118	0.32936	0.11977	0.0316	0.00668	0.00119	4199510000	2596300000	928262000	244025700	63574980	42664480	0.520106	0.524692	0.522337	0.518592	48.24	555.285	119132	75.7039	76.5326
AL1L1_MOUSE	EAFENGLWGK	2	575.78	19	69.8905	0.50255	0.33139	0.12367	0.03352	0.00729	0.00134	1778687000	1096093000	409142600	178952100	190906400	94518740	0.474532	0.524748	0.515111	0.50255	33.81	575.78	106254	69.3827	70.3984
AL1L1_MOUSE	AGLILFGNDDR	2	595.812	19	98.1657	0.50264	0.33033	0.12399	0.03393	0.00747	0.00139	3182627000	1965906000	720467500	2628382000	1691667000	697950600	0.292333	0.522905	0.519129	0.513251	38.54	595.812	162442	97.758	98.5734
AL1L1_MOUSE	KIGFTGSTEVGK	2	612.335	16	25.7087	0.49166	0.33305	0.12883	0.03634	0.00824	0.00158	210505000	136710700	51912360	17024090	4352126	714014	0.499753	0.50561	0.502791	0.499587	80.17	612.335	17269	25.3576	26.0598
AL1L1_MOUSE	FADGDVDAVLSR	2	632.812	23	77.2045	0.48791	0.33229	0.13102	0.03786	0.00883	0.00175	3282140000	2241634000	871256600	247558600	41071260	16945810	0.489827	0.486969	0.49016	0.494689	64.2	632.812	121287	76.9822	77.4269
AL1L1_MOUSE	THVGMSIQTFR	2	638.827	18	44.0285	0.45931	0.32453	0.14801	0.05042	0.01381	0.00317	764608000	469014800	278749400	151321400	85861120	18824300	0.432378	0.504268	0.433557	0.324584	53.6	638.827	55372	43.341	44.7161
AL1L1_MOUSE	THVGmSIQTFR	2	646.824	18	25.6126	0.45931	0.32453	0.14801	0.05042	0.01381	0.00317	28053920	20707160	9413652	5813065	3311855	15029430	0.340753	0.445055	0.451111	0.460967	30.72	646.825	17795	25.2576	25.9677
AL1L1_MOUSE	DLGEAALNEYLR	3	455.233	27	118.963	0.45805	0.34011	0.14381	0.04428	0.01096	0.0023	4213067	2035142	1439870	0	0	0	0.548	0.594461	0.441045	0.24639	29.79	455.233	203197	118.877	119.049
AL1L1_MOUSE	DLGEAALNEYLR	2	682.346	27	119.165	0.45805	0.34011	0.14381	0.04428	0.01096	0.0023	3192672000	2342199000	1095780000	316756700	105324200	8314512	0.452153	0.462145	0.441045	0.413297	55.85	682.347	204596	118.701	119.629
AL1L1_MOUSE	EESFGPIMIISR	2	689.855	25	132.017	0.42904	0.32998	0.16048	0.05822	0.01703	0.00419	3144724000	2330235000	1074625000	378088900	103169900	37292100	0.444916	0.441278	0.447654	0.460109	54.39	689.855	227054	131.493	132.542
AL1L1_MOUSE	EESFGPImIISR	2	697.853	25	112.822	0.42904	0.32998	0.16048	0.05822	0.01703	0.00419	127879200	100017000	68315200	27840640	13630290	9748916	0.368071	0.423497	0.356321	0.266934	45.92	698.355	192731	112.384	113.259
AL1L1_MOUSE	AVQMGMSSVFFNK	3	482.569	21	107.278	0.39384	0.32057	0.17781	0.07367	0.02486	0.0071	7772193	5649998	3434215	688942	0	1931182	0.399054	0.429715	0.398833	0.337666	31.53	482.567	180493	107.022	107.535
AL1L1_MOUSE	AVQMGMSSVFFNK	2	723.349	21	107.121	0.39384	0.32057	0.17781	0.07367	0.02486	0.0071	1717252000	1118353000	602837200	260262300	187744600	16263230	0.440015	0.463714	0.45031	0.414176	65.64	723.347	180434	106.623	107.62
AL1L1_MOUSE	LQAGTVFVNTYNK	2	727.886	17	61.1852	0.42256	0.34887	0.15917	0.05215	0.0136	0.00298	3799668000	3022278000	1388895000	478744500	212671700	210093500	0.41698	0.435528	0.428345	0.419695	53.92	727.885	89105	60.9075	61.4629
AL1L1_MOUSE	AVQMGmSSVFFNK	2	731.347	21	71.2571	0.39384	0.32057	0.17781	0.07367	0.02486	0.0071	124045300	104561000	426307700	348384300	159757000	58468610	0.10155	0.382605	0.134401	0.134401	43.42	731.346	109773	70.5836	71.9306
AL1L1_MOUSE	GASAINWTLIHGDK	2	741.889	24	70.6901	0.41947	0.3494	0.16055	0.05293	0.01389	0.00306	424361900	308902300	141382500	49660040	10529750	2118294	0.452916	0.466025	0.446447	0.421488	64.33	741.888	108530	70.5033	70.8768
AL1L1_MOUSE	GASAINWTLIHGDK	3	494.928	24	70.711	0.41947	0.3494	0.16055	0.05293	0.01389	0.00306	901885400	726045900	316093500	102173700	30924870	8352609	0.43246	0.431354	0.436926	0.443251	54.51	494.929	108512	70.5453	70.8768
AL1L1_MOUSE	HGSIIYHPSLLPR	3	497.281	25	68.9155	0.40678	0.35385	0.16596	0.05512	0.01444	0.00316	4613312000	4041491000	1850974000	550424500	144472300	25199680	0.410954	0.404279	0.409842	0.417074	36.73	497.281	105848	68.2968	69.5341
AL1L1_MOUSE	HGSIIYHPSLLPR	2	745.417	25	68.9271	0.40678	0.35385	0.16596	0.05512	0.01444	0.00316	409888200	369330500	153326000	39241540	0	0	0.421788	0.394305	0.42337	0.45738	69.6	745.418	106189	68.3201	69.5341
AL1L1_MOUSE	SPLIIFADcDLNK	2	753.387	20	127.679	0.40899	0.33341	0.16864	0.06348	0.01925	0.00491	2555074000	2144933000	1086308000	403650600	117301500	24104010	0.403558	0.399188	0.402495	0.408173	63.99	753.387	219855	127.357	128.001
AL1L1_MOUSE	ANATEFGLASGVFTR	2	770.891	30	111.79	0.40816	0.34956	0.1659	0.05662	0.0154	0.00353	1092032000	868482600	398671200	182548300	33453240	76659380	0.411801	0.433916	0.429501	0.423115	106.81	770.893	189240	111.565	112.015
AL1L1_MOUSE	ANATEFGLASGVFTR	3	514.263	30	111.445	0.40816	0.34956	0.1659	0.05662	0.0154	0.00353	116618600	90348360	45243730	4179906	1933831	949616	0.449789	0.442948	0.41682	0.385521	31.88	514.265	188338	110.969	111.921
AL1L1_MOUSE	GVVNILPGSGSLVGQR	3	518.298	29	111.469	0.40992	0.3501	0.16499	0.05579	0.01501	0.0034	257930400	199636100	90995070	31687360	9740035	1695164	0.435926	0.444139	0.435636	0.42443	51.99	518.299	188664	111.185	111.753
AL1L1_MOUSE	GASAINWTLIHGDKK	3	537.626	25	50.119	0.38784	0.35284	0.17503	0.0619	0.01734	0.00407	911637500	811270500	492638900	123219700	26395250	3252386000	0.162284	0.395618	0.353508	0.304721	48.92	537.626	66467	49.7854	50.4526
AL1L1_MOUSE	GASAINWTLIHGDKK	2	805.936	25	50.119	0.38784	0.35284	0.17503	0.0619	0.01734	0.00407	378342100	321200300	161506900	46922740	6846173	2852310	0.412285	0.412174	0.398649	0.382063	74.19	805.936	66614	49.7854	50.4526
AL1L1_MOUSE	IQGATIPINQARPNR	2	824.966	36	33.0934	0.39043	0.35256	0.17384	0.06116	0.01706	0.00399	551542100	494249500	238388300	74777880	21285960	2043381	0.399007	0.393126	0.396093	0.400392	42.57	824.966	32205	32.9327	33.254
AL1L1_MOUSE	RPQPEEGATYEGIQK	3	568.285	38	21.6151	0.37901	0.34977	0.17937	0.06624	0.01952	0.00485	2987392000	2618212000	1333417000	767844500	158821700	42470440	0.377761	0.397031	0.390706	0.381902	70.97	568.285	9782	21.4653	21.7649
AL1L1_MOUSE	RPQPEEGATYEGIQK	2	851.923	38	21.6151	0.37901	0.34977	0.17937	0.06624	0.01952	0.00485	1121714000	992718200	510994600	184222300	55494300	11936390	0.389879	0.393636	0.386279	0.377572	62.63	851.924	9783	21.4653	21.7649
AL1L1_MOUSE	LFVEDSIHDQFVQK	3	568.958	25	85.3837	0.36274	0.35223	0.18666	0.07055	0.02114	0.00531	1681836000	1474935000	803713200	313088500	338345700	29411250	0.362361	0.398575	0.376593	0.351131	49.69	568.958	137813	84.7624	86.005
AL1L1_MOUSE	LFVEDSIHDQFVQK	2	852.933	25	85.4483	0.36274	0.35223	0.18666	0.07055	0.02114	0.00531	708103300	640306400	340507900	157979800	23645730	2751892	0.377999	0.387818	0.375654	0.36093	64.98	852.934	136628	84.6625	86.234
AL1L1_MOUSE	GNDKVPGAWTEAcGQK	2	859.402	31	27.8812	0.37462	0.33542	0.18303	0.07412	0.02421	0.00667	884493300	787634800	432395600	174952100	63330990	15389690	0.375072	0.376448	0.37462	0.371151	53.93	859.906	23618	27.5929	28.1695
AL1L1_MOUSE	GEDGESEcVINYVEK	2	864.375	31	67.6579	0.37999	0.33098	0.18133	0.07411	0.02459	0.00692	1256144000	1161032000	631209300	282376700	105295400	23569210	0.363087	0.360301	0.369529	0.384731	78.72	864.376	102081	67.3557	67.9601
AL1L1_MOUSE	ADPLGLEAEKDGVPVFK	2	892.975	32	106.686	0.34851	0.35103	0.19315	0.07584	0.02362	0.00617	670228300	654691000	344601400	138407100	51997630	8143742	0.358781	0.359276	0.363306	0.36798	69.4	892.974	179226	106.351	107.022
AL1L1_MOUSE	EGHEVVGVFTIPDKDGK	3	609.648	27	62.1457	0.34525	0.3503	0.19462	0.07726	0.02435	0.00644	634051300	625277000	333035500	145058500	37571190	9192118	0.355373	0.355223	0.358543	0.363409	44.13	609.646	91029	61.7965	62.4949
AL1L1_MOUSE	EGHEVVGVFTIPDKDGK	2	913.968	27	62.0621	0.34525	0.3503	0.19462	0.07726	0.02435	0.00644	316280000	304930600	170740700	63096590	23055060	7585360	0.357101	0.363151	0.35374	0.34154	59.31	913.968	91071	61.8821	62.2421
AL1L1_MOUSE	RPQPEEGATYEGIQKK	2	915.971	39	19.4166	0.35044	0.3503	0.19228	0.07553	0.02358	0.00618	13017840	10620260	6044325	2395120	0	0	0.405824	0.421311	0.383293	0.335714	57.65	915.97	6037	19.3914	19.4417
AL1L1_MOUSE	RPQPEEGATYEGIQKK	4	458.489	39	19.4665	0.35044	0.3503	0.19228	0.07553	0.02358	0.00618	143621800	148346200	78390220	19673360	7853548	2606110	0.358614	0.338971	0.35181	0.367223	49.59	458.489	5959	19.3413	19.5917
AL1L1_MOUSE	RPQPEEGATYEGIQKK	3	610.983	39	19.4665	0.35044	0.3503	0.19228	0.07553	0.02358	0.00618	362996800	343177700	193627100	69971500	25122120	4306204	0.363287	0.369968	0.355949	0.338346	78.52	610.983	5946	19.3413	19.5917
AL1L1_MOUSE	ILPNVPEVEDSTDFFK	2	925.465	25	150.589	0.33302	0.34931	0.2001	0.08178	0.02651	0.00721	4478911000	4426014000	2600453000	1070101000	372732700	139498400	0.342223	0.353892	0.339746	0.322362	79.42	925.466	264001	150.216	150.963
AL1L1_MOUSE	ILPNVPEVEDSTDFFK	3	617.312	25	150.589	0.33302	0.34931	0.2001	0.08178	0.02651	0.00721	242053800	235640000	136683700	61049060	17906420	4029156	0.347099	0.359142	0.344876	0.32806	72.19	617.648	262289	150.216	150.963
AL1L1_MOUSE	EcDVLPDDTVSTLYNR	2	948.936	24	101.541	0.34221	0.33341	0.19642	0.08576	0.03026	0.00904	2589188000	2454983000	1443810000	620515500	195376600	574141400	0.32866	0.351269	0.348007	0.343032	31.24	948.935	169177	101.191	101.891
AL1L1_MOUSE	KEGHEVVGVFTIPDKDGK	2	978.015	28	53.8899	0.31923	0.3484	0.20627	0.0868	0.02888	0.00805	86676170	82702680	56481450	12812540	0	0	0.363159	0.366298	0.317447	0.262222	68.96	978.011	76364	53.4724	54.3073
AL1L1_MOUSE	KEGHEVVGVFTIPDKDGK	3	652.346	28	53.9506	0.31923	0.3484	0.20627	0.0868	0.02888	0.00805	397495600	387751100	221871000	190628500	23825930	13564230	0.321823	0.358535	0.347165	0.333847	33.74	652.68	75690	53.3574	54.5437
AL1L1_MOUSE	KEGHEVVGVFTIPDKDGK	4	489.511	28	53.834	0.31923	0.3484	0.20627	0.0868	0.02888	0.00805	929804400	1015733000	595131200	248151600	73553450	9428910	0.32377	0.318898	0.321023	0.32373	33.06	489.762	75678	53.3266	54.3414
AL1L1_MOUSE	LRGEDGESEcVINYVEK	2	998.968	35	60.0244	0.32376	0.33281	0.20381	0.09217	0.03362	0.01037	344966000	365177800	217967900	103430900	33370300	9164919	0.321174	0.313997	0.322629	0.336463	48.58	998.966	95192	59.7422	60.3065
AL1L1_MOUSE	LRGEDGESEcVINYVEK	3	666.314	35	60.0244	0.32376	0.33281	0.20381	0.09217	0.03362	0.01037	936039100	954539700	608497600	313740500	117557100	38574450	0.315276	0.326422	0.317029	0.303972	57.86	666.314	86893	59.7422	60.3065
AL1L1_MOUSE	IAVIGQSLFGQEVYcQLR	2	1041.05	36	158.19	0.29029	0.33316	0.21749	0.10322	0.03913	0.01245	568257900	660375800	441626700	229167000	93456340	23804450	0.281778	0.286134	0.283062	0.280019	99.48	1041.05	276367	157.767	158.614
AL1L1_MOUSE	IAVIGQSLFGQEVYcQLR	3	694.366	36	158.141	0.29029	0.33316	0.21749	0.10322	0.03913	0.01245	336227100	384479800	387139000	272312000	143569900	60834790	0.212189	0.291502	0.213476	0.134203	31.27	694.368	278371	157.667	158.614
AL1L1_MOUSE	KLRGEDGESEcVINYVEK	3	709.013	35	53.1956	0.2994	0.3307	0.21344	0.10116	0.03856	0.0124	345078600	330665400	228426000	109771200	67768080	8965699	0.31639	0.34667	0.31333	0.268566	45.96	709.013	73922	52.8218	53.5693
AL1L1_MOUSE	GSASSALELTEEELATAEAVR	3	712.022	55	158.264	0.30748	0.34159	0.21085	0.09371	0.03324	0.00994	1378257000	1475603000	907881300	400466300	186217200	77877850	0.311379	0.320129	0.314319	0.309176	106.63	712.022	276916	157.964	158.563
AL1L1_MOUSE	GSASSALELTEEELATAEAVR	4	534.268	55	158.19	0.30748	0.34159	0.21085	0.09371	0.03324	0.00994	4121710	5298655	4700644	585090	615876	0	0.269006	0.258294	0.215988	0.172047	48.93	534.269	277218	158.064	158.315
AL1L1_MOUSE	GSASSALELTEEELATAEAVR	2	1067.53	55	158.264	0.30748	0.34159	0.21085	0.09371	0.03324	0.00994	1549137000	1703956000	1018641000	468583900	171704000	178538500	0.304316	0.310879	0.316052	0.321308	114.44	1067.53	276940	157.964	158.563
[truncated: 21,126 more rows]
