# Supplementary material for: Quantifying label enrichment from two mass isotopomers increases proteome coverage for in vivo protein turnover using heavy water metabolic labeling
Source: Commun Chem. 2023 Apr 17;6:72. doi: 10.1038/s42004-023-00873-x (PMC10110577; doi:10.1038/s42004-023-00873-x)
Supplement: Supplementary file 5 — Supplementary Data 3 [file 42004_2023_873_MOESM5_ESM.xlsx]

## Sheet: utmb-Protein
Proteins	Uniprot Entry	Gene Names	RateConstant	CI lower bound	CI upper bound	n_peptides
CPSM_MOUSE	Q8C196	Cps1	0.136723	0.12463	0.148816	165
FAS_MOUSE	P19096	Fasn	0.46804	0.399647	0.536432	90
AL1L1_MOUSE	Q8R0Y6	Aldh1l1 Fthfd	0.33976	0.301895	0.377626	77
ALBU_MOUSE	P07724	Alb Alb-1 Alb1	0.292709	0.26139	0.324029	63
HYES_MOUSE	P34914	Ephx2 Eph2	0.32176	0.291531	0.35199	63
CLH1_MOUSE	Q68FD5	Cltc	0.183595	0.161591	0.205599	63
PYC_MOUSE	Q05920	Pc Pcx	0.194313	0.178678	0.209947	59
MYH9_MOUSE	Q8VDD5	Myh9	0.35402	0.314714	0.393325	58
ATPB_MOUSE	P56480	Atp5f1b Atp5b	0.127846	0.116432	0.139261	54
DHE3_MOUSE	P26443	Glud1 Glud	0.14249	0.128718	0.156262	54
M2GD_MOUSE	Q9DBT9	Dmgdh	0.148054	0.133679	0.162429	53
SBP1_MOUSE	P17563	Selenbp1 Lpsb	0.274462	0.252829	0.296095	50
SARDH_MOUSE	Q99LB7	Sardh	0.127785	0.115673	0.139897	49
AL1A1_MOUSE	P24549	Aldh1a1 Ahd-2 Ahd2 Aldh1	0.266844	0.243774	0.289914	48
PYGL_MOUSE	Q9ET01	Pygl	0.170638	0.152762	0.188514	48
ECHA_MOUSE	Q8BMS1	Hadha	0.173166	0.154865	0.191467	47
THIM_MOUSE	Q8BWT1	Acaa2	0.137738	0.125028	0.150448	47
ENPL_MOUSE	P08113	Hsp90b1 Grp94 Tra-1 Tra1	0.381731	0.350403	0.413058	46
BIP_MOUSE	P20029	Hspa5 Grp78	0.438134	0.401383	0.474885	44
CH60_MOUSE	P63038	Hspd1 Hsp60	0.128426	0.111928	0.144925	43
ALDH2_MOUSE	P47738	Aldh2 Ahd-1 Ahd1	0.492419	0.443304	0.541534	42
IQGA2_MOUSE	Q3UQ44	Iqgap2	0.401149	0.340227	0.462071	40
SPTN1_MOUSE	P16546	Sptan1 Spna2 Spta2	0.209292	0.187742	0.230843	40
CATA_MOUSE	P24270	Cat Cas-1 Cas1	1.22581	1.01043	1.4412	40
ACSL1_MOUSE	P41216	Acsl1 Acsl2 Facl2	0.334824	0.298012	0.371636	38
EF2_MOUSE	P58252	Eef2	0.403145	0.350491	0.4558	37
ARLY_MOUSE	Q91YI0	Asl	0.277959	0.245617	0.310301	37
ACOX1_MOUSE	Q9R0H0	Acox1 Acox Paox	1.10553	0.746112	1.46495	37
SDHA_MOUSE	Q8K2B3	Sdha	0.16172	0.144332	0.179107	37
G3P_MOUSE	P16858	Gapdh Gapd	0.228344	0.211066	0.245623	36
GRP75_MOUSE	P38647	Hspa9 Grp75 Hsp74 Hspa9a	0.38335	0.33723	0.42947	36
MTP_MOUSE	O08601	Mttp Mtp	0.353139	0.309811	0.396466	36
MAOX_MOUSE	P06801	Me1 Mod-1 Mod1	0.243455	0.214228	0.272683	36
FTCD_MOUSE	Q91XD4	Ftcd	0.308681	0.278836	0.338527	36
HS90A_MOUSE	P07901	Hsp90aa1 Hsp86 Hsp86-1 Hspca	0.44553	0.377814	0.513246	36
ASSY_MOUSE	P16460	Ass1 Ass	0.252258	0.22707	0.277446	36
TKT_MOUSE	P40142	Tkt	0.107296	0.09732	0.117273	35
AMPL_MOUSE	Q9CPY7	Lap3 Lapep	0.270721	0.237092	0.30435	35
F16P1_MOUSE	Q9QXD6	Fbp1 Fbp Fbp3	0.339824	0.310349	0.3693	35
GSTP1_MOUSE	P19157	Gstp1 Gstpib	0.199019	0.180043	0.217996	34
K2C8_MOUSE	P11679	Krt8 Krt2-8	0.103155	0.090943	0.115367	34
TKFC_MOUSE	Q8VC30	Tkfc Dak	0.304582	0.279064	0.330101	34
BHMT1_MOUSE	O35490	Bhmt	0.248687	0.225271	0.272103	34
K1C18_MOUSE	P05784	Krt18 Kerd Krt1-18	0.107045	0.094785	0.119306	34
SAHH_MOUSE	P50247	Ahcy	0.296787	0.269505	0.324068	34
PDIA3_MOUSE	P27773	Pdia3 Erp Erp60 Grp58	0.403277	0.365206	0.441349	34
ACON_MOUSE	Q99KI0	Aco2	0.14553	0.132133	0.158926	33
SND1_MOUSE	Q78PY7	Snd1	0.270939	0.246545	0.295333	33
ACSM1_MOUSE	Q91VA0	Acsm1 Bucs1 Lae Macs1	0.156418	0.144245	0.168592	33
CMC2_MOUSE	Q9QXX4		0.151283	0.132067	0.170499	33
EST1F_MOUSE	Q91WU0	Ces1f CesML1	0.308586	0.27032	0.346852	33
ECHP_MOUSE	Q9DBM2	Ehhadh L-pbe	0.356945	0.310859	0.40303	32
SCP2_MOUSE	P32020	Scp2 Scp-2	0.990759	0.689644	1.29187	32
TERA_MOUSE	Q01853	Vcp	0.506683	0.462534	0.550832	32
C1TC_MOUSE	Q922D8	Mthfd1	0.193482	0.164214	0.222749	32
DHSO_MOUSE	Q64442	Sord Sdh1	0.258116	0.238309	0.277923	32
AOXC_MOUSE	G3X982	Aox3 Aoh1	0.433003	0.381261	0.484745	32
CAH3_MOUSE	P16015	Ca3 Car3	0.20781	0.188716	0.226904	31
HSP7C_MOUSE	P63017	Hspa8 Hsc70 Hsc73	0.597174	0.525211	0.669136	31
TRFE_MOUSE	Q921I1	Tf Trf	1.2606	0.943566	1.57763	31
FAAA_MOUSE	P35505	Fah	0.204088	0.182901	0.225275	31
MMSA_MOUSE	Q9EQ20	Aldh6a1	0.144029	0.127851	0.160207	31
PDIA1_MOUSE	P09103	P4hb Pdia1	0.417584	0.35744	0.477728	31
PGK1_MOUSE	P09411	Pgk1 Pgk-1	0.192775	0.17587	0.209679	31
AL7A1_MOUSE	Q9DBF1	Aldh7a1 Ald7a1	0.183176	0.164163	0.202189	30
HMCS2_MOUSE	P54869	Hmgcs2	0.336056	0.304035	0.368076	30
AASS_MOUSE	Q99K67	Aass Lorsdh	0.17784	0.158652	0.197028	30
THIL_MOUSE	Q8QZT1	Acat1	0.175135	0.159598	0.190672	30
IDHC_MOUSE	O88844	Idh1	0.242296	0.213752	0.270839	30
GSTM1_MOUSE	P10649	Gstm1	0.241976	0.214249	0.269702	30
HYEP_MOUSE	Q9D379	Ephx1	0.360339	0.323951	0.396726	30
THIKA_MOUSE	Q921H8	Acaa1a Acaa1	0.582982	0.497945	0.66802	30
S27A2_MOUSE	O35488	Slc27a2 Acsvl1 Facvl1 Fatp2 Vlacs Vlcs	0.602599	0.515611	0.689588	30
HS90B_MOUSE	P11499	Hsp90ab1 Hsp84 Hsp84-1 Hspcb	0.535623	0.481623	0.589624	29
ARGI1_MOUSE	Q61176	Arg1	0.228759	0.210111	0.247408	29
AATM_MOUSE	P05202	Got2 Got-2	0.119923	0.110186	0.129659	29
ATPA_MOUSE	Q03265	Atp5f1a Atp5a1	0.144409	0.132188	0.156629	29
HYOU1_MOUSE	Q9JKR6	Hyou1 Grp170	0.39434	0.352964	0.435717	28
UD11_MOUSE	Q63886	Ugt1a1 Ugt1	0.313893	0.27652	0.351267	28
UBA1_MOUSE	Q02053	Uba1 Sbx Ube1 Ube1ax Ube1x	0.343333	0.303156	0.383511	28
EST2A_MOUSE	Q8QZR3	Ces2a Ces6	0.336764	0.300635	0.372894	28
ACTB_MOUSE	P60710	Actb	0.224064	0.205596	0.242532	28
S14L2_MOUSE	Q99J08	Sec14l2	0.334584	0.306797	0.36237	27
URIC_MOUSE	P25688	Uox	0.546856	0.438682	0.655029	27
EST1D_MOUSE	Q8VCT4	Ces1d Ces1 Ces3	0.376242	0.337221	0.415263	27
ACSF2_MOUSE	Q8VCW8	Acsf2	0.203617	0.182563	0.22467	27
HBB1_MOUSE	P02088	Hbb-b1	0.0204	0.018368	0.022431	27
ACSL5_MOUSE	Q8JZR0	Acsl5 Facl5	0.369442	0.305034	0.433851	27
ECHB_MOUSE	Q99JY0	Hadhb	0.130808	0.115073	0.146542	27
DHB4_MOUSE	P51660	Hsd17b4 Edh17b4	0.713783	0.617608	0.809959	27
DPYD_MOUSE	Q8CHR6	Dpyd	0.840618	0.671912	1.00933	26
FUMH_MOUSE	P97807	Fh Fh1	0.173338	0.150915	0.195762	26
LPPRC_MOUSE	Q6PB66	Lrpprc Lrp130	0.450314	0.391597	0.509032	26
EF1A1_MOUSE	P10126	Eef1a1 Eef1a	0.175906	0.156399	0.195414	26
RGN_MOUSE	Q64374	Rgn Smp30	0.195262	0.178561	0.211964	26
UGDH_MOUSE	O70475	Ugdh	0.428158	0.379314	0.477002	26
ALDOB_MOUSE	Q91Y97	Aldob Aldo2	0.456457	0.415733	0.49718	26
UGPA_MOUSE	Q91ZJ5	Ugp2	0.396127	0.336175	0.456079	26
MUG1_MOUSE	P28665	Mug1 Mug-1	1.27772	0.957154	1.59829	26
RPN2_MOUSE	Q9DBG6	Rpn2	0.110294	0.097752	0.122836	26
SYEP_MOUSE	Q8CGC7	Eprs1 Eprs Qprs	0.275288	0.246307	0.30427	26
ACADV_MOUSE	P50544	Acadvl Vlcad	0.395663	0.354026	0.4373	26
ENOA_MOUSE	P17182	Eno1 Eno-1	0.199786	0.184763	0.214808	26
GANAB_MOUSE	Q8BHN3	Ganab G2an Kiaa0088	0.304059	0.258252	0.349865	25
CHDH_MOUSE	Q8BJ64	Chdh	0.141844	0.124826	0.158861	25
ACLY_MOUSE	Q91V92	Acly	0.608348	0.500695	0.716001	25
AL1B1_MOUSE	Q9CZS1	Aldh1b1 Aldhx	0.161951	0.145396	0.178506	25
GABT_MOUSE	P61922	Abat Gabat	0.194304	0.175401	0.213206	25
VWA8_MOUSE	Q8CC88	Vwa8 Kiaa0564	0.246093	0.215534	0.276652	25
AT1A1_MOUSE	Q8VDN2	Atp1a1	0.190959	0.171178	0.210741	25
ODO1_MOUSE	Q60597	Ogdh Kiaa4192	0.414861	0.346908	0.482814	25
ACADS_MOUSE	Q07417	Acads	0.129407	0.115851	0.142964	25
FLNB_MOUSE	Q80X90	Flnb	0.174383	0.131814	0.216951	25
PGM1_MOUSE	Q9D0F9	Pgm1 Pgm2	0.215228	0.191288	0.239168	25
LONM_MOUSE	Q8CGK3	Lonp1 Prss15	0.172302	0.141845	0.202759	25
AL8A1_MOUSE	Q8BH00	Aldh8a1 Raldh4	0.235963	0.211684	0.260242	24
FINC_MOUSE	P11276	Fn1	1.16886	0.89727	1.44046	24
GLGB_MOUSE	Q9D6Y9	Gbe1	0.147779	0.129164	0.166394	24
EST3A_MOUSE	Q63880	Ces3a Es31	0.399577	0.35792	0.441234	24
COPG1_MOUSE	Q9QZE5	Copg1 Copg	0.341392	0.285979	0.396806	24
ACOC_MOUSE	P28271		0.224707	0.199149	0.250266	24
ADH1_MOUSE	P00329	Adh1 Adh-1	0.219286	0.201873	0.2367	24
OTC_MOUSE	P11725	Otc	0.141799	0.126672	0.156927	24
PDIA4_MOUSE	P08003	Pdia4 Cai Erp72	0.425326	0.372663	0.477988	24
NDUS1_MOUSE	Q91VD9	Ndufs1	0.139201	0.125809	0.152592	24
PSMD2_MOUSE	Q8VDM4	Psmd2	0.386431	0.326878	0.445984	24
PGAM1_MOUSE	Q9DBJ1	Pgam1	0.205817	0.186078	0.225556	24
TLN1_MOUSE	P26039	Tln1 Tln	0.286034	0.226212	0.345856	24
PRDX6_MOUSE	O08709	Prdx6 Aop2 Ltw4 Prdx5	0.258106	0.234822	0.28139	24
LDHA_MOUSE	P06151	Ldha Ldh-1 Ldh1	0.346429	0.300088	0.392771	24
CPT2_MOUSE	P52825	Cpt2 Cpt-2	0.232086	0.20805	0.256122	23
HACL1_MOUSE	Q9QXE0	Hacl1 Hpcl Phyh2	0.370643	0.32497	0.416315	23
SPTB2_MOUSE	Q62261	Sptbn1 Elf Spnb-2 Spnb2 Sptb2	0.36475	0.311752	0.417748	23
PGBM_MOUSE	Q05793	Hspg2	0.081121	0.067864	0.094379	23
QCR2_MOUSE	Q9DB77	Uqcrc2	0.159764	0.147611	0.171916	23
INMT_MOUSE	P40936	Inmt Temt	0.175653	0.162109	0.189196	23
CP2F2_MOUSE	P33267	Cyp2f2 Cyp2f-2	0.953429	0.73124	1.17562	23
TBA1A_MOUSE	P68369	Tuba1a Tuba1	0.240626	0.219134	0.262118	23
PCCA_MOUSE	Q91ZA3	Pcca	0.114298	0.100447	0.128149	23
TBB2A_MOUSE	Q7TMM9	Tubb2a Tubb2	0.175465	0.154768	0.196162	23
DHB5_MOUSE	P70694	Akr1c6 Hsd17b5	0.256585	0.231035	0.282136	23
GDIB_MOUSE	Q61598	Gdi2 Gdi3	0.434633	0.361622	0.507644	22
RRBP1_MOUSE	Q99PL5	Rrbp1	0.429882	0.38476	0.475005	22
NB5R3_MOUSE	Q9DCN2	Cyb5r3 Dia1	0.281296	0.255839	0.306753	22
MIC60_MOUSE	Q8CAQ8	Immt Mic60	0.116509	0.103721	0.129297	22
ABCD3_MOUSE	P55096	Abcd3 Pmp70 Pxmp1	0.359307	0.30605	0.412563	22
HUTU_MOUSE	Q8VC12	Uroc1	0.242963	0.216661	0.269265	22
ACTN4_MOUSE	P57780	Actn4	0.246963	0.220713	0.273212	22
PRDX1_MOUSE	P35700	Prdx1 Msp23 Paga Tdpx2	0.308718	0.274422	0.343015	22
GLYC_MOUSE	P50431	Shmt1 Shmt	0.262416	0.232812	0.292019	21
PH4H_MOUSE	P16331	Pah	1.27632	0.889971	1.66267	21
GCDH_MOUSE	Q60759	Gcdh	0.243826	0.22073	0.266921	21
ACTN1_MOUSE	Q7TPR4	Actn1	0.243736	0.203417	0.284055	21
CGL_MOUSE	Q8VCN5	Cth	0.229342	0.201623	0.257062	21
GLYAT_MOUSE	Q91XE0	Glyat	0.133544	0.114561	0.152526	21
ACADL_MOUSE	P51174	Acadl	0.159625	0.147474	0.171775	21
OPLA_MOUSE	Q8K010	Oplah	0.411431	0.358005	0.464857	21
ANXA6_MOUSE	P14824	Anxa6 Anx6	0.323829	0.290826	0.356833	21
COPA_MOUSE	Q8CIE6	Copa	0.446788	0.374737	0.518839	21
S27A5_MOUSE	Q4LDG0	Slc27a5 Acsb Acsvl6 Fatp5 Vlacsr	0.687543	0.579342	0.795745	21
AATC_MOUSE	P05201	Got1	0.201734	0.182544	0.220924	21
spK2C1_HUMAN			0.000164	0	0.000852	21
G6PI_MOUSE	P06745	Gpi Gpi1	0.169712	0.14398	0.195443	21
CALR_MOUSE	P14211	Calr	0.365683	0.332969	0.398396	21
spK1C9_HUMAN			0.000182	0	0.000968	21
CP2DA_MOUSE	P24456	Cyp2d10 Cyp2d-10	0.689127	0.600052	0.778202	20
CP2D9_MOUSE	P11714	Cyp2d9 Cyp2d-9	0.92702	0.757196	1.09684	20
ATP5H_MOUSE	Q9DCX2	Atp5pd Atp5h	0.137417	0.125552	0.149281	20
HPPD_MOUSE	P49429	Hpd	0.832425	0.697048	0.967802	20
CP2AC_MOUSE	P56593	Cyp2a12	0.673368	0.554688	0.792047	20
AL4A1_MOUSE	Q8CHT0	Aldh4a1	0.088739	0.076067	0.101412	20
MUP17_MOUSE	B5X0G2	Mup17 Mup15	8.6316	0	99.7036	20
IF4A1_MOUSE	P60843	Eif4a1 Ddx2a Eif4a	0.57607	0.510035	0.642105	20
EFTU_MOUSE	Q8BFR5	Tufm	0.180185	0.157061	0.203309	20
KPYR_MOUSE	P53657	Pklr	0.246451	0.219365	0.273536	20
MCCB_MOUSE	Q3ULD5	Mccc2	0.139216	0.122616	0.155815	20
RPN1_MOUSE	Q91YQ5	Rpn1	0.170142	0.152153	0.188131	20
HGD_MOUSE	O09173	Hgd Aku Hgo	0.3139	0.280092	0.347708	20
MCCA_MOUSE	Q99MR8	Mccc1 Mcca	0.123525	0.111143	0.135908	20
GYS2_MOUSE	Q8VCB3	Gys2	0.223767	0.201717	0.245818	20
HIBCH_MOUSE	Q8QZS1	Hibch	0.150942	0.133211	0.168672	20
FAAH1_MOUSE	O08914	Faah Faah1	0.352657	0.296031	0.409283	20
CBS_MOUSE	Q91WT9	Cbs	0.538899	0.43839	0.639408	20
RL4_MOUSE	Q9D8E6	Rpl4	0.082659	0.073823	0.091495	20
CSAD_MOUSE	Q9DBE0	Csad	0.268155	0.234561	0.301748	20
PZP_MOUSE	Q61838	Pzp A2m	0.818507	0.704282	0.932732	19
CP2CT_MOUSE	Q64458	Cyp2c29	0.957524	0.704653	1.21039	19
FMO1_MOUSE	P50285	Fmo1 Fmo-1	0.338765	0.308362	0.369168	19
FMO5_MOUSE	P97872	Fmo5	0.518351	0.460361	0.576341	19
QCR1_MOUSE	Q9CZ13	Uqcrc1	0.165207	0.153613	0.1768	19
ETFA_MOUSE	Q99LC5	Etfa	0.151589	0.136974	0.166204	19
GNMT_MOUSE	Q9QXF8	Gnmt	0.244475	0.226042	0.262909	19
GSH1_MOUSE	P97494	Gclc Glclc	0.252408	0.216447	0.28837	19
NCPR_MOUSE	P37040	Por	0.472192	0.418314	0.52607	19
MAAI_MOUSE	Q9WVL0	Gstz1 Maai	0.188663	0.173677	0.203649	19
ESTD_MOUSE	Q9R0P3	Esd Es10 Sid478	0.184999	0.167604	0.202394	19
3HIDH_MOUSE	Q99L13	Hibadh	0.132023	0.118718	0.145328	19
TRAP1_MOUSE	Q9CQN1	Trap1 Hsp75	0.660878	0.580879	0.740877	19
AIFM1_MOUSE	Q9Z0X1	Aifm1 Aif Pdcd8	0.157204	0.142452	0.171956	19
AGT2_MOUSE	Q3UEG6	Agxt2	0.123506	0.105206	0.141807	19
VINC_MOUSE	Q64727	Vcl	0.183843	0.158218	0.209468	19
FABPL_MOUSE	P12710	Fabp1 Fabpl	0.252142	0.231422	0.272863	18
AL1A7_MOUSE	O35945	Aldh1a7 Aldh-pb	0.254724	0.233466	0.275982	18
GPDA_MOUSE	P13707	Gpd1 Gdc-1 Gdc1 Kiaa4010	0.271442	0.239294	0.303591	18
ACACA_MOUSE	Q5SWU9	Acaca Acac Gm738	0.417302	0.378191	0.456413	18
THIC_MOUSE	Q8CAY6	Acat2	0.216571	0.200024	0.233118	18
spK1C10_HUMAN			0.000137	0	0.000794	18
ETFB_MOUSE	Q9DCW4	Etfb	0.146741	0.134851	0.158631	18
AL9A1_MOUSE	Q9JLJ2	Aldh9a1	0.191176	0.152797	0.229555	18
PCCB_MOUSE	Q99MN9	Pccb	0.118153	0.105443	0.130864	18
GLYM_MOUSE	Q9CZN7	Shmt2	0.409084	0.358717	0.459451	18
PBLD1_MOUSE	Q9DCG6	Pbld1 Mawbp2 Pbld	0.229406	0.205235	0.253577	18
UDB17_MOUSE	P17717	Ugt2b17 Ugt2b5	0.484877	0.410265	0.559489	18
AL3A2_MOUSE	P47740	Aldh3a2 Ahd-3 Ahd3 Aldh3 Aldh4	0.284545	0.253867	0.315224	17
MDHM_MOUSE	P08249	Mdh2 Mor1	0.15934	0.14876	0.169919	17
ADK_MOUSE	P55264	Adk	0.366134	0.314471	0.417797	17
SC31A_MOUSE	Q3UPL0	Sec31a Sec31l1	0.365071	0.323744	0.406399	17
HMGCL_MOUSE	P38060	Hmgcl	0.23345	0.209249	0.257651	17
HSP74_MOUSE	Q61316	Hspa4 Apg2 Hsp110	0.327952	0.283403	0.3725	17
SYVC_MOUSE	Q9Z1Q9	Vars1 Bat6 G7a Vars Vars2	0.14817	0.128239	0.1681	17
AT2A2_MOUSE	O55143	Atp2a2	0.388397	0.330705	0.446089	17
ACSM5_MOUSE	Q8BGA8	Acsm5 Macs3	0.150956	0.13425	0.167662	17
HUTH_MOUSE	P35492	Hal Hsd Huth	0.320266	0.288939	0.351593	17
PPIA_MOUSE	P17742	Ppia	0.327908	0.303183	0.352633	17
SUCB2_MOUSE	Q9Z2I8	Suclg2	0.171555	0.155424	0.187687	17
GLNA_MOUSE	P15105	Glul Glns	0.293122	0.262808	0.323437	17
CP1A2_MOUSE	P00186	Cyp1a2 Cyp1a-2	1.12691	0.949853	1.30397	17
EF1G_MOUSE	Q9D8N0	Eef1g	0.095778	0.085126	0.106431	17
SYAC_MOUSE	Q8BGQ7	Aars1 Aars	0.722697	0.575852	0.869543	16
ETFD_MOUSE	Q921G7	Etfdh	0.122401	0.110415	0.134388	16
SYTC_MOUSE	Q9D0R2	Tars1 Tars	0.520547	0.457824	0.58327	16
AK1A1_MOUSE	Q9JII6	Akr1a1 Akr1a4	0.229383	0.207054	0.251712	16
GRHPR_MOUSE	Q91Z53	Grhpr Glxr	0.252358	0.234014	0.270703	16
IDHP_MOUSE	P54071	Idh2	0.211446	0.190135	0.232756	16
KAD2_MOUSE	Q9WTP6	Ak2	0.137926	0.124766	0.151085	16
UD2A3_MOUSE	Q8BWQ1	Ugt2a3	0.262968	0.229134	0.296802	16
RACK1_MOUSE	P68040	Rack1 Gnb2-rs1 Gnb2l1	0.129914	0.11363	0.146198	16
IPYR_MOUSE	Q9D819	Ppa1 Pp Pyp	0.153279	0.125315	0.181243	16
COMT_MOUSE	O88587	Comt Comt1	0.507365	0.437925	0.576804	16
DHX9_MOUSE	O70133	Dhx9 Ddx9	0.405055	0.340657	0.469453	16
GCSP_MOUSE	Q91W43	Gldc	0.221769	0.197038	0.246501	16
CO3_MOUSE	P01027	C3	6.53007	4.55677	8.50338	16
THIKB_MOUSE	Q8VCH0	Acaa1b Acaa1	0.681288	0.544249	0.818326	16
GLYAL_MOUSE	Q5FW57	Gm4952	0.134811	0.117362	0.15226	16
CP2DQ_MOUSE	Q8CIM7	Cyp2d26 Cyp2d-26	0.976169	0.785261	1.16708	16
RS3_MOUSE	P62908	Rps3	0.07176	0.063139	0.08038	16
ANXA5_MOUSE	P48036	Anxa5 Anx5	0.191126	0.170213	0.21204	16
SUOX_MOUSE	Q8R086	Suox	0.135911	0.122298	0.149525	16
PLSL_MOUSE	Q61233	Lcp1 Pls2	0.374978	0.344076	0.40588	15
TCPB_MOUSE	P80314	Cct2 Cctb	0.258257	0.19924	0.317273	15
KAT3_MOUSE	Q71RI9	Kyat3 Ccbl2 Kat3	0.223949	0.196479	0.251418	15
OCTC_MOUSE	Q9DC50	Crot Cot	1.46445	0.937214	1.99169	15
MGST1_MOUSE	Q91VS7	Mgst1	0.297056	0.272567	0.321544	15
TPIS_MOUSE	P17751	Tpi1 Tpi	0.247001	0.222701	0.271301	15
OAT_MOUSE	P29758	Oat	1.18706	0.870455	1.50366	15
GGLO_MOUSE	P58710	Gulo	0.401832	0.350157	0.453507	15
GLSL_MOUSE	Q571F8	Gls2 Kiaa4146	0.384307	0.346897	0.421717	15
DPP4_MOUSE	P28843	Dpp4 Cd26	0.112814	0.097997	0.127632	15
RL7A_MOUSE	P12970	Rpl7a Surf-3 Surf3	0.157803	0.144799	0.170806	15
MSRA_MOUSE	Q9D6Y7	Msra	0.284692	0.255184	0.3142	15
ADT2_MOUSE	P51881	Slc25a5 Aac2 Ant2	0.187284	0.171337	0.20323	15
AK1D1_MOUSE	Q8VCX1	Akr1d1	0.260544	0.22691	0.294179	15
TCPQ_MOUSE	P42932	Cct8 Cctq	0.452843	0.380879	0.524807	15
DDX1_MOUSE	Q91VR5	Ddx1	0.258089	0.213615	0.302563	15
AT11C_MOUSE	Q9QZW0	Atp11c	0.32405	0.27578	0.37232	15
CK054_MOUSE	Q91V76		0.293987	0.269403	0.318571	15
CAP1_MOUSE	P40124	Cap1 Cap	0.318178	0.278733	0.357624	15
ATPO_MOUSE	Q9DB20	Atp5po Atp5o D12Wsu28e	0.116508	0.10865	0.124366	15
DYHC1_MOUSE	Q9JHU4	Dync1h1 Dhc1 Dnch1 Dnchc1 Dyhc	0.454647	0.386643	0.522651	15
AAAD_MOUSE	Q99PG0	Aadac Aada	0.375602	0.331441	0.419764	15
RL3_MOUSE	P27659	Rpl3	0.084526	0.075406	0.093647	15
KMO_MOUSE	Q91WN4	Kmo	0.244702	0.210773	0.278631	15
AK1CD_MOUSE	Q8VC28	Akr1c13	0.283649	0.255405	0.311892	15
ACOX2_MOUSE	Q9QXD1	Acox2	0.572849	0.51596	0.629738	15
DECR_MOUSE	Q9CQ62	Decr1	0.139274	0.128003	0.150545	14
PDIA6_MOUSE	Q922R8	Pdia6 Txndc7	0.343359	0.302971	0.383748	14
PARK7_MOUSE	Q99LX0	Park7	0.268274	0.240171	0.296378	14
DHB12_MOUSE	O70503	Hsd17b12 Kik1	0.320399	0.285088	0.35571	14
PHB2_MOUSE	O35129	Phb2 Bap Bcap37 Rea	0.120634	0.109732	0.131536	14
CAND1_MOUSE	Q6ZQ38	Cand1 D10Ertd516e Kiaa0829	0.270041	0.232143	0.307938	14
SYNC_MOUSE	Q8BP47	NARS1 Nars	0.369555	0.304596	0.434515	14
VIGLN_MOUSE	Q8VDJ3	Hdlbp	0.866595	0.736434	0.996757	14
SODC_MOUSE	P08228	Sod1	0.198308	0.178811	0.217805	14
ACBP_MOUSE	P31786	Dbi	0.345331	0.321984	0.368679	14
MUTA_MOUSE	P16332	Mmut Mut	0.39529	0.346372	0.444208	14
IF5A1_MOUSE	P63242	Eif5a	0.379712	0.333872	0.425552	14
CBR1_MOUSE	P48758	Cbr1 Cbr	0.267874	0.227106	0.308643	14
ACADM_MOUSE	P45952	Acadm	0.198544	0.177056	0.220033	14
LKHA4_MOUSE	P24527	Lta4h	0.140898	0.126678	0.155119	14
PRDX5_MOUSE	P99029	Prdx5 Prdx6	0.238538	0.217426	0.259651	14
TGM2_MOUSE	P21981	Tgm2	0.247586	0.217377	0.277795	14
CP2E1_MOUSE	Q05421	Cyp2e1 Cyp2e Cyp2e-1	1.73057	1.16128	2.29986	14
APOB_MOUSE	E9Q414	Apob	4.13988	3.77598	4.50378	14
LMNA_MOUSE	P48678	Lmna Lmn1	0.11135	0.096697	0.126002	14
DHRS1_MOUSE	Q99L04	Dhrs1 D14ertd484e	0.370328	0.301554	0.439101	14
HEM2_MOUSE	P10518	Alad Lv	0.325498	0.300261	0.350735	14
CP27A_MOUSE	Q9DBG1	Cyp27a1	0.439057	0.402187	0.475926	14
AP2A2_MOUSE	P17427	Ap2a2 Adtab	0.184936	0.148762	0.221109	14
CP237_MOUSE	P56654	Cyp2c37	1.01975	0.691463	1.34804	14
AP1B1_MOUSE	O35643	Ap1b1 Adtb1	0.1489	0.117543	0.180256	14
COX41_MOUSE	P19783	Cox4i1 Cox4 Cox4a	0.150743	0.136675	0.164811	14
THTR_MOUSE	P52196	Tst	0.1487	0.135843	0.161557	14
HCDH_MOUSE	Q61425	Hadh Hadhsc Mschad Schad	0.116412	0.101265	0.13156	14
DHPR_MOUSE	Q8BVI4	Qdpr Dhpr	0.233648	0.212623	0.254673	14
CPT1A_MOUSE	P97742	Cpt1a Cpt-1 Cpt1	0.345863	0.310889	0.380837	14
PSMD1_MOUSE	Q3TXS7	Psmd1	0.224484	0.174653	0.274315	14
ALAT1_MOUSE	Q8QZR5	Gpt Gpt1	0.468945	0.405073	0.532817	14
FLNA_MOUSE	Q8BTM8	Flna Fln Fln1	0.16141	0.136043	0.186778	14
COX2_MOUSE	P00405	Mtco2 COII COX2 mt-Co2	0.074971	0.072959	0.076983	13
DLDH_MOUSE	O08749	Dld	0.127032	0.119274	0.134789	13
KYNU_MOUSE	Q9CXF0	Kynu	0.283755	0.24898	0.31853	13
COPB_MOUSE	Q9JIF7	Copb1 Copb	0.438874	0.391601	0.486147	13
EST1_MOUSE	Q8VCC2	Ces1 Ces1g	0.233559	0.198998	0.26812	13
RINI_MOUSE	Q91VI7	Rnh1 Rnh	0.353024	0.307072	0.398976	13
SDHL_MOUSE	Q8VBT2	Sds	0.497752	0.439948	0.555555	13
PPIB_MOUSE	P24369	Ppib	0.384085	0.329258	0.438912	13
PRS6A_MOUSE	O88685	Psmc3 Tbp1	0.429175	0.363537	0.494813	13
GCKR_MOUSE	Q91X44	Gckr	0.230569	0.224696	0.236442	13
AP2B1_MOUSE	Q9DBG3	Ap2b1 Clapb1	0.189503	0.175281	0.203726	13
RSSA_MOUSE	P14206	Rpsa Lamr1 P40-8	0.093243	0.083436	0.10305	13
BAAT_MOUSE	Q91X34	Baat	0.489646	0.427652	0.55164	13
GPX1_MOUSE	P11352	Gpx1	0.201709	0.180335	0.223084	13
DHDH_MOUSE	Q9DBB8	Dhdh	0.182425	0.159811	0.205039	13
CMC1_MOUSE	Q8BH59		0.108876	0.085633	0.132119	13
SC23A_MOUSE	Q01405	Sec23a Sec23 Sec23r	0.213124	0.178444	0.247803	13
GLPK_MOUSE	Q64516	Gk Gyk	0.26366	0.231163	0.296157	13
LDHD_MOUSE	Q7TNG8	Ldhd	0.359118	0.316446	0.401789	13
HEM6_MOUSE	P36552	Cpox Cpo	0.262553	0.234284	0.290822	13
ADHX_MOUSE	P28474	Adh5 Adh-2 Adh2	0.191323	0.17686	0.205786	13
NDUA9_MOUSE	Q9DC69	Ndufa9	0.224289	0.201368	0.247209	13
HOGA1_MOUSE	Q9DCU9	Hoga1 Dhdpsl	0.117762	0.107314	0.12821	13
ASPD_MOUSE	Q9DCQ2		0.175601	0.158103	0.193099	13
VDAC1_MOUSE	Q60932	Vdac1 Vdac5	0.136	0.117069	0.154932	13
AMACR_MOUSE	O09174	Amacr Macr1	0.21421	0.192673	0.235746	13
S14L4_MOUSE	Q8R0F9	Sec14l4	0.331682	0.295001	0.368363	13
NDKA_MOUSE	P15532	Nme1 Nm23	0.311112	0.277318	0.344905	13
spK22E_HUMAN			0.000361	0	0.001046	13
RIDA_MOUSE	P52760	Rida Hrp12	0.218186	0.199343	0.23703	13
CALX_MOUSE	P35564	Canx	0.640665	0.519487	0.761844	13
ODPB_MOUSE	Q9D051	Pdhb	0.222797	0.19836	0.247235	13
FIBB_MOUSE	Q8K0E8	Fgb	2.13881	1.40538	2.87224	13
AT5F1_MOUSE	Q9CQQ7	Atp5pb Atp5f1	0.147395	0.122932	0.171858	13
HBA_MOUSE	P01942	Hba Hba-a1	0.014858	0.013044	0.016672	13
EST2C_MOUSE	Q91WG0	Ces2c Ces2	0.263214	0.236894	0.289534	13
SBP2_MOUSE	Q63836	Selenbp2 Lpsb2	0.238802	0.21701	0.260594	13
CP7B1_MOUSE	Q60991	Cyp7b1	0.93859	0.761031	1.11615	13
HCD2_MOUSE	O08756	Hsd17b10 Erab Hadh2	0.141021	0.12636	0.155682	13
MOGS_MOUSE	Q80UM7	Mogs Gcs1	0.096027	0.084786	0.107267	13
VIME_MOUSE	P20152	Vim	0.088523	0.071266	0.105781	13
CP270_MOUSE	Q91W64	Cyp2c70 Cyp2c-70 Cyp2c22	1.74399	1.25496	2.23302	12
RLA2_MOUSE	P99027	Rplp2	0.109929	0.102113	0.117746	12
PNCB_MOUSE	Q8CC86	Naprt Naprt1	0.253357	0.215286	0.291428	12
FRIL1_MOUSE	P29391	Ftl1 Ftl Ftl-1	0.723203	0.651312	0.795094	12
GCN1_MOUSE	E9PVA8	Gcn1 Gcn1l1	0.651344	0.56001	0.742677	12
DHB2_MOUSE	P51658	Hsd17b2 Edh17b2	0.484042	0.436966	0.531118	12
GSTT1_MOUSE	Q64471	Gstt1	0.225916	0.20066	0.251171	12
PRDX4_MOUSE	O08807	Prdx4	0.370913	0.325637	0.416189	12
GSTK1_MOUSE	Q9DCM2	Gstk1	0.234063	0.202865	0.26526	12
PSA7_MOUSE	Q9Z2U0	Psma7	0.300521	0.249285	0.351758	12
BDH_MOUSE	Q80XN0	Bdh1 Bdh	0.156384	0.140836	0.171932	12
KBL_MOUSE	O88986	Gcat Kbl	0.117654	0.104394	0.130914	12
FABP5_MOUSE	Q05816	Fabp5 Fabpe Klbp Mal1	0.234937	0.202004	0.26787	12
ERAP1_MOUSE	Q9EQH2	Erap1 Appils Arts1	0.500036	0.435714	0.564359	12
AMPN_MOUSE	P97449	Anpep Lap-1 Lap1	0.92867	0.731789	1.12555	12
NDRG2_MOUSE	Q9QYG0	Ndrg2 Kiaa1248 Ndr2	1.08542	0.928065	1.24278	12
ECI1_MOUSE	P42125	Eci1 Dci	0.151508	0.13794	0.165077	12
ROA2_MOUSE	O88569	Hnrnpa2b1 Hnrpa2b1	0.264042	0.239954	0.28813	12
NIPS1_MOUSE	O55125	Nipsnap1	0.091062	0.07941	0.102715	12
NIT2_MOUSE	Q9JHW2	Nit2 D16Ertd502e	0.177207	0.163916	0.190499	12
PABP1_MOUSE	P29341	Pabpc1 Pabp1	0.257508	0.213297	0.301719	12
TXND5_MOUSE	Q91W90	Txndc5 Tlp46	0.399029	0.353487	0.444572	12
AOFB_MOUSE	Q8BW75	Maob	0.215385	0.187368	0.243401	12
AADAT_MOUSE	Q9WVM8	Aadat Kat2	0.113225	0.101152	0.125298	12
PCKGC_MOUSE	Q9Z2V4	Pck1 Pepck	1.92489	0.965689	2.8841	12
DNPEP_MOUSE	Q9Z2W0	Dnpep	0.273477	0.239066	0.307887	12
ROA3_MOUSE	Q8BG05	Hnrnpa3 Hnrpa3	0.327604	0.297651	0.357557	12
KEG1_MOUSE	Q9DCY0	Keg1	0.276738	0.240959	0.312517	12
MPCP_MOUSE	Q8VEM8	Slc25a3	0.163115	0.145102	0.181128	12
ABCBB_MOUSE	Q9QY30	Abcb11 Bsep Spgp	0.484866	0.386943	0.582789	12
NAKD2_MOUSE	Q8C5H8	Nadk2 Mnadk Nadkd1	0.128817	0.117042	0.140593	12
THNS2_MOUSE	Q80W22	Thnsl2	0.233097	0.20949	0.256704	12
ODP2_MOUSE	Q8BMF4	Dlat	0.095186	0.0868	0.103573	12
ABHEB_MOUSE	Q8VCR7	Abhd14b	0.194795	0.176907	0.212683	12
LACB2_MOUSE	Q99KR3	Lactb2	0.328117	0.293136	0.363097	12
LACTB_MOUSE	Q9EP89	Lactb Lact1	0.160504	0.139744	0.181264	12
DPYS_MOUSE	Q9EQF5	Dpys	0.287018	0.253327	0.32071	12
ST1A1_MOUSE	P52840	Sult1a1 St1a1 Stp Stp1	0.489807	0.426333	0.55328	12
2AAA_MOUSE	Q76MZ3	Ppp2r1a	0.28733	0.26134	0.31332	12
EPIPL_MOUSE	Q8R0W0	Eppk1 EPPK	0.822717	0.63585	1.00958	12
NDUS2_MOUSE	Q91WD5	Ndufs2	0.182205	0.155338	0.209072	12
SUCB1_MOUSE	Q9Z2I9	Sucla2	0.156154	0.133986	0.178322	12
PDIA5_MOUSE	Q921X9	Pdia5 Pdir	0.08176	0.069593	0.093927	12
METK1_MOUSE	Q91X83	Mat1a	0.408714	0.318624	0.498804	12
PNPH_MOUSE	P23492	Pnp Np Pnp1	0.231352	0.206097	0.256607	11
PP1B_MOUSE	P62141	Ppp1cb	0.292948	0.054492	0.531403	11
ACSA_MOUSE	Q9QXG4	Acss2 Acas2 Acecs1	0.450957	0.383321	0.518593	11
1433E_MOUSE	P62259	Ywhae	0.339514	0.300086	0.378942	11
PECR_MOUSE	Q99MZ7	Pecr	0.26511	0.23091	0.299311	11
GSTA3_MOUSE	P30115	Gsta3 Gstyc	0.214896	0.18947	0.240322	11
HMGB1_MOUSE	P63158	Hmgb1 Hmg-1 Hmg1	0.251581	0.21845	0.284712	11
GAL3A_MOUSE	Q9D172	Gatd3 D10Jhu81e Gatd3a	0.153134	0.139122	0.167145	11
CP4CA_MOUSE	Q91WL5	Cyp4a12a Cyp4a12	0.641126	0.559816	0.722436	11
RL7_MOUSE	P14148	Rpl7	0.121535	0.111578	0.131492	11
TTPA_MOUSE	Q8BWP5	Ttpa	0.406635	0.334435	0.478835	11
SUCA_MOUSE	Q9WUM5	Suclg1	0.137562	0.120824	0.1543	11
NOMO1_MOUSE	Q6GQT9	Nomo1	0.095389	0.085773	0.105006	11
SC24A_MOUSE	Q3U2P1	Sec24a	0.493367	0.42399	0.562744	11
IF2G_MOUSE	Q9Z0N1	Eif2s3x	0.388666	0.336314	0.441019	11
CBR4_MOUSE	Q91VT4	Cbr4	0.15561	0.139656	0.171564	11
LMAN1_MOUSE	Q9D0F3	Lman1 Ergic53	0.32531	0.297323	0.353297	11
CP2J5_MOUSE	O54749	Cyp2j5	1.56397	0.8701	2.25784	11
DHB13_MOUSE	Q8VCR2	Hsd17b13 Scdr9	0.441297	0.383931	0.498664	11
PROD_MOUSE	Q9WU79	Prodh Pro1	0.415603	0.366898	0.464308	11
QOR_MOUSE	P47199	Cryz	0.205175	0.191091	0.219259	11
ARP3_MOUSE	Q99JY9	Actr3 Arp3	0.169412	0.149701	0.189122	11
PPCE_MOUSE	Q9QUR6	Prep Pep	0.391183	0.334919	0.447448	11
ARP2_MOUSE	P61161	Actr2 Arp2	0.180364	0.158424	0.202303	11
ODBA_MOUSE	P50136	Bckdha	0.204461	0.1779	0.231021	11
HEMO_MOUSE	Q91X72	Hpx Hpxn	0.788945	0.637477	0.940413	11
GSTO1_MOUSE	O09131	Gsto1 Gstx Gtsttl	0.212703	0.191527	0.23388	11
HEMH_MOUSE	P22315	Fech	0.210184	0.183495	0.236873	11
TCPG_MOUSE	P80318	Cct3 Cctg	0.405996	0.368291	0.443702	11
RL17_MOUSE	Q9CPR4	Rpl17	0.112701	0.099509	0.125894	11
RS4X_MOUSE	P62702	Rps4x Rps4	0.112647	0.098362	0.126932	11
RLA0_MOUSE	P14869	Rplp0 Arbp	0.131033	0.124383	0.137684	11
NDUV1_MOUSE	Q91YT0	Ndufv1	0.166375	0.150743	0.182007	11
UD16_MOUSE	Q64435	Ugt1a6 Ugt1 Ugt1a6a Ugt1a7	0.272502	0.242622	0.302382	11
SCRN2_MOUSE	Q8VCA8	Scrn2	0.202506	0.184593	0.220419	11
MTCH2_MOUSE	Q791V5	Mtch2 Mimp	0.18874	0.168463	0.209017	11
CISY_MOUSE	Q9CZU6	Cs	0.092363	0.089134	0.095592	11
MYH10_MOUSE	Q61879	Myh10	0.22861	0.193645	0.263576	11
CATB_MOUSE	P10605	Ctsb	0.375108	0.329001	0.421216	11
HUTI_MOUSE	Q9DBA8	Amdhd1	0.169588	0.139599	0.199577	11
CATD_MOUSE	P18242	Ctsd	0.230602	0.205125	0.25608	11
SODM_MOUSE	P09671	Sod2 Sod-2	0.154315	0.14122	0.16741	11
GDIA_MOUSE	P50396	Gdi1 Rabgdia	0.384904	0.349104	0.420703	11
MDHC_MOUSE	P14152	Mdh1 Mor2	0.236815	0.217577	0.256054	11
EIF3A_MOUSE	P23116	Eif3a Csma Eif3 Eif3s10	0.401956	0.356558	0.447355	11
ARK72_MOUSE	Q8CG76	Akr7a2 Afar Akr7a5	0.193536	0.167402	0.21967	11
PSD12_MOUSE	Q9D8W5	Psmd12	0.268136	0.228043	0.308229	11
PLST_MOUSE	Q99K51	Pls3	0.34924	0.293408	0.405072	11
TCPA_MOUSE	P11983	Tcp1 Cct1 Ccta	0.410077	0.363039	0.457115	11
TBA1B_MOUSE	P05213	Tuba1b Tuba2	0.182942	0.128366	0.237518	11
TBB4A_MOUSE	Q9D6F9	Tubb4a Tubb4	0.128081	0.104449	0.151713	11
COASY_MOUSE	Q9DBL7	Coasy Ukr1	0.272642	0.237104	0.30818	11
FIBG_MOUSE	Q8VCM7	Fgg	1.31212	0.912555	1.71169	10
SDHB_MOUSE	Q9CQA3	Sdhb	0.206394	0.185227	0.227561	10
DHI1_MOUSE	P50172	Hsd11b1 Hsd11	0.295689	0.25578	0.335597	10
EST3B_MOUSE	Q8VCU1	Ces3b Gm4738	0.313977	0.284214	0.343739	10
VAPA_MOUSE	Q9WV55	Vapa Vap33	0.25126	0.244549	0.257971	10
CY1_MOUSE	Q9D0M3	Cyc1	0.129398	0.118544	0.140252	10
ACD11_MOUSE	Q80XL6	Acad11	0.727244	0.638537	0.815952	10
NQO2_MOUSE	Q9JI75	Nqo2 Nmor2	0.195538	0.175214	0.215862	10
H4_MOUSE	P62806	H4c1 Hist1h4a; H4c2 H4-53 Hist1h4b; H4c3 H4-12 Hist1h4c; H4c4 Hist1h4d; H4c6 Hist1h4f; H4c8 Hist1h4h; H4c9 Hist1h4i; H4c11 Hist1h4j; H4c12 Hist1h4k; Hist1h4m; H4c14 Hist2h4 Hist2h4a; H4f16 Hist4h4	0.020975	0.019112	0.022839	10
VDAC3_MOUSE	Q60931	Vdac3	0.193407	0.178482	0.208331	10
LRP1_MOUSE	Q91ZX7	Lrp1 A2mr	1.29717	1.06406	1.53028	10
GLO2_MOUSE	Q99KB8	Hagh Glo2	0.294199	0.258464	0.329934	10
ACDSB_MOUSE	Q9DBL1	Acadsb	0.379501	0.329863	0.429139	10
H2B1B_MOUSE	Q64475	H2bc3 Hist1h2bb	0.040295	0.037016	0.043574	10
NDUAA_MOUSE	Q99LC3	Ndufa10	0.223072	0.193908	0.252236	10
UGGG1_MOUSE	Q6P5E4	Uggt1 Gt Ugcgl1 Uggt Ugt1 Ugtr	0.256398	0.228238	0.284557	10
USO1_MOUSE	Q9Z1Z0	Uso1 Vdp	0.335146	0.290997	0.379296	10
NIT1_MOUSE	Q8VDK1	Nit1	0.206356	0.169813	0.2429	10
CYC_MOUSE	P62897	Cycs	0.178758	0.156525	0.20099	10
LRC59_MOUSE	Q922Q8	Lrrc59	0.126909	0.110761	0.143058	10
PSME2_MOUSE	P97372	Psme2 Pa28b1	0.297726	0.244696	0.350756	10
SOX_MOUSE	Q9D826	Pipox Pso	0.426585	0.364358	0.488813	10
SYFA_MOUSE	Q8C0C7	Farsa Farsla	0.130092	0.120479	0.139705	10
BLVRB_MOUSE	Q923D2	Blvrb	0.177678	0.148038	0.207318	10
BPHL_MOUSE	Q8R164	Bphl	0.188481	0.175403	0.201558	10
IVD_MOUSE	Q9JHI5	Ivd	0.104089	0.090312	0.117866	10
CMBL_MOUSE	Q8R1G2	Cmbl	0.242794	0.221209	0.264379	10
3HAO_MOUSE	Q78JT3	Haao	0.232966	0.205774	0.260158	10
DIC_MOUSE	Q9QZD8	Slc25a10 Dic	0.313011	0.285145	0.340877	10
PDC6I_MOUSE	Q9WU78	Pdcd6ip Aip1 Alix	0.643321	0.51878	0.767862	10
SYIM_MOUSE	Q8BIJ6	Iars2	0.059929	0.05487	0.064989	10
SPRE_MOUSE	Q64105	Spr	0.218323	0.198096	0.238549	10
RL12_MOUSE	P35979	Rpl12	0.097431	0.088062	0.106801	10
IMB1_MOUSE	P70168	Kpnb1 Impnb	0.374287	0.318668	0.429905	10
SQOR_MOUSE	Q9R112	Sqor Sqrdl	0.678071	0.554916	0.801226	10
PDXK_MOUSE	Q8K183	Pdxk Pkh	0.209916	0.190412	0.22942	10
IIGP1_MOUSE	Q9QZ85	Iigp1 Irga6	1.49238	1.03867	1.94609	10
STIP1_MOUSE	Q60864	Stip1	0.332118	0.278393	0.385843	10
STA10_MOUSE	Q9JMD3	Stard10 Pctpl Sdccag28 Sdccagg28	0.229331	0.197727	0.260936	10
PGRC1_MOUSE	O55022	Pgrmc1 Pgrmc	0.510394	0.466945	0.553842	10
ST1D1_MOUSE	Q3UZZ6	Sult1d1 St1d1	0.283054	0.251383	0.314724	10
SO1B2_MOUSE	Q9JJL3	Slco1b2 Oatp1b2 Slc21a10	1.16739	0.862858	1.47193	10
HNRH1_MOUSE	O35737	Hnrnph1 Hnrph Hnrph1	0.373849	0.330242	0.417455	10
KAD3_MOUSE	Q9WTP7	Ak3 Ak3l Ak3l1 Akl3l	0.282988	0.250176	0.3158	10
RL6_MOUSE	P47911	Rpl6	0.126763	0.114138	0.139387	10
SFXN1_MOUSE	Q99JR1	Sfxn1	0.134367	0.115075	0.153659	10
GALM_MOUSE	Q8K157	Galm	0.206596	0.189284	0.223908	10
DNM1L_MOUSE	Q8K1M6	Dnm1l Drp1	0.401264	0.350506	0.452021	10
SHPK_MOUSE	Q9D5J6	Shpk Carkl	0.299212	0.264796	0.333628	10
RL5_MOUSE	P47962	Rpl5	0.102829	0.091836	0.113823	10
RTCB_MOUSE	Q99LF4	Rtcb D10Wsu52e	0.214525	0.18432	0.24473	10
GSTM2_MOUSE	P15626	Gstm2	0.207697	0.191388	0.224006	10
EGFR_MOUSE	Q01279	Egfr	1.68917	1.27938	2.09896	10
G6PE_MOUSE	Q8CFX1	H6pd	0.454371	0.388031	0.520712	10
TCPD_MOUSE	P80315	Cct4 Cctd	0.34026	0.291984	0.388536	10
ODB2_MOUSE	P53395	Dbt	0.144146	0.11813	0.170162	10
RS3A_MOUSE	P97351	Rps3a Rps3a1	0.105952	0.090852	0.121052	10
GSTM3_MOUSE	P19639	Gstm3	0.212022	0.187718	0.236326	9
XYLB_MOUSE	Q3TNA1	Xylb	0.212808	0.195082	0.230534	9
H17B6_MOUSE	Q9R092	Hsd17b6 Gm182 Hsd17b9 Rdh8	0.464987	0.376283	0.553691	9
PSA1_MOUSE	Q9R1P4	Psma1	0.272844	0.248958	0.296729	9
GDIR1_MOUSE	Q99PT1	Arhgdia C87222 Gdi1	0.235123	0.208702	0.261544	9
DCMC_MOUSE	Q99J39	Mlycd	0.129985	0.112493	0.147477	9
1433Z_MOUSE	P63101	Ywhaz	0.33318	0.298371	0.367988	9
MIC27_MOUSE	Q78IK4	Apool Fam121a Mic27	0.128173	0.113917	0.142429	9
H2AY_MOUSE	Q9QZQ8	Macroh2a1 H2afy	0.117338	0.106466	0.12821	9
NDUA8_MOUSE	Q9DCJ5	Ndufa8	0.121535	0.106894	0.136175	9
DECR2_MOUSE	Q9WV68	Decr2 Pdcr	0.47538	0.417119	0.533641	9
PSB1_MOUSE	O09061	Psmb1	0.301422	0.260537	0.342307	9
MUP2_MOUSE	P11589	Mup2	8.1369	0	28.807	9
MRP2_MOUSE	Q8VI47	Abcc2	0.418446	0.350569	0.486323	9
RS2_MOUSE	P25444	Rps2 Llrep3 Rps4	0.131984	0.113652	0.150317	9
XDH_MOUSE	Q00519	Xdh	0.320362	0.284543	0.356181	9
FERM2_MOUSE	Q8CIB5	Fermt2 Plekhc1	0.272955	0.234174	0.311737	9
A1CF_MOUSE	Q5YD48	A1cf Acf Asp	0.51353	0.471072	0.555989	9
MLEC_MOUSE	Q6ZQI3	Mlec Kiaa0152	0.111864	0.094325	0.129403	9
IF4G1_MOUSE	Q6NZJ6	Eif4g1	0.587303	0.517908	0.656698	9
CTND1_MOUSE	P30999	Ctnnd1 Catns Kiaa0384	0.678721	0.581517	0.775926	9
BPNT1_MOUSE	Q9Z0S1	Bpnt1	0.320774	0.287398	0.354151	9
HNRPK_MOUSE	P61979	Hnrnpk Hnrpk	0.558001	0.507719	0.608284	9
DOPD_MOUSE	O35215	Ddt	0.205541	0.180903	0.230179	9
ATLA3_MOUSE	Q91YH5	Atl3	0.269171	0.203666	0.334675	9
KHK_MOUSE	P97328	Khk	0.193459	0.169188	0.217729	9
ORNT1_MOUSE	Q9WVD5	Slc25a15 Ornt1	0.250989	0.215389	0.286588	9
OST48_MOUSE	O54734	Ddost	0.073189	0.066257	0.080121	9
ATPG_MOUSE	Q91VR2	Atp5f1c Atp5c1	0.129194	0.117154	0.141235	9
COF1_MOUSE	P18760	Cfl1	0.456218	0.378286	0.534149	9
PLEC_MOUSE	Q9QXS1	Plec Plec1	0.257037	0.226905	0.28717	9
PBLD2_MOUSE	Q9CXN7	Pbld2 Mawbp1	0.363137	0.333517	0.392757	9
ODO2_MOUSE	Q9D2G2	Dlst	0.136946	0.124058	0.149834	9
SYRC_MOUSE	Q9D0I9	Rars1 Rars	0.204572	0.180813	0.228332	9
SYQ_MOUSE	Q8BML9	Qars1 Qars	0.217391	0.161022	0.273761	9
SPEB_MOUSE	A2AS89	Agmat	0.102221	0.091308	0.113133	9
PCY2_MOUSE	Q922E4	Pcyt2	0.550123	0.463816	0.636431	9
PCYOX_MOUSE	Q9CQF9	Pcyox1 Kiaa0908 Pcly	0.34267	0.340737	0.344604	9
ECH1_MOUSE	O35459	Ech1	0.648575	0.540208	0.756942	9
CATZ_MOUSE	Q9WUU7	Ctsz	0.300509	0.248604	0.352414	9
spTRYP_PIG			0.000221	0	0.000802	9
IF2B_MOUSE	Q99L45	Eif2s2	0.35898	0.32485	0.393109	9
ODPA_MOUSE	P35486	Pdha1 Pdha-1	0.083339	0.076352	0.090326	9
THTM_MOUSE	Q99J99	Mpst	0.322162	0.271907	0.372416	9
PUR9_MOUSE	Q9CWJ9	Atic Purh	0.175863	0.148022	0.203705	9
TPP2_MOUSE	Q64514	Tpp2	0.178155	0.154314	0.201997	9
GNA1_MOUSE	Q9JK38	Gnpnat1 Gna1	0.250932	0.224366	0.277498	9
RENT1_MOUSE	Q9EPU0	Upf1 Rent1	0.461386	0.36741	0.555362	9
EF1D_MOUSE	P57776	Eef1d	0.155541	0.138899	0.172184	9
ECHM_MOUSE	Q8BH95	Echs1	0.156175	0.144459	0.167891	9
MCAT_MOUSE	Q9Z2Z6	Slc25a20 Cac Cact	0.194892	0.179	0.210785	9
PRDX2_MOUSE	Q61171	Prdx2 Tdpx1 Tpx	0.230509	0.199277	0.261742	9
UBP5_MOUSE	P56399	Usp5 Isot	0.301239	0.262004	0.340475	9
EST2E_MOUSE	Q8BK48	Ces2e Ces5	0.342188	0.286634	0.397743	9
TXNL1_MOUSE	Q8CDN6	Txnl1 Trp32 Txnl	0.659464	0.580539	0.738388	9
EST1C_MOUSE	P23953	Ces1c Es1	1.37587	1.31083	1.4409	9
NSDHL_MOUSE	Q9R1J0	Nsdhl	0.506538	0.392416	0.62066	9
CP2CN_MOUSE	E9Q5K4	Cyp2c23 Cyp2c44	1.51152	1.00019	2.02285	9
CP254_MOUSE	Q6XVG2	Cyp2c54	0.505221	0.446048	0.564395	9
ARPC2_MOUSE	Q9CVB6	Arpc2	0.102934	0.097762	0.108107	9
COX6C_MOUSE	Q9CPQ1	Cox6c	0.169249	0.14725	0.191247	9
LETM1_MOUSE	Q9Z2I0	Letm1	0.150529	0.134917	0.166141	9
DHRS4_MOUSE	Q99LB2	Dhrs4 D14Ucla2	0.290743	0.25992	0.321566	8
DHB8_MOUSE	P50171	Hsd17b8 H2-Ke6 Hke6	0.108348	0.096809	0.119888	8
DPP3_MOUSE	Q99KK7	Dpp3	0.305241	0.250102	0.360381	8
RS13_MOUSE	P62301	Rps13	0.12007	0.110098	0.130041	8
PTBP1_MOUSE	P17225	Ptbp1 Ptb	0.263651	0.232143	0.295159	8
PSME1_MOUSE	P97371	Psme1	0.321239	0.287217	0.355261	8
EF1B_MOUSE	O70251	Eef1b Eef1b2	0.164867	0.149184	0.18055	8
ECHD2_MOUSE	Q3TLP5	Echdc2 D4Ertd765e	0.155971	0.14672	0.165222	8
ECI2_MOUSE	Q9WUR2	Eci2 Peci	0.316468	0.279939	0.352996	8
CAPZB_MOUSE	P47757	Capzb Cappb1	0.295884	0.254039	0.337729	8
RS7_MOUSE	P62082	Rps7	0.108121	0.094702	0.121541	8
LYAG_MOUSE	P70699	Gaa	0.203102	0.179606	0.226598	8
GPDM_MOUSE	Q64521	Gpd2 Gdm1	0.111607	0.092695	0.130519	8
PA2G4_MOUSE	P50580	Pa2g4 Ebp1 Plfap	0.178813	0.150899	0.206727	8
BAP31_MOUSE	Q61335	Bcap31 Bap31	0.289002	0.259597	0.318406	8
TCPZ_MOUSE	P80317	Cct6a Cct6 Cctz Cctz1	0.323509	0.239883	0.407136	8
FKBP4_MOUSE	P30416	Fkbp4 Fkpb52	0.552295	0.440732	0.663859	8
KPYM_MOUSE	P52480	Pkm Pk3 Pkm2 Pykm	0.106791	0.099178	0.114404	8
NUDT7_MOUSE	Q99P30	Nudt7	0.745564	0.534805	0.956323	8
RAB14_MOUSE	Q91V41	Rab14	0.725273	0.624236	0.82631	8
LGUL_MOUSE	Q9CPU0	Glo1	0.243701	0.223944	0.263458	8
NOP58_MOUSE	Q6DFW4	Nop58 Nol5	0.072369	0.059226	0.085513	8
APEH_MOUSE	Q8R146	Apeh	0.187294	0.162453	0.212135	8
AP2M1_MOUSE	P84091	Ap2m1 Clapm1	0.295452	0.251349	0.339555	8
NHRF3_MOUSE	Q9JIL4	Pdzk1 Cap70 Nherf3	0.635196	0.566024	0.704369	8
M2OM_MOUSE	Q9CR62	Slc25a11	0.122388	0.110393	0.134382	8
ISC2A_MOUSE	P85094	Isoc2a Isoc2	0.105098	0.09604	0.114155	8
NDUV2_MOUSE	Q9D6J6	Ndufv2	0.162887	0.147297	0.178476	8
NDUS3_MOUSE	Q9DCT2	Ndufs3	0.226004	0.203958	0.24805	8
ACY3_MOUSE	Q91XE4	Acy3 Aspa2	0.172307	0.146036	0.198578	8
FIBA_MOUSE	E9PV24	Fga	1.72022	1.00665	2.43379	8
FGGY_MOUSE	A2AJL3	Fggy	0.284111	0.257255	0.310968	8
RDH7_MOUSE	O88451	Rdh7 Crad2	0.537231	0.473965	0.600498	8
F120A_MOUSE	Q6A0A9	FAM120A Kiaa0183 Ossa	0.461726	0.40234	0.521112	8
RDH16_MOUSE	O54909	Rdh16 Crad Crad1 Rdh1 Rdh6	0.643213	0.570884	0.715543	8
RDH11_MOUSE	Q9QYF1	Rdh11 Arsdr1 Mdt1 Psdr1	0.203938	0.17004	0.237835	8
VPS35_MOUSE	Q9EQH3	Vps35 Mem3	0.285589	0.207671	0.363508	8
VTDB_MOUSE	P21614	Gc	3.87894	3.77738	3.98051	8
MYO1B_MOUSE	P46735	Myo1b	0.561725	0.454866	0.668583	8
WDR1_MOUSE	O88342	Wdr1	0.227522	0.206159	0.248885	8
PCBP1_MOUSE	P60335	Pcbp1	0.42957	0.360711	0.498428	8
PAPS2_MOUSE	O88428	Papss2 Atpsk2	0.398175	0.318523	0.477827	8
EIF3D_MOUSE	O70194	Eif3d Eif3s7	0.199471	0.184126	0.214817	8
PRS10_MOUSE	P62334	Psmc6 Sug2	0.433012	0.378649	0.487374	8
RL8_MOUSE	P62918	Rpl8	0.108047	0.099653	0.116442	8
RL9_MOUSE	P51410	Rpl9	0.111126	0.095282	0.126971	8
CTNA1_MOUSE	P26231	Ctnna1 Catna1	0.595601	0.489732	0.701469	8
SAR1B_MOUSE	Q9CQC9	Sar1b Sara1b Sara2	0.503229	0.387668	0.61879	8
EIF3B_MOUSE	Q8JZQ9	Eif3b Eif3s9	0.318563	0.283759	0.353367	8
GSTT2_MOUSE	Q61133	Gstt2	0.125445	0.109431	0.141459	8
PEBP1_MOUSE	P70296	Pebp1 Pbp Pebp	0.211786	0.195499	0.228072	8
CP51A_MOUSE	Q8K0C4	Cyp51a1 Cyp51	1.10777	0.420947	1.79458	8
SEC13_MOUSE	Q9D1M0	Sec13 Sec13l1	0.11198	0.097082	0.126879	8
GAMT_MOUSE	O35969	Gamt	0.669989	0.540379	0.799599	8
CP2A5_MOUSE	P20852	Cyp2a5 Cyp2a-5	1.94904	1.75877	2.1393	8
CP240_MOUSE	P56657	Cyp2c40	1.16043	0.923368	1.3975	8
COPB2_MOUSE	O55029	Copb2	0.281253	0.235648	0.326858	8
HSDL2_MOUSE	Q2TPA8	Hsdl2	0.293662	0.252726	0.334598	8
GSHR_MOUSE	P47791	Gsr Gr1	0.184076	0.159161	0.20899	8
CNDP2_MOUSE	Q9D1A2	Cndp2 Cn2	0.284074	0.242604	0.325545	8
PSA2_MOUSE	P49722	Psma2 Lmpc3	0.329305	0.263965	0.394645	8
I23O2_MOUSE	Q8R0V5	Ido2 Indol1	0.547416	0.414332	0.6805	8
IAH1_MOUSE	Q9DB29	Iah1	0.252059	0.219983	0.284136	8
FPPS_MOUSE	Q920E5	Fdps	0.742367	0.607484	0.87725	8
CTNB1_MOUSE	Q02248	Ctnnb1 Catnb	0.554273	0.457675	0.650872	8
PUR6_MOUSE	Q9DCL9	Paics	0.769379	0.444747	1.09401	7
EHD1_MOUSE	Q9WVK4	Ehd1 Past1	0.273766	0.207923	0.339609	7
FBRL_MOUSE	P35550	Fbl	0.213823	0.188356	0.23929	7
RL15_MOUSE	Q9CZM2	Rpl15	0.065515	0.047695	0.083334	7
GARS_MOUSE	Q9CZD3	Gars1 Gars	0.123834	0.087083	0.160585	7
ETHE1_MOUSE	Q9DCM0	Ethe1 Hsco	0.1648	0.153035	0.176565	7
ECHD3_MOUSE	Q9D7J9	Echdc3	0.18203	0.155913	0.208147	7
EIF3C_MOUSE	Q8R1B4	Eif3c Eif3s8	0.552935	0.501333	0.604538	7
EIF3E_MOUSE	P60229	Eif3e Eif3s6 Int6	0.284579	0.224419	0.34474	7
PTER_MOUSE	Q60866	Pter	0.254737	0.231436	0.278039	7
RL10A_MOUSE	P53026	Rpl10a Nedd-6 Nedd6	0.114425	0.09366	0.135189	7
RL10_MOUSE	Q6ZWV3	Rpl10 Qm	0.237377	0.204579	0.270175	7
QCR7_MOUSE	Q9D855	Uqcrb	0.262658	0.231833	0.293482	7
PLAP_MOUSE	P27612	Plaa Plap	0.327292	0.278617	0.375966	7
FAD1_MOUSE	Q8R123	Flad1	0.243546	0.191408	0.295683	7
PHS_MOUSE	P61458	Pcbd1 Dcoh Pcbd	0.270811	0.233504	0.308117	7
SSDH_MOUSE	Q8BWF0	Aldh5a1	0.122589	0.108654	0.136523	7
GFRP_MOUSE	P99025	Gchfr Gfrp	0.066448	0.061124	0.071773	7
SPYA_MOUSE	O35423		0.237461	0.197784	0.277138	7
IDHG1_MOUSE	P70404	Idh3g	0.317892	0.28238	0.353405	7
FAHD2_MOUSE	Q3TC72	Fahd2 Fahd2a	0.141734	0.121195	0.162274	7
UBP14_MOUSE	Q9JMA1	Usp14	0.278388	0.23231	0.324466	7
MARC1_MOUSE	Q9CW42	Mtarc1 Marc1 Mosc1	0.409234	0.36724	0.451228	7
SO1A1_MOUSE	Q9QXZ6	Slco1a1 Oatp1a1 Slc21a1	0.469033	0.405123	0.532942	7
MARC2_MOUSE	Q922Q1	Mtarc2 Marc2 Mg87 Mosc2	0.460275	0.404507	0.516043	7
SNX2_MOUSE	Q9CWK8	Snx2	0.16611	0.137534	0.194686	7
HPRT_MOUSE	P00493	Hprt1 Hprt	0.238253	0.205221	0.271285	7
HOT_MOUSE	Q8R0N6	Adhfe1	0.172703	0.154584	0.190823	7
ADT1_MOUSE	P48962	Slc25a4 Aac1 Anc1 Ant1	0.175388	0.143901	0.206874	7
HNRPL_MOUSE	Q8R081	Hnrnpl Hnrpl	0.602399	0.532642	0.672155	7
MECR_MOUSE	Q9DCS3	Mecr Nrbf1	0.100959	0.091228	0.11069	7
HMCS1_MOUSE	Q8JZK9	Hmgcs1	6.64801	5.86627	7.42975	7
PHB_MOUSE	P67778		0.139393	0.127742	0.151044	7
STAT3_MOUSE	P42227	Stat3 Aprf	1.0308	0.827642	1.23396	7
CP3AD_MOUSE	Q64464	Cyp3a13 Cyp3a-13	0.697966	0.590497	0.805434	7
CCD47_MOUSE	Q9D024	Ccdc47 Asp4	0.345303	0.285789	0.404818	7
TRXR1_MOUSE	Q9JMH6	Txnrd1 Trxr1	0.352035	0.305651	0.398419	7
TMEDA_MOUSE	Q9D1D4	Tmed10 Tmp21	0.425009	0.304057	0.545961	7
TT39C_MOUSE	Q8VE09	Ttc39c	0.459959	0.395594	0.524325	7
NNRE_MOUSE	Q8K4Z3	Naxe Aibp Apoa1bp	0.143916	0.125049	0.162782	7
OPA1_MOUSE	P58281	Opa1	0.166062	0.146933	0.185192	7
TCPH_MOUSE	P80313	Cct7 Ccth	0.269599	0.220401	0.318797	7
TCPE_MOUSE	P80316	Cct5 Ccte Kiaa0098	0.285577	0.21497	0.356184	7
ANXA2_MOUSE	P07356	Anxa2 Anx2 Cal1h	0.078299	0.066612	0.089986	7
TXTP_MOUSE	Q8JZU2	Slc25a1	0.107835	0.104554	0.111116	7
LYPA1_MOUSE	P97823	Lypla1 Apt1 Pla1a	0.200042	0.179583	0.220502	7
BUP1_MOUSE	Q8VC97	Upb1	0.508659	0.31322	0.704098	7
C560_MOUSE	Q9CZB0	Sdhc	0.116564	0.092995	0.140132	7
SYDC_MOUSE	Q922B2	Dars1 Dars	0.273522	0.242526	0.304518	7
CAZA2_MOUSE	P47754	Capza2 Cappa2	0.219416	0.193516	0.245317	7
STT3B_MOUSE	Q3TDQ1	Stt3b Simp	0.245521	0.218723	0.272319	7
CP341_MOUSE	Q9JMA7	Cyp3a41a Cyp3a41; Cyp3a41b	3.89513	0	9.36448	7
PP2AA_MOUSE	P63330	Ppp2ca	0.467859	0.400584	0.535134	7
HDGF_MOUSE	P51859	Hdgf Tdrm1	0.264261	0.22745	0.301072	7
MYL6_MOUSE	Q60605	Myl6 Myln	0.790953	0.59223	0.989676	7
HAOX1_MOUSE	Q9WU19	Hao1	1.09672	0.676023	1.51741	7
NADC_MOUSE	Q91X91	Qprt	0.255871	0.225408	0.286333	7
RS6_MOUSE	P62754	Rps6	0.134689	0.117859	0.151519	7
NACA_MOUSE	Q60817	Naca	0.416626	0.350505	0.482746	7
RS27A_MOUSE	P62983	Rps27a Uba80 Ubcep1	0.082351	0.07069	0.094012	7
DHTK1_MOUSE	A2ATU0	Dhtkd1 Kiaa1630	0.24346	0.221292	0.265628	7
RS20_MOUSE	P60867	Rps20	0.083689	0.076441	0.090937	7
MVP_MOUSE	Q9EQK5	Mvp	0.298751	0.219055	0.378447	7
DDC_MOUSE	O88533	Ddc	0.218167	0.187872	0.248462	7
6PGD_MOUSE	Q9DCD0	Pgd	0.217165	0.189991	0.24434	7
RS17_MOUSE	P63276	Rps17	0.130744	0.119	0.142487	7
PSMD3_MOUSE	P14685	Psmd3 P91a Tstap91a	0.337644	0.284869	0.390419	7
DPYL2_MOUSE	O08553	Dpysl2 Crmp2 Ulip2	0.119797	0.11495	0.124645	7
GLCNE_MOUSE	Q91WG8	Gne Glcne Uae1	1.00743	0.696001	1.31886	7
RS10_MOUSE	P63325	Rps10	0.118682	0.109175	0.128189	7
YBOX1_MOUSE	P62960	Ybx1 Msy-1 Msy1 Nsep1 Yb1	0.4909	0.398106	0.583695	7
MOES_MOUSE	P26041	Msn	0.177757	0.137177	0.218337	7
ARC1B_MOUSE	Q9WV32	Arpc1b	0.114917	0.0937	0.136134	7
PRDX3_MOUSE	P20108	Prdx3 Aop1 Mer5	0.221379	0.208929	0.233828	7
DDAH1_MOUSE	Q9CWS0	Ddah1	0.19261	0.175319	0.209902	7
GSTA2_MOUSE	P10648	Gsta2	0.077035	0	0.239147	7
NDKB_MOUSE	Q01768	Nme2	0.235688	0.206978	0.264398	7
CYB5_MOUSE	P56395	Cyb5a Cyb5	0.423441	0.387596	0.459285	7
PROF1_MOUSE	P62962	Pfn1	0.40234	0.359257	0.445424	7
ACTBL_MOUSE	Q8BFZ3	Actbl2	0.188145	0.172451	0.203839	7
SDF2L_MOUSE	Q9ESP1	Sdf2l1	0.330226	0.260392	0.400059	7
SCFD1_MOUSE	Q8BRF7	Scfd1 Stxbp1l2	0.408418	0.350614	0.466221	7
SCLY_MOUSE	Q9JLI6	Scly Scl	0.672248	0.588457	0.75604	7
NDUBA_MOUSE	Q9DCS9	Ndufb10	0.232804	0.210805	0.254803	6
MET7B_MOUSE	Q9DD20	Mettl7b	0.490459	0.454413	0.526504	6
MRP6_MOUSE	Q9R1S7	Abcc6 Mrp6	0.327845	0.279724	0.375966	6
NPM_MOUSE	Q61937	Npm1	0.222706	0.200559	0.244853	6
RADI_MOUSE	P26043	Rdx	0.444745	0.369899	0.519592	6
NCLN_MOUSE	Q8VCM8	Ncln	0.161602	0.137921	0.185284	6
NNRD_MOUSE	Q9CZ42	Naxd Carkd	0.274198	0.235815	0.312581	6
NMT1_MOUSE	O70310	Nmt1	0.202289	0.176598	0.22798	6
ML12B_MOUSE	Q3THE2	Myl12b Mrlc2 Mylc2b	0.896385	0.760071	1.0327	6
MATR3_MOUSE	Q8K310	Matr3	0.435158	0.30618	0.564136	6
NDUAD_MOUSE	Q9ERS2	Ndufa13 Grim19	0.129203	0.116438	0.141968	6
MYO1C_MOUSE	Q9WTI7	Myo1c	0.140293	0.12	0.160586	6
NDUAB_MOUSE	Q9D8B4	Ndufa11	0.196142	0.159699	0.232585	6
MA2A1_MOUSE	P27046	Man2a1 Mana2	0.675568	0.507206	0.843931	6
GEPH_MOUSE	Q8BUV3	Gphn	0.336444	0.271761	0.401127	6
FKBP2_MOUSE	P45878	Fkbp2 Fkbp13	0.391099	0.35676	0.425439	6
GPAT1_MOUSE	Q61586	Gpam Gpat1	0.830746	0.671413	0.990079	6
GSTT3_MOUSE	Q99L20	Gstt3	0.18001	0.169038	0.190982	6
GSTA4_MOUSE	P24472	Gsta4 Gsta	0.238454	0.210586	0.266322	6
GSHB_MOUSE	P51855	Gss	0.221069	0.205707	0.236432	6
GSH0_MOUSE	O09172	Gclm Glclr	0.702368	0.584727	0.820009	6
PSA4_MOUSE	Q9R1P0	Psma4	0.285066	0.253301	0.316831	6
PSA6_MOUSE	Q9QUM9	Psma6	0.338478	0.303885	0.373072	6
PSD13_MOUSE	Q9WVJ2	Psmd13	0.262768	0.221121	0.304414	6
ODBB_MOUSE	Q6P3A8	Bckdhb	0.102942	0.100894	0.104991	6
PSDE_MOUSE	O35593	Psmd14 Pad1	0.356718	0.300303	0.413134	6
GLUCM_MOUSE	Q8BH86	Dglucy	0.183913	0.152605	0.215222	6
GLU2B_MOUSE	O08795	Prkcsh	0.363583	0.333715	0.393451	6
PSMD5_MOUSE	Q8BJY1	Psmd5 Kiaa0072	0.378763	0.318106	0.43942	6
PSMD6_MOUSE	Q99JI4	Psmd6	0.32607	0.292959	0.359182	6
PSMD7_MOUSE	P26516	Psmd7 Mov-34 Mov34	0.495299	0.466391	0.524206	6
PRS7_MOUSE	P46471	Psmc2 Mss1	0.452277	0.398798	0.505756	6
PREP_MOUSE	Q8K411	Pitrm1 Kiaa1104 Ntup1	0.272086	0.214178	0.329994	6
HINT2_MOUSE	Q9D0S9	Hint2	0.175564	0.155488	0.19564	6
PON1_MOUSE	P52430	Pon1 Pon	1.28026	0.850803	1.70972	6
PNPO_MOUSE	Q91XF0	Pnpo	0.204217	0.16807	0.240364	6
HNRPQ_MOUSE	Q7TMK9	Syncrip Hnrpq Nsap1 Nsap1l	0.370311	0.350175	0.390448	6
HNRPU_MOUSE	Q8VEK3	Hnrnpu Hnrpu	0.590969	0.461398	0.720541	6
PLPHP_MOUSE	Q9Z2Y8	Plpbp Prosc	0.35925	0.315099	0.403402	6
FUBP2_MOUSE	Q3U0V1	Khsrp Fubp2	0.36532	0.32979	0.400851	6
HYPDH_MOUSE	Q8VCZ9	Prodh2 Hypdh	0.138229	0.117049	0.159408	6
PGES2_MOUSE	Q8BWM0	Ptges2 Gbf1 Pges2	0.207138	0.186113	0.228164	6
PAIRB_MOUSE	Q9CY58	Serbp1 Pairbp1	0.395641	0.328903	0.462378	6
P20D1_MOUSE	Q8C165	Pm20d1	0.362756	0.336753	0.388758	6
OTUB1_MOUSE	Q7TQI3	Otub1	0.45441	0.418514	0.490306	6
KAD4_MOUSE	Q9WUR9	Ak4 Ak-4 Ak3b Ak3l1	0.17812	0.147003	0.209238	6
KAP2_MOUSE	P12367	Prkar2a	0.258173	0.222094	0.294252	6
OLA1_MOUSE	Q9CZ30	Ola1 Gtpbp9	0.199174	0.164074	0.234274	6
1433B_MOUSE	Q9CQV8	Ywhab	0.272191	0.226102	0.318281	6
EEA1_MOUSE	Q8BL66	Eea1	0.286644	0.257377	0.315911	6
EIF3M_MOUSE	Q99JX4	Eif3m Pcid1	0.292886	0.254371	0.3314	6
SYK_MOUSE	Q99MN1	Kars1 Kars	0.225533	0.17995	0.271115	6
ACSF3_MOUSE	Q3URE1	Acsf3	0.303859	0.276417	0.3313	6
CYB5B_MOUSE	Q9CQX2	Cyb5b Cyb5m	0.292959	0.270587	0.31533	6
CAH2_MOUSE	P00920	Ca2 Car2	0.02336	0.020811	0.025908	6
EIF2A_MOUSE	Q8BJW6	Eif2a D3Ertd194e	0.350018	0.308262	0.391774	6
EIF3F_MOUSE	Q9DCH4	Eif3f Eif3s5	0.27007	0.231426	0.308713	6
CY250_MOUSE	Q91X77	Cyp2c50	0.88676	0.754683	1.01884	6
VATB2_MOUSE	P62814	Atp6v1b2 Atp6b2 Vat2	0.3794	0.32634	0.432459	6
ACOT1_MOUSE	O55137	Acot1 Cte1	0.16069	0.126984	0.194397	6
CLYBL_MOUSE	Q8R4N0	Clybl Clb	0.114591	0.08709	0.142091	6
SYLC_MOUSE	Q8BMJ2	Lars1 Lars	0.153485	0.121936	0.185034	6
ACD10_MOUSE	Q8K370	Acad10	0.242233	0.215649	0.268817	6
RL30_MOUSE	P62889	Rpl30	0.119586	0.11114	0.128033	6
CLU_MOUSE	Q5SW19	Cluh Kiaa0664	0.95834	0.70633	1.21035	6
ACAD8_MOUSE	Q9D7B6	Acad8	0.146449	0.131718	0.161181	6
ACACB_MOUSE	E9Q4Z2	Acacb Acc2 Accb	0.495379	0.349519	0.64124	6
RL27_MOUSE	P61358	Rpl27	0.117838	0.10708	0.128595	6
SPEE_MOUSE	Q64674	Srm	0.218964	0.175569	0.26236	6
TOM70_MOUSE	Q9CZW5	Tomm70 D16Wsu109e Tomm70a	0.225936	0.18849	0.263381	6
STML2_MOUSE	Q99JB2	Stoml2 Slp2	0.141359	0.109924	0.172795	6
RL23_MOUSE	P62830	Rpl23	0.087371	0.079821	0.09492	6
UD3A2_MOUSE	Q8JZZ0	Ugt3a2	0.547756	0.464802	0.63071	6
ANXA4_MOUSE	P97429	Anxa4 Anx4	0.393723	0.334772	0.452674	6
STT3A_MOUSE	P46978	Stt3a Itm1	0.122016	0.102182	0.14185	6
AP2A1_MOUSE	P17426	Ap2a1 Adtaa Clapa1	0.199877	0.167726	0.232028	6
DEST_MOUSE	Q9R0P5	Dstn Dsn Sid23	0.685751	0.549642	0.82186	6
RS8_MOUSE	P62242	Rps8	0.113185	0.099633	0.126736	6
DKC1_MOUSE	Q9ESX5	Dkc1	0.06056	0.052367	0.068752	6
DDX3X_MOUSE	Q62167	Ddx3x D1Pas1-rs2 Ddx3 Dead3 Erh	1.44058	0.807779	2.07338	6
RS15_MOUSE	P62843	Rps15 Rig	0.131994	0.112985	0.151003	6
DPP2_MOUSE	Q9ET22	Dpp7 Dpp2 Qpp	0.128933	0.108445	0.14942	6
RS14_MOUSE	P62264	Rps14	0.150908	0.137751	0.164065	6
SNX5_MOUSE	Q9D8U8	Snx5	0.163853	0.145803	0.181902	6
CO6A2_MOUSE	Q02788	Col6a2	0.00094	0	0.003172	6
CO6A1_MOUSE	Q04857	Col6a1	0.009216	0.006659	0.011774	6
ALAT2_MOUSE	Q8BGT5	Gpt2 Aat2	0.627196	0.512413	0.741979	6
CO4B_MOUSE	P01029	C4b C4	1.32092	1.30879	1.33305	6
AIMP2_MOUSE	Q8R010	Aimp2 Jtv1	0.120193	0.097478	0.142908	6
COQ8A_MOUSE	Q60936	Coq8a Adck3 Cabc1	0.577184	0.474949	0.679418	6
ATAD3_MOUSE	Q925I1	Atad3 Atad3a Kiaa1273	0.09634	0.08802	0.104661	6
AOXA_MOUSE	O54754	Aox1 Ao Ro	0.178008	0.134718	0.221298	6
A1AT1_MOUSE	P07758	Serpina1a Dom1 Spi1-1	0.997375	0.863249	1.1315	6
SELB_MOUSE	Q9JHW4	Eefsec Selb	0.309103	0.239369	0.378838	6
SAC1_MOUSE	Q9EP69	Sacm1l Kiaa0851 Sac1	0.232979	0.187012	0.278946	6
3BHS3_MOUSE	P26150	Hsd3b3	0.624321	0.545231	0.703411	6
ENTP5_MOUSE	Q9WUZ9	Entpd5 Cd39l4	0.774622	0.625332	0.923912	6
CP4V2_MOUSE	Q9DBW0	Cyp4v2 Cyp4v3	0.846432	0.702176	0.990688	6
A16A1_MOUSE	Q571I9	Aldh16a1	0.33066	0.291336	0.369983	6
CLIC4_MOUSE	Q9QYB1	Clic4	0.265989	0.235672	0.296307	6
BGLR_MOUSE	P12265	Gusb Gus Gus-s	0.112864	0.097008	0.128719	6
TECR_MOUSE	Q9CY27	Tecr Gpsn2	0.265235	0.220617	0.309853	6
CP3AB_MOUSE	Q64459	Cyp3a11 Cyp3a-11	2.94694	2.77088	3.12299	6
ERP44_MOUSE	Q9D1Q6	Erp44 Kiaa0573 Txndc4	0.393767	0.299816	0.487719	6
RETST_MOUSE	Q64FW2	Retsat Ppsig	1.16388	0.8912	1.43657	6
EST1E_MOUSE	Q64176	Ces1e Es22	0.980955	0.904625	1.05728	6
APOE_MOUSE	P08226	Apoe	6.2572	1.10072	11.4137	5
CP4B1_MOUSE	Q64462	Cyp4b1	0.149574	0.091277	0.20787	5
HINT1_MOUSE	P70349	Hint1 Hint Pkci Pkci1 Prkcnh1	0.068174	0.063894	0.072455	5
SYFB_MOUSE	Q9WUA2	Farsb Farsl Farslb Frsb	0.159671	0.147596	0.171745	5
DDB1_MOUSE	Q3U1J4	Ddb1	0.671648	0.606319	0.736978	5
SEPT7_MOUSE	O55131	Septin7 Cdc10 Sept7	0.27567	0.243654	0.307686	5
DDI2_MOUSE	A2ADY9	Ddi2	0.492761	0.405937	0.579586	5
CP4FE_MOUSE	Q9EP75	Cyp4f14	0.648211	0.503149	0.793273	5
LICH_MOUSE	Q9Z0M5	Lipa Lip1	0.462519	0.353785	0.571253	5
TPMT_MOUSE	O55060	Tpmt	0.260049	0.216268	0.30383	5
CATC_MOUSE	P97821	Ctsc	0.387396	0.333111	0.441682	5
SYSC_MOUSE	P26638	Sars1 Sars Sers	0.407031	0.358152	0.45591	5
TALDO_MOUSE	Q93092	Taldo1 Tal Taldo	0.402135	0.359136	0.445134	5
LPP60_MOUSE	A0JNU3	Aspg	0.597777	0.52683	0.668724	5
PSB2_MOUSE	Q9R1P3	Psmb2	0.210185	0.176344	0.244026	5
DHB7_MOUSE	O88736	Hsd17b7 17hsd7	0.368322	0.268932	0.467712	5
TTC38_MOUSE	A3KMP2	Ttc38	0.287223	0.232524	0.341922	5
PACN3_MOUSE	Q99JB8	Pacsin3	0.24036	0.20259	0.27813	5
CBPQ_MOUSE	Q9WVJ3	Cpq Hls2 Pgcp	0.132634	0.107067	0.158202	5
PAHX_MOUSE	O35386	Phyh Ln1 Lnap1 Pahx	2.55268	1.33991	3.76544	5
LONP2_MOUSE	Q9DBN5	Lonp2	4.86435	2.44419	7.28451	5
P5CR3_MOUSE	Q9DCC4	Pycr3 Pycrl	0.092394	0.080358	0.10443	5
CP4AE_MOUSE	O35728	Cyp4a14	0.729599	0.517298	0.941899	5
RS9_MOUSE	Q6ZWN5	Rps9	0.108236	0.095816	0.120655	5
SURF4_MOUSE	Q64310	Surf4 Surf-4	0.447668	0.384118	0.511219	5
LMNB1_MOUSE	P14733	Lmnb1	0.02718	0.020646	0.033715	5
DCUP_MOUSE	P70697	Urod	0.518212	0.450308	0.586117	5
APOA1_MOUSE	Q00623	Apoa1	0.78506	0.584485	0.985635	5
TBB5_MOUSE	P99024	Tubb5	0.275386	0.258665	0.292106	5
SIAS_MOUSE	Q99J77	Nans Sas	0.144444	0.137392	0.151496	5
SYIC_MOUSE	Q8BU30	Iars1 Iars	0.248719	0.214278	0.28316	5
SF3B1_MOUSE	Q99NB9	Sf3b1 Sap155	1.05028	1.00175	1.09882	5
TCTP_MOUSE	P63028	Tpt1 Trt	0.874044	0.823937	0.92415	5
PSB4_MOUSE	P99026	Psmb4 Lmp3	0.319429	0.267788	0.37107	5
PCBP2_MOUSE	Q61990	Pcbp2 Cbp Hnrnpx Hnrpx	0.399006	0.384721	0.413291	5
TIM44_MOUSE	O35857	Timm44 Mimt44 Tim44	0.275761	0.212772	0.33875	5
ARY2_MOUSE	P50295	Nat2 Aac2	0.148557	0.136135	0.160978	5
ATP5L_MOUSE	Q9CPQ8	Atp5mg Atp5l	0.105169	0.099498	0.11084	5
H13_MOUSE	P43277	H1-3 H1f3 Hist1h1d	0.110988	0.094027	0.127949	5
ARF1_MOUSE	P84078	Arf1	0.583555	0.513709	0.653401	5
ISOC1_MOUSE	Q91V64	Isoc1	0.367978	0.321239	0.414716	5
PP1A_MOUSE	P62137	Ppp1ca Ppp1a	0.874896	0.718996	1.03079	5
SAMH1_MOUSE	Q60710	Samhd1 Mg21	0.10361	0.09423	0.112989	5
SAM50_MOUSE	Q8BGH2	Samm50	0.126238	0.111249	0.141226	5
SYMC_MOUSE	Q68FL6	Mars1 Mars	0.402556	0.343848	0.461265	5
ATG7_MOUSE	Q9D906	Atg7 Apg7l	0.705103	0.570698	0.839509	5
CRYL1_MOUSE	Q99KP3	Cryl1 Cry	0.108276	0.087793	0.128758	5
ATPMK_MOUSE	Q78IK2	Atp5mk Atp5md Dapit Usmg5	0.22261	0.19623	0.24899	5
PRS6B_MOUSE	P54775	Psmc4 Tbp7	0.279005	0.243358	0.314652	5
CPPED_MOUSE	Q8BFS6	Cpped1 Cstp1	0.44691	0.367209	0.526612	5
S2542_MOUSE	Q8R0Y8	Slc25a42	0.135283	0.11149	0.159077	5
CAH5A_MOUSE	P23589	Ca5a Ca5 Car5 Car5a	0.252223	0.217731	0.286715	5
PPOX_MOUSE	P51175	Ppox	0.153007	0.125504	0.18051	5
PRS8_MOUSE	P62196	Psmc5 Sug1	0.373828	0.335112	0.412545	5
CPNS1_MOUSE	O88456	Capns1 Capn4	0.297534	0.272176	0.322893	5
NUD12_MOUSE	Q9DCN1	Nudt12	0.355613	0.303221	0.408005	5
NUCL_MOUSE	P09405	Ncl Nuc	0.450885	0.406316	0.495454	5
GSTM6_MOUSE	O35660	Gstm6 Gstm5	0.602809	0.509723	0.695896	5
NU5M_MOUSE	P03921	Mtnd5 mt-Nd5 Nd5	0.128323	0.107285	0.149362	5
HNRPC_MOUSE	Q9Z204	Hnrnpc Hnrpc	0.419424	0.349467	0.489382	5
KNG1_MOUSE	O08677	Kng1 Kng	1.69215	1.40606	1.97824	5
KAT1_MOUSE	Q8BTY1	Kyat1 Ccbl1 Kat	0.252936	0.223086	0.282786	5
CPNE3_MOUSE	Q8BT60	Cpne3 Kiaa0636	0.282229	0.265885	0.298572	5
CISD1_MOUSE	Q91WS0	Cisd1 D10Ertd214e Zcd1	0.162998	0.129757	0.196239	5
HS71B_MOUSE	P17879	Hspa1b Hcp70.1 Hsp70-1 Hsp70a1 Hspa1	0.657512	0.570241	0.744783	5
AP1M1_MOUSE	P35585	Ap1m1 Cltnm	0.158093	0.128951	0.187235	5
SPS2_MOUSE	P97364	Sephs2 Sps2	0.243514	0.217353	0.269675	5
ABCA6_MOUSE	Q8K441	Abca6	0.477491	0.430096	0.524886	5
MPC2_MOUSE	Q9D023	Mpc2 Brp44	0.307474	0.257253	0.357695	5
MP2K2_MOUSE	Q63932	Map2k2 Mek2 Mkk2 Prkmk2	0.494855	0.427806	0.561903	5
RL18_MOUSE	P35980	Rpl18	0.123276	0.110216	0.136336	5
ABCE1_MOUSE	P61222	Abce1 Rli	0.418506	0.361395	0.475616	5
NAMPT_MOUSE	Q99KQ4	Nampt Pbef1	0.48522	0.417119	0.553322	5
RL22_MOUSE	P67984	Rpl22	0.072845	0.064233	0.081457	5
VMA5A_MOUSE	Q99KC8	Vwa5a Loh11cr2a	0.517704	0.44899	0.586418	5
PYGB_MOUSE	Q8CI94	Pygb	0.146542	0.11775	0.175333	5
RL24_MOUSE	Q8BP67	Rpl24	0.179923	0.156671	0.203175	5
ABHDB_MOUSE	Q8K4F5	Abhd11 Wbscr21	0.240615	0.186575	0.294654	5
PGP_MOUSE	Q8CHP8	Pgp	0.231774	0.166432	0.297117	5
ACO12_MOUSE	Q9DBK0	Acot12 Cach Cach1	0.501088	0.398886	0.60329	5
VDAC2_MOUSE	Q60930	Vdac2 Vdac6	0.178484	0.158793	0.198174	5
RL38_MOUSE	Q9JJI8	Rpl38	0.204292	0.187671	0.220913	5
SNAA_MOUSE	Q9DB05	Napa Snapa	0.812	0.710637	0.913363	5
VATA_MOUSE	P50516	Atp6v1a Atp6a1 Atp6a2 Atp6v1a1	0.393695	0.305555	0.481835	5
AACS_MOUSE	Q9D2R0	Aacs	0.630439	0.43507	0.825807	5
MY18A_MOUSE	Q9JMH9	Myo18a Myspdz	0.443422	0.281912	0.604932	5
MIC19_MOUSE	Q9CRB9	Chchd3 Mic19	0.204295	0.184883	0.223706	5
6PGL_MOUSE	Q9CQ60	Pgls	0.219357	0.193769	0.244945	5
FAHD1_MOUSE	Q8R0F8	Fahd1 MNCb-4134	0.187995	0.160254	0.215737	5
1433G_MOUSE	P61982	Ywhag	0.36517	0.297274	0.433065	5
RAN_MOUSE	P62827	Ran Rasl2-8	0.331427	0.279769	0.383085	5
IDH3A_MOUSE	Q9D6R2	Idh3a	0.123221	0.107751	0.138691	5
MTNB_MOUSE	Q9WVQ5	Apip Mmrp19	0.160021	0.130606	0.189435	5
CERS2_MOUSE	Q924Z4	Cers2 Lass2 Trh3	0.902148	0.685639	1.11866	5
RD23B_MOUSE	P54728	Rad23b Mhr23b	0.595163	0.474112	0.716214	5
RAC1_MOUSE	P63001	Rac1	0.298925	0.231484	0.366366	5
MTL26_MOUSE	Q9DCS2	Mettl26	0.256539	0.213852	0.299225	5
XPO1_MOUSE	Q6P5F9	Xpo1 Crm1	0.159574	0.127099	0.192049	5
MUP20_MOUSE	Q5FW60	Mup20 Mup24	8.7086	0	442.42	5
MTAP_MOUSE	Q9CQ65	Mtap	0.276184	0.23619	0.316177	5
FETUA_MOUSE	P29699	Ahsg Fetua	0.103968	0.039433	0.168504	5
SRP68_MOUSE	Q8BMA6	Srp68	0.223297	0.174373	0.272221	5
3BHS5_MOUSE	Q61694	Hsd3b5	0.228837	0.225928	0.231746	5
ES8L2_MOUSE	Q99K30	Eps8l2 Eps8r2	0.599088	0.504862	0.693315	5
CENPV_MOUSE	Q9CXS4	Cenpv Prr6	0.046543	0.040596	0.05249	5
HXK4_MOUSE	P52792	Gck Gk	0.789182	0.619408	0.958956	5
GALK1_MOUSE	Q9R0N0	Galk1 Galk Glk	0.251832	0.16078	0.342885	5
GLCM_MOUSE	P17439	Gba	0.161525	0.140257	0.182793	5
NFS1_MOUSE	Q9Z1J3	Nfs1 Nifs	0.225861	0.178327	0.273395	5
RM01_MOUSE	Q99N96	Mrpl1	0.066234	0.029611	0.102857	5
AMPE_MOUSE	P16406	Enpep	0.652998	0.516512	0.789485	5
GLOD4_MOUSE	Q9CPV4	Glod4	0.231305	0.193906	0.268704	5
DNJC3_MOUSE	Q91YW3	Dnajc3 P58ipk	0.817834	0.621339	1.01433	5
LYRIC_MOUSE	Q80WJ7	Mtdh Lyric	0.130596	0.092524	0.168667	5
RS18_MOUSE	P62270	Rps18	0.229728	0.212889	0.246567	5
DJC11_MOUSE	Q5U458	Dnajc11	0.206578	0.161349	0.251807	5
GHC1_MOUSE	Q9D6M3	Slc25a22 Gc1	0.258711	0.225932	0.29149	5
NHRF1_MOUSE	P70441	Slc9a3r1 Nherf Nherf1	1.22655	0.892198	1.5609	5
DJB11_MOUSE	Q99KV1	Dnajb11	0.337887	0.296957	0.378816	5
RS24_MOUSE	P62849	Rps24	0.094664	0.082964	0.106364	5
HS105_MOUSE	Q61699	Hsph1 Hsp105 Hsp110 Kiaa0201	1.03988	0.757647	1.32212	5
PSD11_MOUSE	Q8BG32	Psmd11	0.690372	0.614909	0.765835	5
PDLI5_MOUSE	Q8CI51	Pdlim5 Enh	0.422222	0.278219	0.566224	5
NDUS6_MOUSE	P52503	Ndufs6 Ip13	0.292033	0.242432	0.341634	5
SEPT2_MOUSE	P42208	Septin2 Nedd5 Sept2	0.308178	0.276568	0.339788	5
RMD2_MOUSE	Q8BSE0	Rmdn2 Fam82a Fam82a1	0.197292	0.158577	0.236007	5
MAVS_MOUSE	Q8VCF0	Mavs Ips1 Visa	0.319938	0.211447	0.428429	5
NDUAC_MOUSE	Q7TMF3	Ndufa12	0.21887	0.189549	0.248191	5
PLCB_MOUSE	Q8K3K7	Agpat2	0.387004	0.351696	0.422313	5
PLMN_MOUSE	P20918	Plg	1.77263	1.59665	1.94861	5
RMD3_MOUSE	Q3UJU9	Rmdn3 Fam82a2 Fam82c	0.167577	0.148569	0.186585	5
ACSM3_MOUSE	Q3UNX5	Acsm3 Sa Sah	0.132698	0.104175	0.16122	5
SPA3K_MOUSE	P07759	Serpina3k Mcm2 Spi2	1.57927	1.22617	1.93237	5
MEMO1_MOUSE	Q91VH6	Memo1	0.353189	0.304198	0.40218	5
IF6_MOUSE	O55135	Eif6 Itgb4bp	0.440208	0.392323	0.488094	5
BODG_MOUSE	Q924Y0	Bbox1	0.942852	0.685964	1.19974	4
IF4B_MOUSE	Q8BGD9	Eif4b	0.353952	0.297158	0.410746	4
ILF2_MOUSE	Q9CXY6	Ilf2 Nf45	0.204705	0.131897	0.277514	4
CERU_MOUSE	Q61147	Cp	1.68275	1.22331	2.14219	4
IF5_MOUSE	P59325	Eif5	0.556212	0.507035	0.60539	4
BLMH_MOUSE	Q8R016	Blmh	0.334293	0.236323	0.432264	4
IGHM_MOUSE	P01872	Ighm Igh-6	0.440739	0.309217	0.572262	4
PFKAL_MOUSE	P12382	Pfkl Pfk-l Pfkb	0.619653	0.562184	0.677122	4
SRPRA_MOUSE	Q9DBG7	Srpra Srpr	0.616077	0.531644	0.700509	4
PEX3_MOUSE	Q9QXY9	Pex3	0.302481	0.26719	0.337772	4
PEMT_MOUSE	Q61907	Pemt Pempt Pemt2	0.282	0.253614	0.310385	4
K1C13_MOUSE	P08730	Krt13 Krt1-13	0.051916	0.032029	0.071804	4
SYWC_MOUSE	P32921	Wars1 Wars Wrs	0.218858	0.203531	0.234185	4
CAPR1_MOUSE	Q60865	Caprin1 Gpiap Gpiap1 Gpip137 M11s1 Rng105 G5E5	1.17632	1.00098	1.35166	4
PEX14_MOUSE	Q9R0A0	Pex14	0.490751	0.424344	0.557158	4
BOLA1_MOUSE	Q9D8S9	Bola1	0.626912	0.56881	0.685013	4
TADBP_MOUSE	Q921F2	Tardbp Tdp43	0.341476	0.306494	0.376458	4
CALM1_MOUSE	P0DP26	Calm1 Calm Cam Cam1	0.434713	0.39559	0.473835	4
IPYR2_MOUSE	Q91VM9	Ppa2	0.177573	0.142766	0.212379	4
CDIPT_MOUSE	Q8VDP6	Cdipt Pis1	0.546227	0.475579	0.616875	4
FADS2_MOUSE	Q9Z0R9	Fads2 Fadsd2	8.30623	6.17664	10.4358	4
PAFA2_MOUSE	Q8VDG7	Pafah2	0.410619	0.312563	0.508676	4
USP9X_MOUSE	P70398	Usp9x Fafl Fam	0.755588	0.712276	0.7989	4
NEUA_MOUSE	Q99KK2	Cmas	0.264429	0.250497	0.278362	4
AMPB_MOUSE	Q8VCT3	Rnpep	0.293324	0.258854	0.327795	4
MA2B1_MOUSE	O09159	Man2b1 Laman Man2b Manb	1.03545	0.882721	1.18817	4
NDUS8_MOUSE	Q8K3J1	Ndufs8	0.167235	0.152326	0.182144	4
MAP11_MOUSE	Q8BP48	Metap1	0.223059	0.188491	0.257627	4
UCRI_MOUSE	Q9CR68	Uqcrfs1	0.151317	0.13682	0.165814	4
AKC1H_MOUSE	Q8K023	Akr1c18	0.239254	0.182129	0.296378	4
MBB1A_MOUSE	Q7TPV4	Mybbp1a P160	0.80247	0.723398	0.881541	4
AHSA1_MOUSE	Q8BK64	Ahsa1	0.671052	0.5494	0.792704	4
NDUC2_MOUSE	Q9CQ54	Ndufc2	0.161959	0.154871	0.169047	4
UFL1_MOUSE	Q8CCJ3	Ufl1 Kiaa0776 Maxer Rcad	0.358753	0.305087	0.412419	4
ACY1_MOUSE	Q99JW2	Acy1	0.304299	0.218325	0.390272	4
UMPS_MOUSE	P13439	Umps	0.522135	0.457347	0.586924	4
NDUB4_MOUSE	Q9CQC7	Ndufb4	0.156859	0.137206	0.176512	4
MIC13_MOUSE	Q8R404	Micos13 Mic13 Qil1	0.546085	0.485782	0.606389	4
UB2L3_MOUSE	P68037	Ube2l3 Ubce7	0.381026	0.339186	0.422867	4
MIC26_MOUSE	Q9DCZ4	Apoo Fam121b Mic23 Mic26	0.219856	0.197051	0.242661	4
NDUA6_MOUSE	Q9CQZ5	Ndufa6	0.375167	0.333024	0.417309	4
NDUA5_MOUSE	Q9CPP6	Ndufa5	0.20745	0.171111	0.243789	4
ACBD5_MOUSE	Q5XG73	Acbd5	2.85743	2.33486	3.38	4
ACAD9_MOUSE	Q8JZN5	Acad9	0.19074	0.165053	0.216427	4
NCEH1_MOUSE	Q8BLF1	Nceh1 Aadacl1 Kiaa1363	0.945285	0.892122	0.998448	4
VPS29_MOUSE	Q9QZ88	Vps29	0.279126	0.233911	0.324341	4
ABCB7_MOUSE	Q61102	Abcb7 Abc7	0.139689	0.12509	0.154288	4
A1AT5_MOUSE	Q00898	Serpina1e Dom5 Spi1-5	1.70002	1.32752	2.07253	4
3BHS7_MOUSE	Q9EQC1	Hsd3b7	0.507346	0.469497	0.545196	4
3BHS4_MOUSE	Q61767	Hsd3b4	0.136109	0.120357	0.151861	4
MTNA_MOUSE	Q9CQT1	Mri1	0.242339	0.221991	0.262688	4
XPO2_MOUSE	Q9ERK4	Cse1l Xpo2	0.441383	0.32947	0.553297	4
1433T_MOUSE	P68254	Ywhaq	0.601463	0.539883	0.663043	4
LYPA2_MOUSE	Q9WTL7	Lypla2	0.298213	0.289707	0.306719	4
U5S1_MOUSE	O08810	Eftud2 Snrp116	0.827535	0.779581	0.875489	4
PACN2_MOUSE	Q9WVE8	Pacsin2	0.9363	0.86981	1.00279	4
TM256_MOUSE	Q5F285	Tmem256	0.085733	0.077742	0.093723	4
OXSM_MOUSE	Q9D404	Oxsm	0.206702	0.179483	0.233922	4
TBA4A_MOUSE	P68368	Tuba4a Tuba4	0.411098	0.367498	0.454698	4
BASI_MOUSE	P18572	Bsg	0.569998	0.517128	0.622868	4
TBL2_MOUSE	Q9R099	Tbl2	0.208746	0.175616	0.241877	4
B3AT_MOUSE	P04919	Slc4a1 Ae1	0.00596	0.004037	0.007884	4
TCPW_MOUSE	Q61390	Cct6b	0.503841	0.448624	0.559059	4
KCY_MOUSE	Q9DBP5	Cmpk1 Cmk Cmpk Uck Umk Umpk	0.296303	0.267116	0.325489	4
ATP5I_MOUSE	Q06185	Atp5me Atp5i Atp5k Lfm-1 Lfm1	0.180059	0.167862	0.192256	4
KIME_MOUSE	Q9R008	Mvk	0.279909	0.236732	0.323087	4
KPRA_MOUSE	Q9D0M1	Prpsap1	0.280077	0.23443	0.325724	4
AT1B1_MOUSE	P14094	Atp1b1 Atp4b	0.214751	0.190365	0.239138	4
THIO_MOUSE	P10639	Txn Txn1	0.264675	0.204375	0.324975	4
ASPC1_MOUSE	Q8VBT9	Aspscr1 Tug	0.68392	0.679438	0.688402	4
ASAH1_MOUSE	Q9WV54	Asah1 Asah	0.123112	0.09991	0.146314	4
TOM40_MOUSE	Q9QYA2	Tomm40 Mom35 Tom40	0.176776	0.153825	0.199727	4
LSS_MOUSE	Q8BLN5	Lss	0.805408	0.73472	0.876097	4
NUD19_MOUSE	P11930	Nudt19 D7Rp2e	0.3518	0.344078	0.359522	4
LEG1_MOUSE	P16045	Lgals1 Gbp	0.229107	0.206017	0.252197	4
NSF1C_MOUSE	Q9CZ44	Nsfl1c	0.535533	0.487395	0.583672	4
TPM3_MOUSE	P21107	Tpm3 Tpm-5 Tpm5	0.229378	0.188948	0.269809	4
ARC1A_MOUSE	Q9R0Q6	Arpc1a Sid329	0.110655	0.096228	0.125082	4
LGMN_MOUSE	O89017	Lgmn Prsc1	0.28117	0.257553	0.304787	4
NPS3B_MOUSE	Q9CQE1	Nipsnap3b Nipsnap3a	0.13084	0.114817	0.146862	4
SRP54_MOUSE	P14576	Srp54	0.690891	0.586064	0.795719	4
APT_MOUSE	P08030	Aprt	0.456541	0.377169	0.535914	4
NOP56_MOUSE	Q9D6Z1	Nop56 Nol5a	1.20767	1.1509	1.26445	4
APEX1_MOUSE	P28352	Apex1 Ape Apex Ref1	0.343174	0.300294	0.386054	4
TRXR2_MOUSE	Q9JLT4	Txnrd2 Trxr2	0.091223	0.07498	0.107467	4
U2AF2_MOUSE	P26369	U2af2 U2af65	0.281283	0.227876	0.33469	4
U520_MOUSE	Q6P4T2	Snrnp200 Kiaa0788	0.988497	0.757544	1.21945	4
LIS1_MOUSE	P63005	Pafah1b1 Lis-1 Lis1 Pafaha	0.794628	0.653271	0.935984	4
IDE_MOUSE	Q9JHR7	Ide	0.653345	0.568462	0.738227	4
GSTA1_MOUSE	P13745	Gsta1 Gsta Gstya	0.200723	0.163268	0.238177	4
RS16_MOUSE	P14131	Rps16	0.16594	0.148919	0.182961	4
RT36_MOUSE	Q9CQX8		0.100332	0.086455	0.11421	4
DCXR_MOUSE	Q91X52	Dcxr	0.196767	0.17579	0.217744	4
DDX17_MOUSE	Q501J6	Ddx17	1.715	1.54719	1.88281	4
PSA3_MOUSE	O70435	Psma3	0.32833	0.276447	0.380214	4
PSA5_MOUSE	Q9Z2U1	Psma5	0.298222	0.254673	0.341772	4
DENR_MOUSE	Q9CQJ6	Denr	0.645852	0.596092	0.695613	4
RS5_MOUSE	P97461	Rps5	0.141746	0.120936	0.162555	4
PSA_MOUSE	Q11011	Npepps Psa	0.293926	0.258054	0.329798	4
GNTK_MOUSE	Q8R0J8	Idnk	0.331479	0.296551	0.366407	4
DHB11_MOUSE	Q9EQ06	Hsd17b11 Dhrs8 Pan1b	0.789099	0.617867	0.960332	4
PSB5_MOUSE	O55234	Psmb5	0.287201	0.270017	0.304385	4
GNAI2_MOUSE	P08752	Gnai2 Gnai-2	0.430363	0.364499	0.496228	4
GMPPB_MOUSE	Q8BTZ7	Gmppb	0.273706	0.240722	0.30669	4
RS25_MOUSE	P62852	Rps25	0.144312	0.130758	0.157867	4
DLG1_MOUSE	Q811D0	Dlg1 Dlgh1	0.270055	0.231001	0.309109	4
DC1I2_MOUSE	O88487	Dync1i2 Dnci2 Dncic2	0.45851	0.394407	0.522613	4
GSTM4_MOUSE	Q8R5I6	Gstm4 Gstm7 Gstm7-7	0.249787	0.225655	0.273919	4
GSTM7_MOUSE	Q80W21	Gstm7	0.170943	0.133812	0.208075	4
PREB_MOUSE	Q9WUQ2	Preb Sec12	0.212783	0.176444	0.249122	4
HDHD2_MOUSE	Q3UGR5	Hdhd2	0.223984	0.220592	0.227376	4
PPIF_MOUSE	Q99KR7	Ppif	0.130162	0.111181	0.149144	4
CP8B1_MOUSE	O88962	Cyp8b1 Cyp12	2.60079	2.37084	2.83074	4
PPT1_MOUSE	O88531	Ppt1 Cln1 Ppt	0.055962	0.039509	0.072416	4
SC16A_MOUSE	E9QAT4	Sec16a Kiaa0310 Sec16	0.753488	0.586786	0.92019	4
H32_MOUSE	P84228	H3c2 H3-53 H3.2 H3b Hist1h3b; H3c3 H3-143 Hist1h3c; H3c4 H3-B Hist1h3d; H3c6 H3-F Hist1h3e; H3c7 H3.2-221 H3f Hist1h3f; H3c13 H3.2-616 Hist2h3b; H3c14 H3.2-615 Hist2h3c1 Hist2h3ca1; H3c15 H3.2-614 Hist2h3c2 Hist2h3ca2	0.0016	0	0.003268	4
S61A1_MOUSE	P61620	Sec61a1 Sec61a	0.234734	0.203967	0.265501	4
DAZP1_MOUSE	Q9JII5	Dazap1	0.27011	0.225596	0.314624	4
CX6B1_MOUSE	P56391	Cox6b1 Cox6b	0.231581	0.210422	0.252741	4
PRS4_MOUSE	P62192	Psmc1	0.618537	0.546053	0.691021	4
CXB1_MOUSE	P28230	Gjb1 Cxn-32	2.32366	2.31707	2.33025	4
GUAA_MOUSE	Q3THK7	Gmps	0.61154	0.421629	0.801451	4
CYTB_MOUSE	Q62426	Cstb Cst6 Stfb	0.264006	0.232681	0.295331	4
RUVB1_MOUSE	P60122	Ruvbl1 Tip49 Tip49a	0.207139	0.168749	0.245529	4
DNJA1_MOUSE	P63037	Dnaja1 Dnaj2 Hsj2 Hspf4	1.51129	1.32006	1.70253	4
PSMD4_MOUSE	O35226	Psmd4 Mcb1	1.36216	0.93124	1.79308	4
HEBP1_MOUSE	Q9R257	Hebp1 Hbp	4.64499	3.63088	5.6591	4
DRG1_MOUSE	P32233	Drg1 Drg Nedd-3 Nedd3	0.367568	0.299572	0.435563	4
G3BP1_MOUSE	P97855	G3bp1 G3bp	0.231742	0.198251	0.265233	4
PXMP2_MOUSE	P42925	Pxmp2 Pmp22	0.365904	0.310961	0.420848	4
RL14_MOUSE	Q9CR57	Rpl14	0.09225	0.086113	0.098387	4
RL13_MOUSE	P47963	Rpl13	0.089265	0.081188	0.097342	4
FKBP8_MOUSE	O35465	Fkbp8 Fkbp38 Sam11	1.37005	1.01117	1.72894	4
ERLN2_MOUSE	Q8BFZ9	Erlin2 Spfh2	0.403182	0.359559	0.446805	4
RHOA_MOUSE	Q9QUI0	Rhoa Arha Arha2	0.280423	0.206896	0.353951	4
ERP29_MOUSE	P57759	Erp29	0.4096	0.353093	0.466107	4
RAB18_MOUSE	P35293	Rab18	0.948973	0.682585	1.21536	4
EZRI_MOUSE	P26040	Ezr Vil2	0.221589	0.168524	0.274654	4
REEP6_MOUSE	Q9JM62	Reep6 Dp1l1 Tb2l1	0.601358	0.533537	0.669179	4
F162A_MOUSE	Q9D6U8	Fam162a E2ig5	0.212991	0.178589	0.247393	4
RAB1A_MOUSE	P62821	Rab1A Rab1	0.520928	0.475038	0.566818	4
RAB1B_MOUSE	Q9D1G1	Rab1b	0.508534	0.418385	0.598684	4
RAB2A_MOUSE	P53994	Rab2a Rab2	0.765069	0.553258	0.976881	4
PURA_MOUSE	P42669	Pura	0.079595	0.072154	0.087035	4
RL32_MOUSE	P62911	Rpl32	0.101397	0.089651	0.113143	4
ELAV1_MOUSE	P70372	Elavl1 Elra Hua	0.816169	0.754428	0.87791	4
DYR_MOUSE	P00375	Dhfr	0.292745	0.271152	0.314338	4
RS12_MOUSE	P63323	Rps12	0.077749	0.059819	0.095679	4
RS11_MOUSE	P62281	Rps11	0.132751	0.118094	0.147409	4
GIMA4_MOUSE	Q99JY3	Gimap4 Ian1 Imap4	0.078951	0.060854	0.097048	4
DX39A_MOUSE	Q8VDW0	Ddx39a Ddx39	0.204571	0.177615	0.231526	4
DX39B_MOUSE	Q9Z1N5	Ddx39b Bat1 Bat1a Uap56	0.225099	0.197978	0.25222	4
DYN2_MOUSE	P39054	Dnm2 Dyn2	0.277007	0.238016	0.315998	4
GDIR2_MOUSE	Q61599	Arhgdib Gdid4	2.34878	2.31209	2.38546	4
GALT_MOUSE	Q03249	Galt	0.185552	0.178797	0.192307	4
ECM29_MOUSE	Q6PDI5	Ecpas Ecm29 Kiaa0368	0.780679	0.513504	1.04785	4
PTGR3_MOUSE	Q8BGC4	Ptgr3 Zadh2	0.228206	0.195153	0.261259	4
PUR2_MOUSE	Q64737	Gart	0.645733	0.535115	0.756352	4
EHD3_MOUSE	Q9QXY6	Ehd3 Ehd2	0.468875	0.395642	0.542109	4
PUR8_MOUSE	P54822	Adsl Adl	0.296391	0.250141	0.34264	4
EIF3H_MOUSE	Q91WK2	Eif3h Eif3s3	0.378588	0.325282	0.431895	4
HDHD5_MOUSE	Q91WM2	Hdhd5 Cecr5	0.100239	0.092873	0.107604	4
MTX1_MOUSE	P47802	Mtx1 Mtx Mtxn	0.383542	0.333998	0.433086	4
HTAI2_MOUSE	Q9Z2G9	Htatip2 Cc3 Tip30	0.360689	0.308087	0.41329	4
FAF2_MOUSE	Q3TDN2	Faf2 Kiaa0887 Ubxd8	0.563986	0.478483	0.649489	4
SIR5_MOUSE	Q8K2C6	Sirt5 Sir2l5	0.166219	0.158548	0.173889	4
COX5B_MOUSE	P19536	Cox5b	0.122142	0.098	0.146285	4
HIUH_MOUSE	Q9CRB3	Urah	0.430111	0.379474	0.480748	4
COQ6_MOUSE	Q8R1S0	Coq6	0.199398	0.164613	0.234183	4
HNRPM_MOUSE	Q9D0E1	Hnrnpm Hnrpm	0.307008	0.281213	0.332804	4
SMD1_MOUSE	P62315	Snrpd1	0.108084	0.091087	0.12508	4
CO4A2_MOUSE	P08122	Col4a2	0.03332	0.02834	0.038301	4
HYKK_MOUSE	Q5U5V2	Hykk Agphd1	0.23587	0.206196	0.265544	4
COR1C_MOUSE	Q9WUM4	Coro1c	0.182697	0.163841	0.201553	4
PLAK_MOUSE	Q02257	Jup	0.547235	0.530294	0.564175	4
PICAL_MOUSE	Q7M6Y3	Picalm Calm Fit1	0.727874	0.723823	0.731925	4
COR1B_MOUSE	Q9WUM3	Coro1b	0.165648	0.145332	0.185964	4
SPTB1_MOUSE	P15508	Sptb Spnb-1 Spnb1 Sptb1	0.011994	0	0.059485	4
CP4AA_MOUSE	O88833	Cyp4a10 Cyp4a-10	1.14545	1.10369	1.18722	4
SFPQ_MOUSE	Q8VIJ6	Sfpq Psf	0.297332	0.24482	0.349843	4
PP1R7_MOUSE	Q3UM45	Ppp1r7 Sds22	0.325966	0.270341	0.38159	4
PPGB_MOUSE	P16675	Ctsa Ppgb	0.494349	0.444013	0.544685	4
COPD_MOUSE	Q5XJY5	Arcn1 Copd	0.775295	0.681797	0.868792	4
CO1A1_MOUSE	P11087	Col1a1 Cola1	0.042622	0.040847	0.044396	4
COPE_MOUSE	O89079	Cope Cope1	0.422279	0.36275	0.481808	4
SEC63_MOUSE	Q8VHE0	Sec63 Sec63l	0.519875	0.453092	0.586657	4
RM23_MOUSE	O35972	Mrpl23 L23mrp	0.071684	0.050126	0.093241	3
NDUB9_MOUSE	Q9CQJ8	Ndufb9	0.082705	0.06776	0.09765	3
VA0D1_MOUSE	P51863	Atp6v0d1 Atp6d	0.516788	0.444708	0.588867	3
UFM1_MOUSE	P61961	Ufm1	0.338552	0.299848	0.377256	3
PLIN2_MOUSE	P43883	Plin2 Adfp Adrp	1.32406	0.563574	2.08455	3
PTH2_MOUSE	Q8R2Y8	Ptrh2 Pth2	0.152644	0.13008	0.175209	3
NDUB8_MOUSE	Q9D6J5	Ndufb8	0.158988	0.124377	0.193598	3
VAC14_MOUSE	Q80WQ2	Vac14 D8Wsu151e	0.338961	0.288637	0.389284	3
RM38_MOUSE	Q8K2M0	Mrpl38	0.04695	0.023833	0.070067	3
PTBP3_MOUSE	Q8BHD7	Ptbp3 Rod1	0.308515	0.270962	0.346068	3
PTPM1_MOUSE	Q66GT5	Ptpmt1 Plip	0.324757	0.256951	0.392562	3
NDUB7_MOUSE	Q9CR61	Ndufb7	0.184048	0.106011	0.262085	3
NDUB5_MOUSE	Q9CQH3	Ndufb5	0.159086	0.134638	0.183533	3
MTX2_MOUSE	O88441	Mtx2 MNCb-0780	0.281821	0.25827	0.305372	3
RM21_MOUSE	Q9D1N9	Mrpl21 D9Wsu149	0.315733	0.242184	0.389282	3
PA1B2_MOUSE	Q61206	Pafah1b2 Pafahb	0.164321	0.100412	0.228231	3
RM40_MOUSE	Q9Z2Q5	Mrpl40 Nlvcf	0.119502	0.10171	0.137295	3
UFD1_MOUSE	P70362	Ufd1 Ufd1l	0.690704	0.489097	0.892311	3
NDUS5_MOUSE	Q99LY9	Ndufs5	0.260673	0.236	0.285345	3
UBQL1_MOUSE	Q8R317	Ubqln1 Plic1	0.052981	0.047571	0.058392	3
RRF2M_MOUSE	Q8R2Q4	Gfm2 Efg2	0.427461	0.332255	0.522667	3
UBR4_MOUSE	A2AN08	Ubr4 Kiaa0462 Zubr1	1.08443	0.430665	1.7382	3
STS_MOUSE	P50427	Sts	0.461884	0.356158	0.56761	3
NDUS4_MOUSE	Q9CXZ1	Ndufs4	0.402653	0.321742	0.483563	3
STRAP_MOUSE	Q9Z1Z2	Strap Unrip	1.11304	0.780217	1.44587	3
PSMD8_MOUSE	Q9CX56	Psmd8	0.501875	0.414164	0.589586	3
SNX3_MOUSE	O70492	Snx3	0.777699	0.705488	0.849911	3
PLSI_MOUSE	Q3V0K9	Pls1	0.227786	0.226136	0.229436	3
ROA1_MOUSE	P49312	Hnrnpa1 Fli-2 Hnrpa1 Tis	0.332923	0.315507	0.350339	3
STOM_MOUSE	P54116	Stom Epb7.2 Epb72	0.336193	0.266241	0.406145	3
NDUF2_MOUSE	Q59J78	Ndufaf2 Ndufa12l	0.279375	0.226168	0.332582	3
RM46_MOUSE	Q9EQI8	Mrpl46	0.119051	0.116374	0.121729	3
UD19_MOUSE	Q62452	Ugt1a9 Ugt1 Ugt1a12	0.26516	0.23453	0.295791	3
UD3A1_MOUSE	Q3UP75	Ugt3a1	0.514863	0.412419	0.617308	3
PG12B_MOUSE	Q99P27	Pla2g12b Pla2g13 Fksg71	0.38573	0.27551	0.49595	3
SNX9_MOUSE	Q91VH2	Snx9	0.37277	0.292573	0.452966	3
SPB6_MOUSE	Q60854	Serpinb6 Serpinb6a Spi3	0.103941	0.092801	0.115081	3
VAPB_MOUSE	Q9QY76	Vapb	0.182555	0.150418	0.214692	3
RAB10_MOUSE	P61027	Rab10	0.293411	0.249607	0.337214	3
RL13A_MOUSE	P19253	Rpl13a P198 Tstap198-7	0.073306	0.059092	0.08752	3
RL11_MOUSE	Q9CXW4	Rpl11	0.125346	0.110488	0.140203	3
RISC_MOUSE	Q920A5	Scpep1 Risc	0.09592	0.070531	0.121309	3
VTNC_MOUSE	P29788	Vtn	7.15831	1.68148	12.6351	3
QORL2_MOUSE	Q3UNZ8	Cryzl2	0.047766	0.038704	0.056828	3
SPCS_MOUSE	Q6P6M7	Sepsecs D5Ertd135e	0.48201	0.315995	0.648026	3
SRR_MOUSE	Q9QZX7	Srr	0.165567	0.145145	0.185988	3
MYDGF_MOUSE	Q9CPT4	Mydgf D17Wsu104e	0.554337	0.466424	0.642251	3
SPS1_MOUSE	Q8BH69	Sephs1 Sps1	0.167064	0.125838	0.208289	3
PGRC2_MOUSE	Q80UU9	Pgrmc2	0.091801	0.068645	0.114957	3
SOAT2_MOUSE	O88908	Soat2 Acact-2 Acat2	0.045598	0.029549	0.061647	3
PIGS_MOUSE	Q6PD26	Pigs	0.402549	0.355956	0.449142	3
SRP19_MOUSE	Q9D7A6	Srp19	0.076529	0.059992	0.093067	3
RAB5A_MOUSE	Q9CQD1	Rab5a nnyRab5a	0.968628	0.392681	1.54457	3
RBBP9_MOUSE	O88851	Rbbp9 Bog	0.142406	0.121134	0.163679	3
RB11B_MOUSE	P46638	Rab11b	0.24188	0.139934	0.343827	3
RAP1B_MOUSE	Q99JI6	Rap1b	0.27401	0.2259	0.322119	3
MUG2_MOUSE	P28666	Mug2 Mug-2	8.2085	0	23.4445	3
RAGP1_MOUSE	P46061	Rangap1 Fug1	0.329754	0.228708	0.430799	3
RAP1A_MOUSE	P62835	Rap1a Krev-1	0.378684	0.347618	0.40975	3
MYO6_MOUSE	Q64331	Myo6 Sv	0.489917	0.308475	0.671358	3
SRSF1_MOUSE	Q6PDM2	Srsf1 Sfrs1	0.397895	0.171013	0.624778	3
SSBP_MOUSE	Q9CYR0	Ssbp1	0.131544	0.113482	0.149605	3
VP26B_MOUSE	Q8C0E2	Vps26b	0.332186	0.302334	0.362038	3
PMM2_MOUSE	Q9Z2M7	Pmm2	0.260652	0.172785	0.348519	3
PURA1_MOUSE	P28650	Adss1 Adssl1	0.402259	0.342398	0.462121	3
PURA2_MOUSE	P46664	Adss2 Adss	0.660035	0.464873	0.855197	3
NDUA4_MOUSE	Q62425	Ndufa4	0.500144	0.453918	0.54637	3
NDUA2_MOUSE	Q9CQ75	Ndufa2	0.096569	0.066105	0.127032	3
RL37A_MOUSE	P61514	Rpl37a	0.062487	0.042183	0.08279	3
STBD1_MOUSE	Q8C7E7	Stbd1 D5Ertd593e	0.170861	0.140414	0.201308	3
RL31_MOUSE	P62900	Rpl31	0.129526	0.121524	0.137528	3
SSRD_MOUSE	Q62186	Ssr4	0.222336	0.196178	0.248494	3
PURB_MOUSE	O35295	Purb	0.100447	0.089096	0.111798	3
PLBL1_MOUSE	Q8VCI0	Plbd1	0.116503	0.049829	0.183177	3
PXL2A_MOUSE	Q9CYH2	Prxl2a Fam213a Pamm	0.381852	0.333143	0.430562	3
PGGHG_MOUSE	Q8BP56	Pgghg Athl1	0.252071	0.210373	0.293769	3
RL26_MOUSE	P61255	Rpl26	0.147129	0.11347	0.180788	3
VKGC_MOUSE	Q9QYC7	Ggcx	1.68995	0.933079	2.44682	3
RL23A_MOUSE	P62751	Rpl23a	0.178953	0.1757	0.182207	3
VP13C_MOUSE	Q8BX70	Vps13c Kiaa3021	0.533761	0.467414	0.600107	3
RL21_MOUSE	O09167	Rpl21	0.085467	0.075399	0.095536	3
RL19_MOUSE	P84099	Rpl19	0.139697	0.125236	0.154159	3
SNRPA_MOUSE	Q62189	Snrpa Rnu1a-1	0.244409	0.186944	0.301875	3
UBA5_MOUSE	Q8VE47	Uba5	0.235306	0.22194	0.248671	3
UBE4A_MOUSE	E9Q735	Ube4a Ufd2b	0.381747	0.317713	0.44578	3
TGO1_MOUSE	Q8BI84	Mia3 Kiaa0268 Tango	0.383694	0.256889	0.5105	3
THEM4_MOUSE	Q3UUI3	Them4 Ctmp	0.102145	0.076704	0.127586	3
S39A7_MOUSE	Q31125	Slc39a7 H2-Ke4 Hke4	0.238162	0.197078	0.279246	3
S38A3_MOUSE	Q9DCP2	Slc38a3 Sn1 Snat3	2.64508	1.28661	4.00355	3
PRPS1_MOUSE	Q9D7G0	Prps1	0.429936	0.377857	0.482015	3
S35D1_MOUSE	A2AKQ0	Slc35d1	0.181724	0.135835	0.227613	3
PRRC1_MOUSE	Q3UPH1	Prrc1	0.205013	0.140936	0.26909	3
TIF1B_MOUSE	Q62318	Trim28 Kap1 Krip1 Tif1b	0.409841	0.368257	0.451425	3
TIM13_MOUSE	P62075	Timm13 Tim13a Timm13a	0.295299	0.261093	0.329505	3
SEPT9_MOUSE	Q80UG5	Septin9 Kiaa0991 Sept9 Sint1	0.407883	0.357138	0.458628	3
TIM50_MOUSE	Q9D880	Timm50 Tim50	0.521498	0.434179	0.608817	3
TACO1_MOUSE	Q8K0Z7	Taco1 Ccdc44	0.202772	0.1461	0.259444	3
TM9S3_MOUSE	Q9ET30	Tm9sf3 Smbp	0.197164	0.088572	0.305757	3
PARVA_MOUSE	Q9EPC1	Parva Actp MNCb-0301	0.265808	0.184424	0.347191	3
OCAD1_MOUSE	Q9CRD0	Ociad1 Asrij	0.601982	0.531163	0.672802	3
RUVB2_MOUSE	Q9WTM5	Ruvbl2	0.192918	0.166196	0.21964	3
TOP1_MOUSE	Q04750	Top1 Top-1	0.569766	0.531327	0.608205	3
T3HPD_MOUSE	Q9CXA2	L3hypdh	0.400683	0.355583	0.445783	3
T23O_MOUSE	P48776	Tdo2 Tdo	7.63038	0	20.9366	3
SYYM_MOUSE	Q8BYL4	Yars2	0.224162	0.206239	0.242086	3
PPA5_MOUSE	Q05117	Acp5 T5ap Trap	0.376573	0.327595	0.425551	3
ODPX_MOUSE	Q8BKZ9	Pdhx	0.126314	0.117251	0.135376	3
NU1M_MOUSE	P03888	Mtnd1 mt-Nd1 Nd1	0.133045	0.117054	0.149035	3
ODR4_MOUSE	Q4PJX1	Odr4	0.211923	0.144552	0.279295	3
SDSL_MOUSE	Q8R238	Sdsl Sds	0.373285	0.313746	0.432824	3
TAGL2_MOUSE	Q9WVA4	Tagln2 Kiaa0120	0.215199	0.202013	0.228384	3
TBB3_MOUSE	Q9ERD7	Tubb3	0.196038	0.167949	0.224128	3
TBCEL_MOUSE	Q8C5W3	Tbcel Lrrc35	0.768083	0.640934	0.895232	3
PPM1A_MOUSE	P49443	Ppm1a Pppm1a	0.393495	0.313305	0.473685	3
PPM1F_MOUSE	Q8CGA0	Ppm1f	0.283586	0.255837	0.311335	3
PPP6_MOUSE	Q9CQR6	Ppp6c	0.137063	0.128012	0.146115	3
SCRB2_MOUSE	O35114	Scarb2	0.061448	0	0.127136	3
SC23B_MOUSE	Q9D662	Sec23b	0.393637	0.311749	0.475525	3
OSBP1_MOUSE	Q3B7Z2	Osbp Kiaa4220	0.3152	0.285737	0.344663	3
SC22B_MOUSE	O08547	Sec22b Sec22l1	0.315581	0.259624	0.371538	3
SELO_MOUSE	Q9DBC0	Selenoo Selo	0.298021	0.260744	0.335299	3
OSBL1_MOUSE	Q91XL9	Osbpl1a Orp1 Orp1a Orp1l	0.387424	0.318982	0.455866	3
TEBP_MOUSE	Q9R0Q7	Ptges3 Sid3177 Tebp	0.360785	0.301801	0.419769	3
SAR1A_MOUSE	P36536	Sar1a Sara Sara1	0.49739	0.350696	0.644084	3
SEP10_MOUSE	Q8C650	Septin10 Sept10	0.20029	0.180552	0.220028	3
PPA6_MOUSE	Q8BP40	Acp6 Acpl1 Lpap	0.199431	0.151979	0.246882	3
TGM1_MOUSE	Q9JLF6	Tgm1	0.120118	0.102088	0.138147	3
PRELP_MOUSE	Q9JK53	Prelp	0.10508	0.080615	0.129544	3
RTRAF_MOUSE	Q9CQE8	RTRAF	0.268851	0.25218	0.285523	3
NTF2_MOUSE	P61971	Nutf2 Ntf2	0.138802	0.105472	0.172131	3
UBE2N_MOUSE	P61089	Ube2n Blu	0.262365	0.221731	0.303	3
RSMB_MOUSE	P27048	Snrpb	0.117847	0.109149	0.126546	3
PDCD6_MOUSE	P12815	Pdcd6 Alg2	0.767513	0.76607	0.768956	3
TXD12_MOUSE	Q9CQU0	Txndc12 Tlp19	0.450964	0.372128	0.529801	3
RS27L_MOUSE	Q6ZWY3	Rps27l	0.233384	0.19686	0.269909	3
PSB7_MOUSE	P70195	Psmb7 Mmc14	0.160717	0.115742	0.205692	3
PSB8_MOUSE	P28063	Psmb8 Lmp7 Mc13	0.084207	0.050063	0.118352	3
RS26_MOUSE	P62855	Rps26	0.171347	0.143832	0.198863	3
SMD2_MOUSE	P62317	Snrpd2	0.089559	0.084959	0.09416	3
RS19_MOUSE	Q9CZX8	Rps19	0.132115	0.11586	0.14837	3
NH2L1_MOUSE	Q9D0T1	Snu13 Nhp2l1 Ssfa1	0.106146	0.092642	0.119651	3
UB2V1_MOUSE	Q9CZY3	Ube2v1 Croc1	0.39356	0.306743	0.480377	3
SMD3_MOUSE	P62320	Snrpd3	0.172241	0.155008	0.189475	3
UB2V2_MOUSE	Q9D2M8	Ube2v2 Mms2 Uev2	0.308744	0.279543	0.337944	3
SYCC_MOUSE	Q9ER72	Cars1 Cars	0.126071	0.086372	0.165771	3
NEUL_MOUSE	Q91YP2	Nln	0.19177	0.162159	0.221382	3
SUCHY_MOUSE	Q7TNE1	Sugct	0.312317	0.279351	0.345283	3
RS15A_MOUSE	P62245	Rps15a	0.064007	0.059673	0.068341	3
PDIP2_MOUSE	Q91VA6	Poldip2	0.4748	0.217755	0.731846	3
NEDD4_MOUSE	P46935	Nedd4 Kiaa0093 Nedd-4 Nedd4-1 Nedd4a	2.30659	0	5.27531	3
UBE2K_MOUSE	P61087	Ube2k Hip2	0.303337	0.217467	0.389207	3
PON2_MOUSE	Q62086	Pon2	0.384529	0.342887	0.426171	3
TPSN_MOUSE	Q9R233	Tapbp Tapa	0.235296	0.181839	0.288754	3
TPK1_MOUSE	Q9R0M5	Tpk1	0.201742	0.200291	0.203193	3
SH3L1_MOUSE	Q9JJU8	Sh3bgrl	1.05575	0.759517	1.35199	3
NT8F2_MOUSE	Q8CHQ9	Nat8f2 Cml2	0.702339	0.603517	0.801161	3
TPM1_MOUSE	P58771	Tpm1 Tpm-1 Tpma	0.280705	0.17724	0.384171	3
NT5C_MOUSE	Q9JM14	Nt5c Dnt1	0.044978	0.028023	0.061932	3
SET_MOUSE	Q9EQU5	Set	0.470457	0.434036	0.506879	3
RT34_MOUSE	Q9JIK9	Mrps34 Tce2	0.264684	0.224445	0.304923	3
RT30_MOUSE	Q9D0G0	Mrps30	0.150542	0.112777	0.188307	3
RT29_MOUSE	Q9ER88	Dap3 Mrps29	0.164144	0.116773	0.211515	3
SFXN2_MOUSE	Q925N2	Sfxn2	0.18261	0.169894	0.195327	3
SRC8_MOUSE	Q60598	Cttn Ems1	0.209263	0.137133	0.281393	3
RT23_MOUSE	Q8VE22	Mrps23	0.166218	0.138369	0.194068	3
TPP1_MOUSE	O89023	Tpp1 Cln2	0.081013	0.073236	0.088789	3
NP1L4_MOUSE	Q78ZA7	Nap1l4	0.341838	0.294759	0.388916	3
RT22_MOUSE	Q9CXW2	Mrps22 Rpms22	0.189074	0.127058	0.25109	3
PCP_MOUSE	Q7TMR0	Prcp	0.211878	0.057693	0.366063	3
PON3_MOUSE	Q62087	Pon3	0.484594	0.406162	0.563026	3
TPR_MOUSE	F6ZDS4	Tpr	0.849414	0.631633	1.0672	3
RT09_MOUSE	Q9D7N3	Mrps9	0.303311	0.216254	0.390368	3
NONO_MOUSE	Q99K48	Nono	1.12343	0.862647	1.38421	3
RT02_MOUSE	Q924T2	Mrps2	0.108325	0.084325	0.132325	3
SRBS1_MOUSE	Q62417	Sorbs1 Kiaa1296 Sh3d5	0.512148	0.469805	0.554491	3
ZO1_MOUSE	P39447	Tjp1 Zo1	0.31018	0.166197	0.454164	3
ATOX1_MOUSE	O08997	Atox1	0.522281	0.446714	0.597848	3
AS3MT_MOUSE	Q91WU5	As3mt Cyt19	0.454854	0.368911	0.540796	3
GLTD2_MOUSE	Q8K0R6	Gltpd2	1.84866	1.31962	2.37769	3
CAH1_MOUSE	P13634	Ca1 Car1	0.020774	0.01759	0.023957	3
CAH8_MOUSE	P28651	Ca8 Cals Cals1 Car8 Carp	0.785871	0.771736	0.800006	3
DDX3Y_MOUSE	Q62095	Ddx3y D1Pas1-rs1 Dead2	0.295494	0.210527	0.380462	3
IYD1_MOUSE	Q9DCX8	Iyd Dehal1	0.425844	0.386429	0.46526	3
GMPPA_MOUSE	Q922H4	Gmppa	0.269074	0.22239	0.315758	3
CAN2_MOUSE	O08529	Capn2	0.373453	0.361848	0.385058	3
CATF_MOUSE	Q9R013	Ctsf	0.061761	0.057546	0.065976	3
ITPA_MOUSE	Q9D892	Itpa	0.119354	0.064611	0.174098	3
CATH_MOUSE	P49935	Ctsh	0.484236	0.423285	0.545187	3
CATL1_MOUSE	P06797	Ctsl Ctsl1	1.66658	1.60991	1.72325	3
CAZA1_MOUSE	P47753	Capza1 Cappa1	0.101864	0.040043	0.163685	3
GNA11_MOUSE	P21278	Gna11 Gna-11	0.42089	0.323773	0.518007	3
ITB1_MOUSE	P09055	Itgb1	0.377678	0.325102	0.430254	3
GNAI3_MOUSE	Q9DC51	Gnai3	3.26604	0.274632	6.25745	3
DDRGK_MOUSE	Q80WW9	Ddrgk1 Ufbp1	0.564665	0.50865	0.62068	3
IRGM1_MOUSE	Q60766	Irgm1 Ifi1 Iigp3 Irgm	0.463686	0.3687	0.558671	3
IRF3_MOUSE	P70671	Irf3	0.069352	0.02298	0.115723	3
CD166_MOUSE	Q61490	Alcam	0.327297	0.261775	0.392818	3
IPO7_MOUSE	Q9EPL8	Ipo7 Ranbp7	0.6676	0.483709	0.85149	3
DCTN2_MOUSE	Q99KJ8	Dctn2	0.27106	0.166661	0.375459	3
IMPA1_MOUSE	O55023	Impa1	0.312257	0.218432	0.406082	3
IMDH2_MOUSE	P24547	Impdh2	0.702599	0.615146	0.790053	3
CD81_MOUSE	P35762	Cd81 Tapa1	0.235473	0.233209	0.237738	3
GNPI1_MOUSE	O88958	Gnpda1 Gnpi	0.113061	0.054059	0.172062	3
GORS2_MOUSE	Q99JX3	Gorasp2	0.290589	0.250274	0.330905	3
GPD1L_MOUSE	Q3ULJ0	Gpd1l Kiaa0089	0.236323	0.213673	0.258972	3
CDC42_MOUSE	P60766	Cdc42	0.671067	0.58022	0.761914	3
GPX4_MOUSE	O70325	Gpx4	1.38418	1.10208	1.66628	3
K1C19_MOUSE	P19001	Krt19 Krt1-19	0.087946	0	0.275888	3
GLRX5_MOUSE	Q80Y14	Glrx5	0.279108	0.237537	0.320679	3
K2C1B_MOUSE	Q6IFZ6	Krt77 Krt1b	0.041324	0.039361	0.043287	3
BACH_MOUSE	Q91V12	Acot7 Bach	0.121875	0.055996	0.187755	3
GBB1_MOUSE	P62874	Gnb1	0.351229	0.271252	0.431205	3
GBB2_MOUSE	P62880	Gnb2	0.259524	0.178975	0.340074	3
DRS7B_MOUSE	Q99J47	Dhrs7b Sdr32c1	0.157741	0.088884	0.226599	3
LAP2B_MOUSE	Q61029	Tmpo Lap2	0.360373	0.308627	0.412119	3
LAMP2_MOUSE	P17047	Lamp2 Lamp-2	0.72971	0	1.66497	3
LAMB2_MOUSE	Q61292	Lamb2 Lams	0.027189	0.019514	0.034864	3
LAMA5_MOUSE	Q61001	Lama5	0.056955	0.040279	0.073632	3
L2HDH_MOUSE	Q91YP0	L2hgdh	0.09369	0.079109	0.108271	3
ATAD1_MOUSE	Q9D5T0	Atad1	0.378319	0.345062	0.411576	3
DHR11_MOUSE	Q3U0B3	Dhrs11 Sdr24c1	0.152923	0.13073	0.175116	3
GCP60_MOUSE	Q8BMP6	Acbd3 Gcp60 Pap7	0.501904	0.381113	0.622695	3
B2L13_MOUSE	P59017	Bcl2l13 Mil1	0.081001	0.075646	0.086357	3
GCSH_MOUSE	Q91WK5	Gcsh	0.151227	0.140368	0.162087	3
DGUOK_MOUSE	Q9QX60	Dguok Dgk	0.00461	0	0.051201	3
K2C1_MOUSE	P04104	Krt1 Krt2-1	0.000339	0	0.001611	3
DESP_MOUSE	E9Q557	Dsp	0.147205	0.14279	0.15162	3
GELS_MOUSE	P13020	Gsn Gsb	0.339206	0.197285	0.481126	3
BGAL_MOUSE	P23780	Glb1 Bgl Glb-1	0.117234	0.088161	0.146306	3
DESM_MOUSE	P31001	Des	0.137411	0.091788	0.183033	3
DEOC_MOUSE	Q91YP3	Dera	0.542148	0.471727	0.61257	3
DDX6_MOUSE	P54823	Ddx6 Hlr2 Rck	0.371076	0.267663	0.474488	3
K2C79_MOUSE	Q8VED5	Krt79 Kb38	0.000281	0	0.002498	3
BT3L4_MOUSE	Q9CQH7	Btf3l4	0.204605	0.173095	0.236115	3
DDX58_MOUSE	Q6Q899	Ddx58	0.241611	0.166012	0.31721	3
BZW1_MOUSE	Q9CQC6		0.307566	0.271822	0.34331	3
GLCTK_MOUSE	Q8QZY2	Glyctk	0.125873	0.109694	0.142053	3
GLRX1_MOUSE	Q9QUH0	Glrx Glrx1 Grx Grx1	0.223656	0.189855	0.257456	3
GLRX3_MOUSE	Q9CQM9	Glrx3 Picot Txnl2	0.407803	0.314259	0.501348	3
ILK_MOUSE	O55222	Ilk ILK1 ILK2	0.402839	0.34082	0.464859	3
CEAM1_MOUSE	P31809	Ceacam1 Bgp Bgp1	0.405088	0.357437	0.452739	3
GRN_MOUSE	P28798	Grn	0.016064	0	0.064487	3
CP2DB_MOUSE	P24457	Cyp2d11 Cyp2d-11	0.599712	0.487298	0.712126	3
COQ9_MOUSE	Q8K1Z0	Coq9	0.234609	0.208529	0.26069	3
CORO7_MOUSE	Q9D2V7	Coro7	0.111284	0.100747	0.121821	3
HA1B_MOUSE	P01901	H2-K1 H2-K	5.46485	0	45.3312	3
COX15_MOUSE	Q8BJ03	Cox15	0.072403	0.020929	0.123877	3
COX1_MOUSE	P00397	Mtco1 COI mt-Co1	0.089037	0.072517	0.105556	3
HA1L_MOUSE	P01897	H2-L	0.004599	0	600.005	3
CSRP3_MOUSE	P50462	Csrp3 Clp Mlp	0.439185	0.388227	0.490142	3
COX5A_MOUSE	P12787	Cox5a	0.182075	0.149854	0.214296	3
HS74L_MOUSE	P48722	Hspa4l Apg1 Hsp4l Osp94	0.150406	0.070218	0.230595	3
HACD3_MOUSE	Q8K2C9	Hacd3 Ptplad1	0.350768	0.309366	0.392171	3
HS71A_MOUSE	Q61696	Hspa1a Hsp70-3 Hsp70A1	0.969308	0.674624	1.26399	3
HRG_MOUSE	Q9ESB3	Hrg	6.02347	5.95559	6.09135	3
CP2A4_MOUSE	P15392	Cyp2a4 Cyp2a-4	2.19904	2.07717	2.32091	3
HNRPF_MOUSE	Q9Z2X1	Hnrnpf Hnrpf	0.632501	0.482467	0.782534	3
COQ7_MOUSE	P97478	Coq7	0.173936	0.120062	0.227809	3
CP3AP_MOUSE	O09158	Cyp3a25	0.474517	0.457042	0.491992	3
HACL2_MOUSE	Q8BU33	Ilvbl Hacl2	0.248676	0.182781	0.314571	3
CP4CB_MOUSE	A2A974	Cyp4a12b	0.235225	0.229532	0.240919	3
CPNE1_MOUSE	Q8C166	Cpne1	0.705439	0.535224	0.875653	3
HNRH2_MOUSE	P70333	Hnrnph2 Hnrph2	0.351743	0.320082	0.383404	3
HNMT_MOUSE	Q91VF2	Hnmt Hmt	0.134979	0.105578	0.164381	3
CREG1_MOUSE	O88668	Creg1 Creg	1.72183	1.56928	1.87437	3
HARS1_MOUSE	Q61035	Hars1 Hars	0.292773	0.268119	0.317426	3
CREL2_MOUSE	Q9CYA0	Creld2	0.155905	0.086644	0.225167	3
CRIP2_MOUSE	Q9DCT8	Crip2 Crp2 Hlp	0.262147	0.242387	0.281907	3
CRKL_MOUSE	P47941	Crkl Crkol	0.363188	0.27214	0.454237	3
HEM3_MOUSE	P22907	Hmbs Uros1	0.460452	0.381183	0.539721	3
CSDE1_MOUSE	Q91W50	Csde1 D3Jfr1	0.481271	0.359281	0.60326	3
HA11_MOUSE	P01899	H2-D1	3.44815	2.01517	4.88114	3
COPZ1_MOUSE	P61924	Copz1 Copz	1.08959	0.90693	1.27224	3
GRPE1_MOUSE	Q99LP6	Grpel1	0.425189	0.291167	0.55921	3
IF4A2_MOUSE	P10630	Eif4a2 Ddx2b	0.47607	0.397442	0.554698	3
CELF1_MOUSE	P28659	Celf1 Brunol2 Cugbp Cugbp1	0.088547	0.065863	0.111232	3
IGKC_MOUSE	P01837	Igkc	0.000572	0	0.001613	3
DCPS_MOUSE	Q9DAR7	Dcps Dcs1 Hint5	0.42049	0.245364	0.595615	3
CFAH_MOUSE	P06909	Cfh Hf1	0.684153	0.684153	0.684153	3
CH10_MOUSE	Q64433	Hspe1	0.219942	0.197592	0.242291	3
CING_MOUSE	P59242	Cgn Kiaa1319	0.388135	0.329877	0.446394	3
D39U1_MOUSE	Q5M8N4	Sdr39u1	0.076696	0.048196	0.105196	3
CISD2_MOUSE	Q9CQB5	Cisd2 Cdgsh2 Noxp70 Zcd2	0.212466	0.168347	0.256586	3
GUAD_MOUSE	Q9R111	Gda	0.374212	0.328235	0.420189	3
CLC4F_MOUSE	P70194	Clec4f Clecsf13 Kclr	2.12086	1.92817	2.31355	3
CLIC1_MOUSE	Q9Z1Q5	Clic1	0.176839	0.1396	0.214078	3
CLPP_MOUSE	O88696	Clpp	0.078477	0.047045	0.10991	3
CLPX_MOUSE	Q9JHS4	Clpx	2.39208	1.62259	3.16157	3
IF2P_MOUSE	Q05D44	Eif5b If2	0.267575	0.212277	0.322874	3
COPG2_MOUSE	Q9QXK3	Copg2	0.280872	0.262793	0.29895	3
H12_MOUSE	P15864	H1-2 H1f2 Hist1h1c	0.069829	0.052125	0.087534	3
H14_MOUSE	P43274	H1-4 H1f4 Hist1h1e	0.071489	0.062759	0.080219	3
H2A1B_MOUSE	C0HKE1	H2ac4 Hist1h2ab	0.036379	0.034114	0.038643	3
CYBP_MOUSE	Q9CXW3	Cacybp Sip	0.635925	0.531371	0.740478	3
CNPY2_MOUSE	Q9QXT0	Cnpy2 Msap Tmem4 Zsig9	0.438149	0.263374	0.612923	3
IF2A_MOUSE	Q6ZWX6	Eif2s1 Eif2a	0.296344	0.26697	0.325718	3
CX7A2_MOUSE	P48771	Cox7a2 Cox7a3 Cox7al	0.19874	0.12672	0.27076	3
H2A2B_MOUSE	Q64522	H2ac21 Hist2h2ab	0.023545	0.016638	0.030452	3
CO8G_MOUSE	Q8VCG4	C8g	7.75695	1.29875	14.2152	3
H2AV_MOUSE	Q3THW5	H2az2 H2afv H2av	0.09325	0.071655	0.114844	3
ICA_MOUSE	Q9DBD0	Ica	0.488753	0.419065	0.55844	3
H2AW_MOUSE	Q8CCK0	Macroh2a2 H2afy2 H2afy3	0.292545	0.169486	0.415603	3
H2AX_MOUSE	P27661	H2ax H2a.x H2afx Hist5-2ax	0.024642	0.010242	0.039042	3
GALE_MOUSE	Q8R059	Gale	0.138452	0.136874	0.14003	3
HDHD3_MOUSE	Q9CYW4	Hdhd3	0.137181	0.131508	0.142854	3
G6PC1_MOUSE	P35576	G6pc1 G6pc G6pt	0.434386	0.261302	0.60747	3
AP3B1_MOUSE	Q9Z1T1	Ap3b1	0.289676	0.216316	0.363036	3
AGM1_MOUSE	Q9CYR6	Pgm3 Agm1 Pgm-3	0.134419	0.108464	0.160374	3
AIMP1_MOUSE	P31230	Aimp1 Emap2 Scye1	0.180869	0.143973	0.217766	3
AKCL2_MOUSE	Q9DCT1	Akr1e2 Akr1cl2 Akr1e1	0.274142	0.244052	0.304233	3
EMC3_MOUSE	Q99KI3	Emc3 Tmem111	0.280763	0.233606	0.327919	3
EMC2_MOUSE	Q9CRD2	Emc2 Kiaa0103 Ttc35	0.240509	0.175025	0.305994	3
EMC1_MOUSE	Q8C7X2	Emc1 Kiaa0090	0.234694	0.220483	0.248905	3
ALDOA_MOUSE	P05064	Aldoa Aldo1	0.570133	0.490181	0.650084	3
MECP2_MOUSE	Q9Z2D6	Mecp2	0.056997	0.042712	0.071283	3
ALDOC_MOUSE	P05063	Aldoc Aldo3 Scrg2	0.262361	0.221823	0.3029	3
MCTS1_MOUSE	Q9DB27	Mcts1	0.196919	0.16682	0.227018	3
ALDR_MOUSE	P45376	Akr1b1 Akr1b3 Aldor1 Aldr1 Alr2	0.13022	0.104698	0.155741	3
ALG2_MOUSE	Q9DBE8	Alg2 MNCb-5081	0.552285	0.455764	0.648807	3
ALR_MOUSE	P56213	Gfer Alr MNCb-0663	0.160581	0.142658	0.178504	3
AMBP_MOUSE	Q07456	Ambp Itil	1.8032	1.36839	2.23801	3
ELOC_MOUSE	P83940	Eloc Tceb1	0.599611	0.536917	0.662304	3
EIF3L_MOUSE	Q8QZY1	Eif3l Eif3eip Eif3s6ip Paf67	0.331261	0.276339	0.386182	3
AN32B_MOUSE	Q9EST5	Anp32b Pal31	0.354475	0.306368	0.402581	3
MANF_MOUSE	Q9CXI5	Manf Armet	0.430016	0.388622	0.471409	3
MANBA_MOUSE	Q8K2I4	Manba Bmn	0.111004	0.096445	0.125563	3
ANFY1_MOUSE	Q810B6	Ankfy1 Ankhzn Kiaa1255	0.177625	0.093831	0.26142	3
EIF3I_MOUSE	Q9QZD9	Eif3i Eif3s2 Trip1	0.475582	0.434453	0.516711	3
MACD1_MOUSE	Q922B1	Macrod1 Lrp16	0.19608	0.174151	0.218009	3
EIF1B_MOUSE	Q9CXU9	Eif1b	0.400604	0	0.81084	3
ANT3_MOUSE	P32261	Serpinc1 At3	3.19869	0.737738	5.65965	3
ANX11_MOUSE	P97384	Anxa11 Anx11	0.816491	0.630945	1.00204	3
ANXA7_MOUSE	Q07076	Anxa7 Anx7	2.25719	1.92754	2.58684	3
AOFA_MOUSE	Q64133	Maoa	0.301081	0.25475	0.347412	3
MIA2_MOUSE	Q91ZV0	Mia2 Ctage5	0.57355	0.47539	0.671711	3
AFG32_MOUSE	Q8JZQ2	Afg3l2	0.098106	0.069282	0.126931	3
ADX_MOUSE	P46656	Fdx1	0.278673	0.192921	0.364425	3
MP2K1_MOUSE	P31938	Map2k1 Mek1 Prkmk1	0.999297	0.620323	1.37827	3
FABD_MOUSE	Q8R3F5	Mcat Mt	0.327322	0.278645	0.375999	3
1433F_MOUSE	P68510	Ywhah	0.466842	0.386219	0.547465	3
MRCKB_MOUSE	Q7TT50	Cdc42bpb Kiaa1124	0.439728	0.328005	0.551451	3
MRC1_MOUSE	Q61830	Mrc1	0.473032	0.382713	0.56335	3
MPV17_MOUSE	P19258	Mpv17	0.231637	0.198638	0.264637	3
MPU1_MOUSE	Q9R0Q9	Mpdu1 Supl15h	0.298224	0.242366	0.354082	3
F261_MOUSE	P70266	Pfkfb1	0.304672	0.256421	0.352924	3
A1AT2_MOUSE	P22599	Serpina1b Aat2 Dom2 Spi1-2	1.45812	1.06305	1.8532	3
AAKG1_MOUSE	O54950	Prkag1 Prkaac	0.378545	0.236031	0.52106	3
MPPA_MOUSE	Q9DC61	Pmpca Inpp5e	0.224669	0.199754	0.249584	3
ABCBA_MOUSE	Q9JI39	Abcb10	0.041655	0.038259	0.045051	3
MPC1_MOUSE	P63030	Mpc1 Brp44l	0.050999	0.038115	0.063882	3
FACE1_MOUSE	Q80W54	Zmpste24 Face1	0.464584	0.385979	0.543188	3
ADRO_MOUSE	Q61578	Fdxr	0.011928	0.007938	0.015917	3
ABHD6_MOUSE	Q8R2Y0	Abhd6	0.829014	0.657292	1.00074	3
ACNT1_MOUSE	A2AKK5	Acnat1	0.209313	0.177878	0.240748	3
ERG24_MOUSE	Q71KT5	Tm7sf2	0.357127	0.287152	0.427101	3
MOCS1_MOUSE	Q5RKZ7	Mocs1	0.149722	0.11029	0.189155	3
MOCOS_MOUSE	Q14CH1	Mocos	0.938807	0.681074	1.19654	3
ERF3A_MOUSE	Q8R050	Gspt1 Erf3a	0.320783	0.250482	0.391085	3
ACSS3_MOUSE	Q14DH7	Acss3	0.220181	0.181051	0.259312	3
ACTY_MOUSE	Q8R5C5	Actr1b	0.344772	0.269707	0.419836	3
MIX23_MOUSE	Q8R3Q6	Mix23 Ccdc58	0.118645	0.11002	0.12727	3
ADH4_MOUSE	Q9QYY9	Adh4 Adh2	0.340595	0.303861	0.377329	3
ENPP1_MOUSE	P06802	Enpp1 Npps Pc1 Pdnp1	0.226483	0.188947	0.264019	3
ADPGK_MOUSE	Q8VDL4	Adpgk	0.398551	0.339156	0.457946	3
FCL_MOUSE	P23591	Gfus P35b Tsta3 Tstap35b	0.227069	0.192101	0.262038	3
MAT2B_MOUSE	Q99LB6	Mat2b	0.443039	0.355877	0.530202	3
LTMD1_MOUSE	Q924L1	Letmd1 Mccr	0.213739	0.20831	0.219168	3
ECHD1_MOUSE	Q9D9V3	Echdc1	0.188601	0.16693	0.210273	3
ARPC3_MOUSE	Q9JM76	Arpc3	0.288971	0.230442	0.3475	3
ARL8A_MOUSE	Q8VEH3	Arl8a Arl10b Gie2	0.094108	0	0.309857	3
DTX3L_MOUSE	Q3UIR3	Dtx3l Bbap	0.821055	0.573074	1.06903	3
ARP5L_MOUSE	Q9D898	Arpc5l	0.233602	0.18274	0.284464	3
FKB1A_MOUSE	P26883	Fkbp1a Fkbp1	0.374651	0.283008	0.466294	3
LIN7A_MOUSE	Q8JZS0	Lin7a Mals1 Veli1	0.282914	0.264172	0.301655	3
ARPC4_MOUSE	P59999	Arpc4 Arc20	0.117161	0.081576	0.152745	3
LMAN2_MOUSE	Q9DBH5	Lman2	0.348313	0.237411	0.459214	3
LMF1_MOUSE	Q3U3R4	Lmf1 Tmem112	0.167452	0.128896	0.206008	3
LMNB2_MOUSE	P21619	Lmnb2	0.034292	0.029418	0.039166	3
LPP_MOUSE	Q8BFW7	Lpp	0.178552	0.152655	0.204448	3
ARF4_MOUSE	P61750	Arf4	1.13621	0.852899	1.41953	3
LBR_MOUSE	Q3U9G9	Lbr	0.31145	0.05665	0.566251	3
ARF6_MOUSE	P62331	Arf6	0.120782	0.109395	0.132169	3
LA_MOUSE	P32067	Ssb Ss-b	0.264834	0.199841	0.329826	3
FITM2_MOUSE	P59266	Fitm2 Fit2	0.253247	0.190381	0.316112	3
LASP1_MOUSE	Q61792	Lasp1 Mln50	0.411282	0.259032	0.563532	3
AP3D1_MOUSE	O54774	Ap3d1 Ap3d	0.426415	0.338328	0.514503	3
LSM2_MOUSE	O35900	Lsm2 G7b	0.187642	0.130139	0.245144	3
DYL2_MOUSE	Q9D0M5	Dynll2 Dlc2	0.153842	0.117755	0.189928	3
RS23_MOUSE	P62267	Rps23	0.127223	0.112576	0.14187	2
ERF3B_MOUSE	Q149F3	Gspt2 Erf3b	0.699724	0.583181	0.816268	2
ERGI1_MOUSE	Q9DC16	Ergic1 Ergic32	0.350963	0.280351	0.421574	2
DHCR7_MOUSE	O88455	Dhcr7	0.500519	0.411425	0.589613	2
CUL2_MOUSE	Q9D4H8	Cul2	0.576486	0.547992	0.60498	2
CSK21_MOUSE	Q60737	Csnk2a1 Ckiia	2.08749	1.88272	2.29225	2
ERF1_MOUSE	Q8BWY3	Etf1	0.375138	0.313304	0.436972	2
RS21_MOUSE	Q9CQR2	Rps21	0.138028	0.12101	0.155045	2
CUL3_MOUSE	Q9JLV5	Cul3	0.616832	0.548715	0.684949	2
DYL1_MOUSE	P63168	Dynll1 Dlc1 Dncl1 Dnclc1	0.311895	0.28096	0.342831	2
S35A3_MOUSE	Q8R1T4	Slc35a3	0.14208	0.120516	0.163643	2
ERLN1_MOUSE	Q91X78	Erlin1 Keo4 Spfh1	0.391088	0.034542	0.747635	2
DUS3_MOUSE	Q9D7X3	Dusp3	0.465123	0.397432	0.532815	2
E41L2_MOUSE	O70318	Epb41l2 Epb4.1l2	0.291536	0.240104	0.342968	2
ERO1A_MOUSE	Q8R180	Ero1a Ero1l	0.332847	0.276931	0.388763	2
DNJA2_MOUSE	Q9QYJ0	Dnaja2	0.563272	0.417382	0.709161	2
ERO1B_MOUSE	Q8R2E9	Ero1b Ero1lb	3.0937	2.85146	3.33593	2
ESYT1_MOUSE	Q3U7R1	Esyt1 Fam62a Mbc2	0.165274	0.143573	0.186975	2
DSG2_MOUSE	O55111	Dsg2	5.28181	0	32.7923	2
CSN2_MOUSE	P61202	Cops2 Csn2 Trip15	0.317997	0.249641	0.386352	2
RDH10_MOUSE	Q8VCH7	Rdh10	0.747117	0.602796	0.891438	2
SC11A_MOUSE	Q9R0P6	Sec11a Sec11l1 Sid2895 Spc18	0.23353	0.096228	0.370831	2
FA98A_MOUSE	Q3TJZ6	Fam98a	0.447921	0.380558	0.515285	2
RRFM_MOUSE	Q9D6S7	Mrrf	0.470845	0.337831	0.603859	2
RDH13_MOUSE	Q8CEE7	Rdh13	0.231855	0.16299	0.300721	2
CSN4_MOUSE	O88544	Cops4 Csn4	0.281195	0.228236	0.334153	2
SBDS_MOUSE	P70122	Sbds	1.49561	1.244	1.74723	2
DNJB4_MOUSE	Q9D832	Dnajb4	1.73342	1.20448	2.26237	2
DNJA3_MOUSE	Q99M87	Dnaja3 Tid1	1.67433	1.45038	1.89828	2
CSN8_MOUSE	Q8VBV7	Cops8 Csn8	0.300047	0.278327	0.321767	2
EWS_MOUSE	Q61545	Ewsr1 Ews Ewsh	0.365894	0.283709	0.448079	2
EPB41_MOUSE	P48193	Epb41 Epb4.1 Kiaa4056	0.445696	0.350275	0.541118	2
RER1_MOUSE	Q9CQU3	Rer1	0.813326	0.56356	1.06309	2
DHX29_MOUSE	Q6PGC1	Dhx29	0.299945	0.23401	0.36588	2
SAP_MOUSE	Q61207	Psap Sgp1	8.8015	8.21755	9.38545	2
RL18A_MOUSE	P62717	Rpl18a	0.102519	0.08828	0.116758	2
S2545_MOUSE	Q8CFJ7	Slc25a45	0.127626	0.106338	0.148914	2
DHC24_MOUSE	Q8VCH6	Dhcr24 Kiaa0018	1.12947	0.692119	1.56682	2
S29A1_MOUSE	Q9JIM1	Slc29a1 Ent1	0.580212	0.53076	0.629663	2
DBNL_MOUSE	Q62418	Dbnl Abp1 Sh3p7	0.434014	0.36443	0.503598	2
RT4I1_MOUSE	Q924D0	Rtn4ip1 Nimp	1.82726	1.82521	1.82932	2
RM13_MOUSE	Q9D1P0	Mrpl13	0.166001	0.145307	0.186695	2
ELOV2_MOUSE	Q9JLJ4	Elovl2 Ssc2	1.68765	0.958239	2.41705	2
RM12_MOUSE	Q9DB15	Mrpl12 Rpml12	0.239072	0.182937	0.295207	2
DTD2_MOUSE	Q8BHA3	Dtd2	0.352118	0.311858	0.392378	2
RT31_MOUSE	Q61733	Mrps31 Imogn38	0.181281	0.171235	0.191328	2
RM10_MOUSE	Q3TBW2	Mrpl10	0.133643	0.102953	0.164334	2
EIF3K_MOUSE	Q9DBZ5	Eif3k Eif3s12	0.266787	0.209618	0.323955	2
RT05_MOUSE	Q99N87	Mrps5	1.0674	0.088273	2.04653	2
RM09_MOUSE	Q99N94	Mrpl9	0.113241	0.084009	0.142473	2
DCTN1_MOUSE	O08788	Dctn1	0.931444	0.90102	0.961869	2
EI3JA_MOUSE	Q3UGC7	Eif3j1 Eif3s1-1	0.886278	0.829787	0.942769	2
DDX21_MOUSE	Q9JIK5	Ddx21	0.511108	0.382145	0.640071	2
EI2BD_MOUSE	Q61749	Eif2b4 Eif2b Eif2bd Jgr1a	0.799147	0.702143	0.896152	2
RM04_MOUSE	Q9DCU6	Mrpl4 MNCb-3848	0.124323	0.107654	0.140992	2
RLA1_MOUSE	P47955	Rplp1	0.128499	0.122578	0.134419	2
RT11_MOUSE	Q9DCA2	Mrps11	0.145592	0.131418	0.159766	2
RT10_MOUSE	Q80ZK0	Mrps10	0.077305	0.051561	0.103049	2
RU2A_MOUSE	P57784	Snrpa1	0.223698	0.198084	0.249313	2
EFL1_MOUSE	Q8C0D5	Efl1 Eftud1	1.76043	1.61334	1.90751	2
EFGM_MOUSE	Q8K0D5	Gfm1 Efg Efg1 Gfm	1.12786	0.546242	1.70948	2
RM53_MOUSE	Q9D1H8	Mrpl53	0.402695	0.357341	0.448048	2
RL1D1_MOUSE	Q8BVY0	Rsl1d1	0.804386	0.752891	0.85588	2
RS28_MOUSE	P62858	Rps28	0.158052	0.141066	0.175039	2
RNT2A_MOUSE	C0HKG5	Rnaset2a Rnase6pl	0.919733	0.793275	1.04619	2
S2551_MOUSE	Q5HZI9	Slc25a51 Mcart1	0.029151	0.007153	0.051149	2
EFTS_MOUSE	Q9CZR8	Tsfm	0.51772	0.484539	0.550901	2
EBP_MOUSE	P70245	Ebp Msi	0.374074	0.319473	0.428675	2
RS29_MOUSE	P62274	Rps29	0.516303	0.46188	0.570726	2
RM55_MOUSE	Q9CZ83	Mrpl55	0.311367	0.297259	0.325476	2
ENOB_MOUSE	P21550	Eno3 Eno-3	0.20237	0.182527	0.222213	2
RSU1_MOUSE	Q01730	Rsu1 Rsp1	0.223293	0.202497	0.244089	2
RM49_MOUSE	Q9CQ40	Mrpl49	1.27182	0.740347	1.80329	2
ECI3_MOUSE	Q78JN3	Eci3	0.260948	0.238595	0.283302	2
ECSIT_MOUSE	Q9QZH6	Ecsit Sitpec	9.50612	9.46301	9.54923	2
S22AI_MOUSE	Q78KK3	Slc22a18 Impt1 Itm Orctl2 Tssc5	0.576982	0.424091	0.729873	2
RM39_MOUSE	Q9JKF7	Mrpl39	0.341167	0.290766	0.391569	2
EDF1_MOUSE	Q9JMG1	Edf1	3.74624	3.65421	3.83827	2
RM37_MOUSE	Q921S7	Mrpl37	0.178875	0.139609	0.218141	2
S10A9_MOUSE	P31725	S100a9 Cagb Mrp14	1.96314	1.84196	2.08432	2
ROAA_MOUSE	Q99020	Hnrnpab Cbf-a Cgbfa Hnrpab	0.783412	0.682274	0.884549	2
CHRD1_MOUSE	Q9D1P4	Chordc1 Chp1 Morgana	0.60067	0.428663	0.772677	2
CRK_MOUSE	Q64010	Crk Crko	0.356162	0.289916	0.422408	2
TM6S2_MOUSE	Q8R1J1	Tm6sf2	0.55636	0.497619	0.615102	2
TM9S4_MOUSE	Q8BH24	Tm9sf4 Kiaa0255	3.47568	3.21829	3.73308	2
TMCO1_MOUSE	Q921L3	Tmco1	0.590121	0.513084	0.667158	2
TMED2_MOUSE	Q9R0Q3	Tmed2 Rnp24 Sid394	0.187258	0.179716	0.1948	2
TMED5_MOUSE	Q9CXE7	Tmed5	0.833444	0.692806	0.974082	2
TMED9_MOUSE	Q99KF1	Tmed9 Gp25l2	0.397027	0.349708	0.444347	2
TMM11_MOUSE	Q8BK08	Tmem11	0.1572	0.109203	0.205198	2
TMM33_MOUSE	Q9CR67	Tmem33 Db83	0.855521	0.749087	0.961955	2
TMX2_MOUSE	Q9D710	Tmx2 Txndc14	1.06733	0.831141	1.30352	2
TNPO1_MOUSE	Q8BFY9	Tnpo1 Kpnb2	0.452213	0.373346	0.53108	2
TOIP1_MOUSE	Q921T2	Tor1aip1	0.322944	0.300055	0.345834	2
TOIP2_MOUSE	Q8BYU6	Tor1aip2 Ifrg15 Lull1	0.469095	0.374879	0.563311	2
ARL1_MOUSE	P61211	Arl1	1.73535	1.42437	2.04633	2
ARFG2_MOUSE	Q99K28	Arfgap2 Zfp289 Znf289	1.03929	0.918871	1.1597	2
ARAF_MOUSE	P04627	Araf A-raf Araf1	0.305083	0.191909	0.418257	2
AQP1_MOUSE	Q02013	Aqp1	0.243102	0.200153	0.28605	2
ARL8B_MOUSE	Q9CQW2	Arl8b Arl10c Gie1	0.472014	0.43963	0.504398	2
TM38B_MOUSE	Q9DAV9	Tmem38b D4Ertd89e Mg33b	1.05988	0.668462	1.45129	2
TR150_MOUSE	Q569Z6	Thrap3 Trap150	0.614761	0.575998	0.653523	2
TM205_MOUSE	Q91XE8	Tmem205	0.409028	0.358347	0.459709	2
AT2B1_MOUSE	G5E829	Atp2b1	0.569433	0.484728	0.654139	2
AT1B3_MOUSE	P97370	Atp1b3	7.82021	7.67826	7.96216	2
AT131_MOUSE	Q9EPE9	Atp13a1 Atp13a	0.312599	0.25023	0.374968	2
ASPH_MOUSE	Q8BSY0	Asph Bah	0.334746	0.299081	0.370411	2
THOC4_MOUSE	O08583	Alyref Aly Ref1 Refbp1 THOC4	0.262239	0.229055	0.295423	2
THOP1_MOUSE	Q8C1A5	Thop1	0.232066	0.18092	0.283213	2
THRB_MOUSE	P19221	F2 Cf2	1.93182	1.84162	2.02203	2
THRSP_MOUSE	Q62264	Thrsp S14	1.04883	0.893514	1.20414	2
TI17B_MOUSE	Q9Z0V7	Timm17b Tim17b	0.395703	0.307392	0.484014	2
TIM23_MOUSE	Q9WTQ8	Timm23 Tim23	0.726316	0.57817	0.874461	2
ARPC5_MOUSE	Q9CPW4	Arpc5	0.340907	0.318775	0.363039	2
TIM9_MOUSE	Q9WV98	Timm9 Tim9 Tim9a Timm9a	0.074863	0	0.177664	2
TINAL_MOUSE	Q99JR5	Tinagl1 Arg1 Lcn7 Tinagl	0.287951	0.242107	0.333796	2
TLN2_MOUSE	Q71LX4	Tln2	0.050463	0.025165	0.075761	2
TM14C_MOUSE	Q9CQN6	Tmem14c	0.046296	0.031933	0.06066	2
APOH_MOUSE	Q01339	Apoh B2gp1	1.09448	1.00805	1.18091	2
TTHY_MOUSE	P07309	Ttr	7.65513	0	285.963	2
SCAM3_MOUSE	O35609	Scamp3	0.670712	0.572151	0.769274	2
ACSL4_MOUSE	Q9QUJ7	Acsl4 Acs4 Facl4	9.44188	8.47878	10.405	2
VAT1_MOUSE	Q62465	Vat1 Vat-1	0.258792	0.18976	0.327824	2
ACOT4_MOUSE	Q8BWN8	Acot4 Pte1b Pte2b	3.73628	3.67679	3.79576	2
VATL_MOUSE	P63082	Atp6v0c Atp6c Atp6l Atpl Mvp	0.158107	0.130545	0.18567	2
VINEX_MOUSE	Q9R1Z8	Sorbs3 Scam1 Sh3d4	0.13885	0.098887	0.178813	2
ABCG2_MOUSE	Q7TMS5	Abcg2 Abcp Bcrp1	0.457827	0.443599	0.472054	2
ABCF2_MOUSE	Q99LE6	Abcf2	1.73367	1.40746	2.05988	2
VNN1_MOUSE	Q9Z0K8	Vnn1	9.86431	9.73709	9.99153	2
ABCF1_MOUSE	Q6P542	Abcf1	0.413786	0.33841	0.489162	2
VPS36_MOUSE	Q91XD6	Vps36	0.289065	0.244709	0.333422	2
A2AP_MOUSE	Q61247	Serpinf2 Pli	2.32444	1.41086	3.23803	2
3BHS1_MOUSE	P24815	Hsd3b1 Hsd3b	2.10742	1.94968	2.26515	2
2ABA_MOUSE	Q6P1F6	Ppp2r2a	0.684153	0.684153	0.684153	2
XPO7_MOUSE	Q9EPK7	Xpo7 Kiaa0745 Ranbp16	1.12119	0.964555	1.27783	2
XPP3_MOUSE	B7ZMP1	Xpnpep3	9.61373	9.55811	9.66935	2
YKT6_MOUSE	Q9CQW1	Ykt6	0.40366	0.38563	0.421689	2
ACS2L_MOUSE	Q99NB1	Acss1 Acas2 Acas2l	0.009079	0.008249	0.009909	2
ACTC_MOUSE	P68033	Actc1 Actc	0.309003	0.287183	0.330824	2
TTL12_MOUSE	Q3UDE2	Ttll12	0.560681	0.438202	0.68316	2
URAD_MOUSE	Q283N4	Urad Prhoxnb	0.535773	0.414973	0.656572	2
TWF1_MOUSE	Q91YR1	Twf1 Ptk9	0.653735	0.55551	0.75196	2
ANXA3_MOUSE	O35639	Anxa3 Anx3	2.78966	2.40343	3.17588	2
ANM1_MOUSE	Q9JIF0	Prmt1 Hrmt1l2 Mrmt1	0.196328	0.148071	0.244586	2
UAP1_MOUSE	Q91YN5	Uap1	1.15238	0.874427	1.43033	2
UB2D2_MOUSE	P62838	Ube2d2 Ubc4 Ubch4 Ubch5b Ube2d2a	0.38941	0.297604	0.481216	2
ANK1_MOUSE	Q02357	Ank1 Ank-1	0.00034	0	0.001601	2
AN32A_MOUSE	O35381	Anp32a Anp32 Lanp	0.33936	0.315543	0.363177	2
UBCP1_MOUSE	Q8BGR9	Ublcp1	1.34771	1.25333	1.44209	2
ALG5_MOUSE	Q9DB25	Alg5	0.416416	0.319155	0.513678	2
UBXN4_MOUSE	Q8VCH8	Ubxn4 Ubxd2 Ubxdc1	0.994711	0.793685	1.19574	2
UCHL3_MOUSE	Q9JKB1	Uchl3	0.237991	0.212665	0.263317	2
UCHL5_MOUSE	Q9WUP7	Uchl5 Uch37	0.371527	0.303677	0.439376	2
UD2A1_MOUSE	Q80X89	Ugt2a1	0.266877	0.030815	0.50294	2
UFSP2_MOUSE	Q99K23	Ufsp2	0.538537	0.477812	0.599262	2
ACTZ_MOUSE	P61164	Actr1a Ctrn1	8.83799	8.6848	8.99118	2
AT2L1_MOUSE	Q8BWU8	Etnppl Agxt2l1	2.33182	1.08371	3.57992	2
ATLA2_MOUSE	Q6PA06	Atl2 Arl6ip2	0.901664	0.774656	1.02867	2
ATP5J_MOUSE	P97450	Atp5pf Atp5j	0.235503	0.218023	0.252983	2
SNX6_MOUSE	Q6P8X1	Snx6	0.802524	0.766448	0.8386	2
SO1A4_MOUSE	Q9EP96	Slco1a4 Oatp1a4 Oatp2 Slc21a5	0.93423	0.827502	1.04096	2
CO5_MOUSE	P06684	C5 Hc	0.789267	0.279803	1.29873	2
CO4A1_MOUSE	P02463	Col4a1	0.253474	0.239633	0.267315	2
CNN3_MOUSE	Q9DAW9	Cnn3	0.756307	0.646747	0.865867	2
SORCN_MOUSE	Q6P069	Sri	0.295799	0.235397	0.356201	2
CMTD1_MOUSE	Q8BIG7	Comtd1	0.261051	0.246519	0.275583	2
SPA3M_MOUSE	Q03734	Serpina3m	1.40155	1.155	1.64811	2
CLPT1_MOUSE	Q8VBZ3	Clptm1 N14	1.24356	0.988753	1.49836	2
CK5P3_MOUSE	Q99LM2	Cdk5rap3	0.311184	0.306395	0.315973	2
SPRY4_MOUSE	Q91WK1	Spryd4	0.371639	0.328537	0.414741	2
spSYH_HUMAN			0.379155	0.284234	0.474076	2
RBPMS_MOUSE	Q9WVB0	Rbpms Hermes	0.491786	0.261888	0.721684	2
SRBS2_MOUSE	Q3UTJ2	Sorbs2 Argbp2 Kiaa0777	0.450489	0.421883	0.479095	2
SRP14_MOUSE	P16254	Srp14	1.50646	1.44507	1.56785	2
CEPT1_MOUSE	Q8BGS7	Cept1	0.420756	0.355635	0.485876	2
CO8B_MOUSE	Q8BH35	C8b	2.30664	2.25505	2.35824	2
COBL1_MOUSE	Q3UMF0	Cobll1 Coblr1 Kiaa0977	0.916219	0.846651	0.985787	2
ATPD_MOUSE	Q9D3D9	Atp5f1d Atp5d	0.135876	0.128828	0.142923	2
SNTB1_MOUSE	Q99L88	Sntb1 Snt2b1	0.487295	0.418269	0.556321	2
SCO1_MOUSE	Q5SUC9	Sco1	0.022135	0.019763	0.024507	2
SCOT1_MOUSE	Q9D0K2	Oxct1 Oxct Scot	0.002214	0.00113	0.003298	2
SCRN3_MOUSE	Q3TMH2	Scrn3	0.36966	0.279595	0.459726	2
CP7A1_MOUSE	Q64505	Cyp7a1 Cyp7	2.09499	1.96246	2.22753	2
SE1L1_MOUSE	Q9Z2G6	Sel1l Sel1h	1.05909	0.971674	1.14651	2
CP255_MOUSE	Q9D816	Cyp2c55 Cyp2c-55	0.765173	0.67897	0.851375	2
SEP11_MOUSE	Q8C1B7	Septin11 D5Ertd606e Sept11	0.119474	0.085701	0.153248	2
SERPH_MOUSE	P19324	Serpinh1 Cbp1 Hsp47	0.517861	0.446734	0.588988	2
SF3B3_MOUSE	Q921M3	Sf3b3 Kiaa0017	0.373092	0.319258	0.426926	2
SGPL1_MOUSE	Q8R0X7	Sgpl1 Spl	0.410396	0.367285	0.453506	2
SIR2_MOUSE	Q8VDQ8	Sirt2 Sir2l2	0.514772	0.482995	0.546549	2
COPT1_MOUSE	Q8K211	Slc31a1	1.67763	1.58087	1.7744	2
COIA1_MOUSE	P39061	Col18a1	1.36926	1.04803	1.69049	2
COF2_MOUSE	P45591	Cfl2	0.453934	0.422047	0.485822	2
SNP23_MOUSE	O09044	Snap23 Sndt	1.07481	0.993198	1.15641	2
SRPRB_MOUSE	P47758	Srprb	0.27898	0.232489	0.325471	2
SRRT_MOUSE	Q99MR6	Srrt Ars2 Asr2	1.96806	1.92007	2.01606	2
SRSF2_MOUSE	Q62093	Srsf2 Pr264 Sfrs10 Sfrs2	0.890386	0.830977	0.949794	2
CDS2_MOUSE	Q99L43	Cds2	0.311848	0.234943	0.388753	2
C1QBP_MOUSE	O35658	C1qbp Gc1qbp	0.1946	0.179832	0.209369	2
SYYC_MOUSE	Q91WQ3	Yars1 Yars	0.903722	0.714598	1.09285	2
BTF3_MOUSE	Q64152	Btf3	0.802798	0.768654	0.836942	2
BRI3B_MOUSE	Q8BXV2	Bri3bp	0.318079	0.24919	0.386969	2
BRCC3_MOUSE	P46737	Brcc3 Brcc36 C6.1a	1.58879	1.50164	1.67594	2
BIEA_MOUSE	Q9CY64	Blvra	0.332156	0.30807	0.356242	2
TAP1_MOUSE	P21958	Tap1 Abcb2 Ham-1 Ham1	0.446171	0.344428	0.547914	2
TB182_MOUSE	P58871	Tnks1bp1 Kiaa1741 Tab182	0.44731	0.307339	0.587282	2
BCS1_MOUSE	Q9CZP5	Bcs1l	0.340287	0.277256	0.403318	2
BAG3_MOUSE	Q9JLV1	Bag3 Bis MNCb-2243	1.39901	1.25818	1.53984	2
TBB6_MOUSE	Q922F4	Tubb6	0.223804	0.204259	0.243349	2
BABA1_MOUSE	Q3UI43	Babam1 Merit40 Nba1	0.201171	0.173636	0.228705	2
TCEA1_MOUSE	P10711	Tcea1 Tceat	1.00837	1.00837	1.00837	2
ATX2_MOUSE	O70305	Atxn2 Atx2 Sca2	0.568454	0.449897	0.687012	2
ATPK_MOUSE	P56135	Atp5mf Atp5j2	0.132269	0.126018	0.13852	2
C2CD2_MOUSE	E9Q3C1	C2cd2 Kiaa4045	0.872374	0.676811	1.06794	2
SYSM_MOUSE	Q9JJL8	Sars2 Sarsm	0.184155	0.157851	0.210459	2
CAF17_MOUSE	Q8CAK1	Iba57	0.117621	0.103586	0.131656	2
CCD22_MOUSE	Q9JIG7	Ccdc22 DXImx40e	0.269758	0.234604	0.304912	2
CDC37_MOUSE	Q61081	Cdc37	0.867537	0.767616	0.967458	2
ST1B1_MOUSE	Q9QWG7	Sult1b1	0.232711	0.199787	0.265635	2
ST2A1_MOUSE	P52843	Sult2a1 Sta1	0.362538	0.328037	0.397038	2
STEA4_MOUSE	Q923B6	Steap4 Tiarp	0.494659	0.304589	0.684729	2
STIM1_MOUSE	P70302	Stim1 Sim	0.415638	0.362188	0.469088	2
CCS_MOUSE	Q9WU84	Ccs Ccsd	1.61605	1.34711	1.88498	2
CC50A_MOUSE	Q8VEK0	Tmem30a Cdc50a D9Wsu20e	0.34002	0.316359	0.363681	2
CAH14_MOUSE	Q9WVT6	Ca14 Car14 Catm	0.406934	0.3513	0.462568	2
STX12_MOUSE	Q9ER00	Stx12	0.417717	0.379139	0.456294	2
STX4_MOUSE	P70452	Stx4 Stx4a	0.238452	0.203307	0.273596	2
CASP8_MOUSE	O89110	Casp8	2.58956	2.4378	2.74133	2
CAN1_MOUSE	O35350	Capn1 Canp1 Capa1	0.286728	0.215969	0.357486	2
CALU_MOUSE	O35887	Calu	0.561009	0.45722	0.664799	2
SYJ2B_MOUSE	Q9D6K5	Synj2bp Arip2 Omp25	0.372937	0.314144	0.43173	2
RCC1_MOUSE	Q8VE37	Rcc1 Chc1	0.091935	0.077698	0.106173	2
LRBA_MOUSE	Q9ESE1	Lrba Bgl Lba	0.334172	0.317568	0.350776	2
H2A2A_MOUSE	Q6GSS7	Hist2h2aa1; Hist2h2aa2	0.116527	0.0899	0.143154	2
LMF2_MOUSE	Q8C3X8	Lmf2 Tmem112b Tmem153	0.730217	0.688613	0.771821	2
PRUN1_MOUSE	Q8BIW1	Prune1 Prune	0.913266	0.530385	1.29615	2
NINJ1_MOUSE	O70131	Ninj1	0.435474	0.292587	0.578361	2
GTR2_MOUSE	P14246	Slc2a2 Glut2	0.36175	0.259797	0.463704	2
H10_MOUSE	P10922	H1-0 H1f0 H1fv	0.075599	0.063611	0.087587	2
PRP8_MOUSE	Q99PV0	Prpf8 Prp8	6.54179	6.31722	6.76636	2
ITIH2_MOUSE	Q61703	Itih2	2.21925	1.4818	2.95671	2
H31_MOUSE	P68433	H3c1 H3a Hist1h3a; H3c8 H3.1-221 H3g Hist1h3g; H3c10 H3.1-291 H3h Hist1h3h; H3c11 H3.1-I H3i Hist1h3i	0.048697	0.047751	0.049642	2
LRC47_MOUSE	Q505F5	Lrrc47 Kiaa1185	0.38307	0.347189	0.418952	2
H3C_MOUSE	P02301	H3-5 Gm14384 H3f3c	0.021889	0.019895	0.023883	2
HA10_MOUSE	P01898	H2-Q10	9.48185	0	19.6823	2
PPP5_MOUSE	Q60676	Ppp5c	0.351019	0.310291	0.391747	2
NP1L1_MOUSE	P28656	Nap1l1 Nrp	0.648947	0.569414	0.72848	2
PO210_MOUSE	Q9QY81	Nup210 Kiaa0906	0.019516	0.009019	0.030013	2
HAP28_MOUSE	Q3UHX2	Pdap1	0.486074	0.364356	0.607792	2
PPM1B_MOUSE	P36993	Ppm1b Pp2c2 Pppm1b	0.684153	0.684153	0.684153	2
HDAC1_MOUSE	O09106	Hdac1	0.993092	0.964688	1.0215	2
NPL4_MOUSE	P60670	Nploc4 Kiaa1499 Npl4	0.510589	0.413775	0.607403	2
PPID_MOUSE	Q9CR16	Ppid	0.89896	0.779676	1.01824	2
HECD1_MOUSE	Q69ZR2	Hectd1 Kiaa1131 Opm	2.29189	2.08044	2.50333	2
PPAC_MOUSE	Q9D358	Acp1	0.312553	0.276757	0.348349	2
NPT2A_MOUSE	Q60825	Slc34a1 Npt2 Slc17a2	0.000829	0.000277	0.001381	2
HM13_MOUSE	Q9D8V0	Hm13 H13 Psl3	3.73529	3.17507	4.29551	2
LG3BP_MOUSE	Q07797	Lgals3bp Cycap Mama	1.06345	0.962265	1.16464	2
LEG9_MOUSE	O08573	Lgals9	1.06426	0.738935	1.38958	2
NHP2_MOUSE	Q9CRB2	Nhp2 Nola2	0.138656	0.124542	0.152769	2
GSTM5_MOUSE	P48774	Gstm5 Fsc2 Gstm3	0.244587	0.131778	0.357397	2
LUM_MOUSE	P51885	Lum Lcn Ldc	0.069673	0.05605	0.083296	2
NFU1_MOUSE	Q9QZ23	Nfu1 Hirip5	0.856568	0.754849	0.958287	2
MEP50_MOUSE	Q99J09	Wdr77 Mep50	0.269328	0.234827	0.303829	2
NDUB6_MOUSE	Q3UIU2	Ndufb6 Gm137	4.22916	4.17539	4.28293	2
MDR3_MOUSE	P21440	Abcb4 Mdr2 Pgy-2 Pgy2	3.4877	3.19347	3.78193	2
NDUBB_MOUSE	O09111	Ndufb11 Np15	0.413533	0.410712	0.416354	2
PTGR2_MOUSE	Q8VDQ1	Ptgr2 Zadh1	1.0709	1.03909	1.10272	2
MCA3_MOUSE	Q9D1M4	Eef1e1	2.82088	2.73034	2.91143	2
PTCD3_MOUSE	Q14C51	Ptcd3 Mrps39	0.387403	0.347891	0.426914	2
GCST_MOUSE	Q8CFA2	Amt	0.242185	0.208558	0.275812	2
MBOA7_MOUSE	Q8CHK3	Mboat7 Bb1 Leng4 Lpiat1 Oact7	1.21864	1.20411	1.23318	2
NDUF3_MOUSE	Q9JKL4	Ndufaf3	0.212397	0.198948	0.225846	2
PSME4_MOUSE	Q5SSW2	Psme4 Kiaa0077	1.078	0.782245	1.37376	2
MBOA5_MOUSE	Q91V01	Lpcat3 Grcc3f Mboat5 Oact5	0.445855	0.396583	0.495128	2
PSMD9_MOUSE	Q9CR00	Psmd9	0.443013	0.333751	0.552275	2
MBL2_MOUSE	P41317	Mbl2	9.90385	0	3961.09	2
MARH5_MOUSE	Q3KNM2	Marchf5 March5	0.898104	0.682006	1.1142	2
GGT5_MOUSE	Q9Z2A9	Ggt5 Ggtla1	0.264285	0.239582	0.288987	2
GLYG_MOUSE	Q9R062	Gyg1 Gyg	0.114722	0.10538	0.124065	2
GNA13_MOUSE	P27601	Gna13 Gna-13	0.884419	0.816338	0.9525	2
PSB6_MOUSE	Q60692	Psmb6 Lmp19	0.37855	0.377312	0.379787	2
LYPL1_MOUSE	Q3UFF7	Lyplal1	9.56227	9.4394	9.68514	2
GNAS1_MOUSE	Q6R0H7	Gnas Gnas1	0.545695	0.443641	0.64775	2
PSB3_MOUSE	Q9R1P1	Psmb3	0.556336	0.494607	0.618064	2
GNL1_MOUSE	P36916	Gnl1 Gna-rs1 Mmr1	0.265544	0.22276	0.308329	2
HMOX2_MOUSE	O70252	Hmox2	0.966673	0.824817	1.10853	2
PNPT1_MOUSE	Q8K1R3	Pnpt1 Pnpase	0.267394	0.195814	0.338974	2
GBG12_MOUSE	Q9DAS9	Gng12	1.92952	1.73981	2.11923	2
OXSR1_MOUSE	Q6P9R2	Oxsr1 Osr1	0.166865	0.11165	0.222081	2
PGDH_MOUSE	Q8VCC1	Hpgd Pgdh1	1.01607	0.826636	1.20551	2
IF4H_MOUSE	Q9WUK2	Eif4h Wbscr1	0.912712	0.89312	0.932304	2
PFKAM_MOUSE	P47857	Pfkm Pfk-m Pfka	0.624196	0.553806	0.694587	2
PEX6_MOUSE	Q99LC9	Pex6	1.18733	1.11402	1.26065	2
PEX5_MOUSE	O09012	Pex5 Pxr1	0.783438	0.768159	0.798718	2
PEX16_MOUSE	Q91XC9	Pex16	0.514319	0.488865	0.539773	2
PEPL1_MOUSE	Q6NSR8	Npepl1	0.233735	0.212098	0.255372	2
OSTF1_MOUSE	Q62422	Ostf1 Sh3d3 Sh3p2	0.507758	0.455971	0.559544	2
KCD12_MOUSE	Q6WVG3	Kctd12 Pfet1	0.161115	0.137057	0.185173	2
IMA4_MOUSE	O35344	Kpna3 Qip2	0.445553	0.351911	0.539195	2
K2C75_MOUSE	Q8BGZ7	Krt75 Kb18	0.074876	0	0.386655	2
PDLI1_MOUSE	O70400	Pdlim1 Clim1	0.232469	0.184114	0.280823	2
LDHB_MOUSE	P16125	Ldhb Ldh-2 Ldh2	0.164029	0.163007	0.16505	2
K2C73_MOUSE	Q6NXH9	Krt73 Kb36	0.013293	0	0.143353	2
PDK1_MOUSE	Q8BFP9	Pdk1	1.15886	1.1045	1.21323	2
IMA7_MOUSE	O35345	Kpna6 Kpna5	0.684153	0.684153	0.684153	2
K2C5_MOUSE	Q922U2	Krt5 Krt2-5	0.000156	0	0.001231	2
PAG15_MOUSE	Q8VEB4	Pla2g15 Lypla3	0.132191	0.086275	0.178107	2
K1C14_MOUSE	Q61781	Krt14 Krt1-14	0.001819	0	0.008965	2
ITA1_MOUSE	Q3V3R4	Itga1	0.125072	0.05799	0.192155	2
JAM1_MOUSE	O88792	F11r Jam1 Jcam Jcam1	1.1044	0.954873	1.25393	2
PARL_MOUSE	Q5XJY4	Parl Psarl	0.148002	0.125031	0.170972	2
PARP9_MOUSE	Q8CAS9	Parp9 Bal	0.761207	0.695436	0.826978	2
ITIH1_MOUSE	Q61702	Itih1	0.278507	0.245425	0.311589	2
IF4G2_MOUSE	Q62448	Eif4g2 Nat1	0.616436	0.501214	0.731657	2
PGH1_MOUSE	P22437	Ptgs1 Cox-1 Cox1	0.192531	0.183456	0.201605	2
IF4E_MOUSE	P63073	Eif4e	0.633632	0.498229	0.769036	2
KINH_MOUSE	Q61768	Kif5b Khcs Kns1	0.392195	0.316439	0.467952	2
HNRPD_MOUSE	Q60668	Hnrnpd Auf1 Hnrpd	0.1964	0.153031	0.23977	2
PMVK_MOUSE	Q9D1G2	Pmvk	0.913479	0.626985	1.19997	2
HPT_MOUSE	Q61646	Hp	0.206291	0	0.43995	2
HS71L_MOUSE	P16627	Hspa1l Hsc70t	1.66388	0.634009	2.69375	2
NU155_MOUSE	Q99P88	Nup155	0.099554	0.080429	0.118679	2
NUBPL_MOUSE	Q9CWD8	Nubpl	0.117335	0.107618	0.127051	2
NUDC_MOUSE	O35685	Nudc	0.60666	0.538819	0.674501	2
PLCC_MOUSE	Q9D517	Agpat3 Lpaat3	0.270935	0.209392	0.332479	2
PLBL2_MOUSE	Q3TCN2	Plbd2	1.52781	1.29836	1.75725	2
PIR_MOUSE	Q9D711	Pir	0.676086	0.432848	0.919324	2
PIPNB_MOUSE	P53811	Pitpnb	0.400503	0.358535	0.442472	2
NUP93_MOUSE	Q8BJ71	Nup93 Cip4 Kiaa0095	0.090381	0.059095	0.121666	2
PIPNA_MOUSE	P53810	Pitpna Pitpn	0.718209	0.611392	0.825026	2
OCAD2_MOUSE	Q9D8W7	Ociad2	0.665948	0.521697	0.810198	2
LANC2_MOUSE	Q9JJK2	Lancl2 Tasp	0.17438	0.165889	0.182871	2
PIGR_MOUSE	O70570	Pigr	9.39598	8.14311	10.6489	2
PI4KA_MOUSE	E9Q3L2	Pi4ka Pik4 Pik4ca	0.293404	0.227183	0.359624	2
PHYD1_MOUSE	Q9DB26	Phyhd1	0.402293	0.354824	0.449762	2
IDI1_MOUSE	P58044	Idi1	4.55105	4.24624	4.85585	2
KTAP2_MOUSE	Q5RL79	Krtcap2	0.146958	0.137148	0.156769	2
IF1A_MOUSE	Q60872	Eif1a	1.85972	1.00109	2.71835	2
KPBB_MOUSE	Q7TSH2	Phkb	0.174579	0.156183	0.192976	2
PGS1_MOUSE	P28653	Bgn	0.480178	0.463143	0.497213	2
PTPA_MOUSE	P58389	Ptpa Ppp2r4	0.438811	0.404034	0.473587	2
ITIH4_MOUSE	A6X935	Itih4	2.74119	1.30221	4.18017	2
MYG1_MOUSE	Q9JK81	Myg1	0.391525	0.355857	0.427192	2
FUBP1_MOUSE	Q91WJ8	Fubp1 D3Ertd330e	0.559425	0.488292	0.630558	2
FABP4_MOUSE	P04117	Fabp4 Ap2	0.655666	0.621976	0.689355	2
MOV10_MOUSE	P23249	Mov10 Gb110	0.823059	0.788939	0.857179	2
RAB6A_MOUSE	P35279	Rab6a Rab6 MNCb-1660	0.466447	0.220159	0.712735	2
PYR1_MOUSE	B2RQC6	Cad	0.945436	0.896794	0.994079	2
FARP2_MOUSE	Q91VS8	Farp2 Kiaa0793	0.141585	0.138881	0.144289	2
MK14_MOUSE	P47811	Mapk14 Crk1 Csbp1 Csbp2	1.29838	1.12244	1.47431	2
RB11A_MOUSE	P62492	Rab11a Rab11	0.684153	0.684153	0.684153	2
MTA2_MOUSE	Q9R190	Mta2 Mta1l1	1.04677	0.955519	1.13802	2
RASK_MOUSE	P32883	Kras Kras2	0.305901	0.23628	0.375522	2
MPPB_MOUSE	Q9CXT8	Pmpcb	8.67091	0	48.0102	2
MMAB_MOUSE	Q9D273	Mmab	0.203274	0.191213	0.215334	2
RAI14_MOUSE	Q9EP71	Rai14 Kiaa1334 Norpeg	0.324183	0.277535	0.370831	2
QCR6_MOUSE	P99028	Uqcrh	0.159978	0.145459	0.174498	2
FLOT1_MOUSE	O08917	Flot1	0.187886	0.143945	0.231828	2
RASH_MOUSE	Q61411	Hras Hras1	9.92187	9.80641	10.0373	2
NAGS_MOUSE	Q8R4H7	Nags	10.6296	10.5852	10.6741	2
FADS1_MOUSE	Q920L1	Fads1	0.897687	0.664534	1.13084	2
RALA_MOUSE	P63321	Rala Ral Ral-a	0.222557	0.159839	0.285275	2
QCR8_MOUSE	Q9CQ69	Uqcrq	0.280238	0.213481	0.346995	2
RALB_MOUSE	Q9JIW9	Ralb	0.13814	0	0.362635	2
QCR9_MOUSE	Q8R1I1	Uqcr10	0.182248	0.168108	0.196389	2
MPI_MOUSE	Q924M7	Mpi Mpi1 Pmi	0.271759	0.203909	0.339609	2
MOT1_MOUSE	P53986	Slc16a1 Mct1	0.30686	0.262328	0.351392	2
MPRD_MOUSE	P24668	M6pr 46mpr	0.586602	0.512866	0.660337	2
MYH11_MOUSE	O08638	Myh11	0.591294	0.440202	0.742385	2
FLII_MOUSE	Q9JJ28	Flii Fli1 Fliih	0.510117	0.42438	0.595853	2
RANG_MOUSE	P34022	Ranbp1 Htf9-a Htf9a	0.310883	0.257893	0.363872	2
FKBP3_MOUSE	Q62446	Fkbp3 Fkbp25	0.498926	0.36359	0.634262	2
NCKP1_MOUSE	P28660	Nckap1 Hem2 Kiaa0587 Nap1	0.40151	0.359409	0.443611	2
MTND_MOUSE	Q99JT9	Adi1 Mtcbp1	2.17596	1.31759	3.03433	2
FRIH_MOUSE	P09528	Fth1 Fth	0.721441	0.454287	0.988596	2
RAB8A_MOUSE	P55258	Rab8a Mel Rab8	1.77748	1.53846	2.0165	2
MITOS_MOUSE	Q9CXJ4	Abcb8 Mitosur	0.368331	0.239833	0.49683	2
MGLL_MOUSE	O35678	Mgll	1.23781	1.07229	1.40333	2
PUR4_MOUSE	Q5SUR0	Pfas Kiaa0361	0.070375	0.0657	0.075051	2
MIF_MOUSE	P34884	Mif	0.24028	0.221727	0.258834	2
FBX3_MOUSE	Q9DC63	Fbxo3 Fba Fbx3	1.36707	1.26537	1.46876	2
PX11A_MOUSE	Q9Z211	Pex11a	0.358299	0.280474	0.436124	2
RBM8A_MOUSE	Q9CWZ3	Rbm8a Rbm8	0.803916	0.717752	0.890081	2
MIRO1_MOUSE	Q8BG51	Rhot1 Arht1	0.069114	0.065059	0.073169	2
MIRO2_MOUSE	Q8JZN7	Rhot2 Arht2	0.309122	0.253637	0.364606	2
PXMP4_MOUSE	Q9JJW0	Pxmp4 Pmp24	0.449599	0.298745	0.600452	2
RBM39_MOUSE	Q8VH51	Rbm39 Caper Rnpc2	0.207841	0.205373	0.210309	2
FCGR2_MOUSE	P08101	Fcgr2 Fcgr2b Ly-17	0.54554	0.367728	0.723351	2
RAB9A_MOUSE	Q9R0M6	Rab9a Rab9 Sid99	0.454641	0.202556	0.706725	2
LAR4B_MOUSE	Q6A0A2	Larp4b D13Wsu64e Kiaa0217 Larp5	0.83014	0	5.48629	1
ATP5E_MOUSE	P56382	Atp5f1e Atp5e	0.060114	0.03624	0.083987	1
KLKB1_MOUSE	P26262	Klkb1 Klk3 Pk	10.3976	8.14848	12.6466	1
VP35L_MOUSE	Q8BWQ6	Vps35l	0.000107	0	5.7771	1
OASL1_MOUSE	Q8VI94	Oasl1 oasl9	0.24942	0.209244	0.289596	1
ATP8_MOUSE	P03930	Mtatp8 Atp8 mt-Atp8	0.018007	0	4.54461	1
TI8AB_MOUSE	Q4FZG7	Timm8a2 Timm8ab	0.073552	0.043411	0.103693	1
NUDT5_MOUSE	Q9JKX6	Nudt5	0.334907	0	1.05243	1
ODC_MOUSE	Q8BZ09	Slc25a21 Odc	0.298803	0	1.16556	1
LARP1_MOUSE	Q6ZQ58	Larp1 Kiaa0731 Larp	0.232892	0.098139	0.367646	1
MYLK_MOUSE	Q6PDN3	Mylk	1.3549	1.11329	1.59651	1
KLC4_MOUSE	Q9DBS5	Klc4 Knsl8	1.1598	1.1089	1.21069	1
ARSB_MOUSE	P50429	Arsb As1 As1-s	0.064963	0	3.60934	1
KISHA_MOUSE	Q9CR64	Tmem167a Tmem167	0.400088	0	2.57618	1
ATTY_MOUSE	Q8QZR1	Tat	1.74721	0.048245	3.44618	1
ATX10_MOUSE	P28658	Atxn10 Sca10	0.151541	0.122645	0.180437	1
ATX2L_MOUSE	Q7TQH0	Atxn2l A2lp	0.017597	0.007336	0.027858	1
TIM16_MOUSE	Q9CQV1	Pam16 Magmas Tim16 Timm16	0.141994	0.106385	0.177603	1
TEFM_MOUSE	Q5SSK3	Tefm	0.203624	0.106994	0.300253	1
ASGL1_MOUSE	Q8C0M9	Asrgl1	0.160182	0.114236	0.206128	1
AAPK1_MOUSE	Q5EG47	Prkaa1	0.407885	0.149422	0.666347	1
AAKB1_MOUSE	Q9R078	Prkab1	0.155725	0.046767	0.264683	1
VP33A_MOUSE	Q9D2N9	Vps33a Bf Buff	0.330668	0.205691	0.455645	1
KV2A7_MOUSE	P01631		0.167058	0	2.29768	1
ABCD1_MOUSE	P48410	Abcd1 Ald Aldgh	0.39923	0.332866	0.465593	1
AUHM_MOUSE	Q9JLZ3	Auh	0.100807	0.068057	0.133556	1
ATG3_MOUSE	Q9CPX6	Atg3 Apg3l	0.337268	0.30962	0.364916	1
ATG4B_MOUSE	Q8BGE6	Atg4b Apg4b Autl1 Kiaa0943	0.002681	0	9.70987	1
VP26A_MOUSE	P40336	Vps26a Vps26	0.108938	0.087357	0.130519	1
NUP43_MOUSE	P59235	Nup43	0.013807	0.007994	0.019621	1
NUDT8_MOUSE	Q9CR24	Nudt8	0.113506	0.019667	0.207346	1
MYH14_MOUSE	Q6URW6	Myh14	0.527316	0.263759	0.790872	1
ATG5_MOUSE	Q99J83	Atg5 Apg5l	1.16933	0.005536	2.33313	1
AT1A4_MOUSE	Q9WV27	Atp1a4 Atp1al2	0.049861	0.000167	0.099556	1
ASGR1_MOUSE	P34927	Asgr1 Asgr-1	1.82952	0.087546	3.57149	1
LAMP1_MOUSE	P11438	Lamp1 Lamp-1	0.578339	0	2.16329	1
TFR2_MOUSE	Q9JKX3	Tfr2 Trfr2	0.495433	0.143949	0.846918	1
WASC5_MOUSE	Q8C2E7	Washc5 Kiaa0196	0.2197	0.124546	0.314854	1
MFN2_MOUSE	Q80U63	Mfn2 Kiaa0214 Marf	0.11907	0.049996	0.188144	1
OPA3_MOUSE	Q505D7	Opa3	0.180934	0.159162	0.202706	1
K1C42_MOUSE	Q6IFX2	Krt42 Ka22	0.192832	0.120403	0.26526	1
XXLT1_MOUSE	Q3U4G3	Xxylt1	4.1e-05	0	3.87875	1
2A5E_MOUSE	Q61151	Ppp2r5e Kiaa4006	0.980818	0.653256	1.30838	1
MTCH1_MOUSE	Q791T5	Mtch1	0.37596	0	2.37978	1
K2C72_MOUSE	Q6IME9	Krt72 Kb35 Krt72-ps	2.6e-05	0	5.27684	1
SYUA_MOUSE	O55042	Snca Syn	0.319002	0.256604	0.3814	1
K2C6A_MOUSE	P50446	Krt6a Ker2 Krt2-6 Krt2-6a Krt6	0.155917	0.125603	0.186231	1
YMEL1_MOUSE	O88967	Yme1l1	0.083455	0	3.27812	1
C4BPA_MOUSE	P08607	C4bpa C4bp	0.601387	0.531337	0.671437	1
CA050_MOUSE	Q5EBG8		0.546522	0.289731	0.803313	1
CADH2_MOUSE	P15116	Cdh2	0.575722	0.485634	0.66581	1
SYNM_MOUSE	Q8BGV0	Nars2	0.00052	0	17.8603	1
ZA2G_MOUSE	Q64726	Azgp1	5.1e-05	0	14.8264	1
B4GT1_MOUSE	P15535	B4galt1 Ggtb Ggtb2	0.347352	0.278066	0.416638	1
K1C16_MOUSE	Q9Z2K1	Krt16 Krt1-16	0.000584	0	3.80928	1
ZN207_MOUSE	Q9JMD0	Znf207 Bugz Zep Zfp207	0.262978	0.235623	0.290333	1
ZN326_MOUSE	O88291	Znf326 Zan75 Zfp326 Zird	0.299381	0.173735	0.425026	1
CALB1_MOUSE	P12658	Calb1	0.024088	0.019307	0.028868	1
SYHM_MOUSE	Q99KK9	Hars2 Harsl	0.281548	0	2.52765	1
PARP1_MOUSE	P11103	Parp1 Adprp Adprt Adprt1	0.496051	0.391748	0.600355	1
ZNFX1_MOUSE	Q8R151	Znfx1	0.030692	0.008837	0.052547	1
CASP6_MOUSE	O08738	Casp6 Mch2	0.309675	0.038295	0.581055	1
ITSN1_MOUSE	Q9Z0R4	Itsn1 Ese1 Itsn	0.210471	0.157168	0.263774	1
ZNT7_MOUSE	Q9JKN1	Slc30a7 Znt7 Zntl2	0.485624	0.393913	0.577336	1
PAXI_MOUSE	Q8VI36	Pxn	0.331349	0.276006	0.386692	1
BUB3_MOUSE	Q9WVA3	Bub3	0.160231	0.118932	0.20153	1
T254A_MOUSE	P0DN89	Tmem254a D14Ertd449e Tmem254	4.43609	3.4854	5.38678	1
OXND1_MOUSE	Q8VE38	Oxnad1	0.508617	0.419484	0.597751	1
XPP1_MOUSE	Q6P1B1	Xpnpep1	0.281585	0.056561	0.506609	1
A1AT4_MOUSE	Q00897	Serpina1d Dom4 Spi1-4	3.07571	2.20417	3.94725	1
WDR5_MOUSE	P61965	Wdr5 Big Big3	0.537297	0	2.62024	1
KHDR1_MOUSE	Q60749	Khdrbs1	0.316561	0	4.76025	1
WDR61_MOUSE	Q9ERF3	Wdr61	1.85972	0.988915	2.73053	1
KGUA_MOUSE	Q64520	Guk1 Gmk	2.01971	0.697764	3.34165	1
BABA2_MOUSE	Q8K3W0	Babam2 Bre	0.404593	0.257175	0.552011	1
ORN_MOUSE	Q9D8S4	Rexo2 Smfn	0.528236	0.224979	0.831493	1
KFA_MOUSE	Q8K4H1	Afmid	0.81377	0.010251	1.61729	1
TBB4B_MOUSE	P68372	Tubb4b Tubb2c	0.262563	0.19622	0.328907	1
OSBL8_MOUSE	B9EJ86	Osbpl8 Kiaa1451 Orp8	0.650057	0	1.67399	1
BAG6_MOUSE	Q9Z1R2	Bag6 Bat3	0.165323	0.06577	0.264876	1
BAX_MOUSE	Q07813	Bax	3.43041	2.47593	4.3849	1
TBAL3_MOUSE	Q3UX10	Tubal3	0.231717	0.101402	0.362032	1
[truncated: 393 more rows]

## Sheet: utmb-Peptide
Uniprot Entry Name	Uniprot Entry	Gene Names	Peptide Sequence	Charge	Abundance	Mass to charge ratio	n_timepoints	Complete isotope profiles rsquared	Partial Isotope Profiles rsquared	Rate constant	Complete isotope profiles CI lower bound	Complete isotope profiles CI upper bound	Complete isotope profiles Sigma	Partial Isotope Profiles CI lower bound	Partial Isotope Profiles CI upper bound	Partial Isotope Profiles Sigma	Complete isotope profiles Pearson correlation	Partial Isotope Profiles Pearson correlation
PHB2_MOUSE	O35129	Phb2 Bap Bcap37 Rea	VLPSIVNEVLK	2	1653138040	605.874	5	0.989689	0.99979	0.10801	0.0931477	0.122872	0.005353	0.105976	0.110044	0.000732611	0.995272	0.999924
KLC4_MOUSE	Q9DBS5	Klc4 Knsl8	GQGAAAAQQGGYEIPAR	2	1.2277e+07	822.908	4	0.995874	0.999704	1.1598	0.9276	1.392	0.0729628	1.09581	1.22379	0.0201073	0.999536	0.999891
ACTB_MOUSE	P60710	Actb	KDLYANTVLSGGTTmYPGIADR	2	7.41009e+07	1180.08	9	0.979247	0.99959	0.22825	0.200182	0.256318	0.0121718	0.224086	0.232414	0.00180584	0.991918	0.999808
SUCB1_MOUSE	Q9Z2I9	Sucla2	INFDSNSAYR	2	517438985	593.778	9	0.96378	0.999522	0.26452	0.221398	0.307642	0.0186999	0.259646	0.269394	0.00211355	0.989944	0.999807
LMF2_MOUSE	Q8C3X8	Lmf2 Tmem112b Tmem153	LAGALPHEDLPFWLVR	3	1.26543e+07	612.005	5	0.913427	0.999465	0.22361	0.127746	0.319474	0.0345276	0.21716	0.23006	0.002323	0.962429	0.999858
CP2D9_MOUSE	P11714	Cyp2d9 Cyp2d-9	AKGNPESSFNDENLLMVVR	3	9.55044e+07	707.353	5	0.972798	0.999435	0.92702	0.542308	1.31173	0.138563	0.869624	0.984416	0.0206724	0.986997	0.999811
S14L4_MOUSE	Q8R0F9	Sec14l4	FRETLQDLLPTLPK	3	320430015	557.654	4	0.969392	0.999413	0.41769	0.1488	0.68658	0.0844917	0.383744	0.451636	0.0106668	0.988333	0.999822
ACSM1_MOUSE	Q91VA0	Acsm1 Bucs1 Lae Macs1	AFIVLNPEFLSHDQEQLIK	3	1025285706	747.735	9	0.979098	0.999397	0.16511	0.143724	0.186496	0.00927404	0.161455	0.168765	0.00158515	0.99293	0.99971
NQO2_MOUSE	Q9JI75	Nqo2 Nmor2	ALTSDIFEEQR	2	3.56428e+08	654.825	9	0.988001	0.999394	0.25968	0.234314	0.285046	0.0109998	0.253782	0.265578	0.00255764	0.994887	0.999739
ALDH2_MOUSE	P47738	Aldh2 Ahd-1 Ahd1	TFPTVNPSTGEVIcQVAEGNKEDVDK	3	7.12321e+08	945.455	9	0.987991	0.999381	0.43407	0.381794	0.486346	0.0226697	0.422514	0.445626	0.00501111	0.994408	0.999696
GRP75_MOUSE	P38647	Hspa9 Grp75 Hsp74 Hspa9a	QAASSLQQASLK	2	1.79309e+08	616.336	4	0.98155	0.999369	1.26225	0.638401	1.8861	0.196028	1.13872	1.38578	0.0388147	0.995318	1
ENPL_MOUSE	P08113	Hsp90b1 Grp94 Tra-1 Tra1	EESDDEAAVEEEEEEKKPK	2	2.85528e+07	1110.49	7	0.997885	0.999352	0.40741	0.382552	0.432268	0.010159	0.393729	0.421091	0.00559115	0.999028	0.999701
CBS_MOUSE	Q91WT9	Cbs	AGNLKPGDTIIEPTSGNTGIGLALAAAVK	3	1.7095e+08	917.175	9	0.938963	0.999349	0.60713	0.448576	0.765684	0.0687572	0.589382	0.624878	0.00769654	0.975613	0.999725
DHSO_MOUSE	Q64442	Sord Sdh1	KPMVLGHEAAGTVTK	3	2762801771	513.617	9	0.97599	0.999328	0.29	0.249981	0.330019	0.0173543	0.283349	0.296651	0.00288427	0.9912	0.999747
AATC_MOUSE	P05201	Got1	NLDYVATSIHEAVTK	2	2.68593e+08	830.931	9	0.942287	0.999317	0.16311	0.131158	0.195062	0.0138561	0.159057	0.167163	0.00175755	0.991621	0.999719
CBR1_MOUSE	P48758	Cbr1 Cbr	EYGGLDVLVNNAGIAFK	2	3.24512e+08	890.467	4	0.986609	0.999295	0.79903	0.408585	1.18947	0.122687	0.709598	0.888462	0.0281016	0.996908	0.999905
DIC_MOUSE	Q9QZD8	Slc25a10 Dic	VLLGGISGLTGGFVGTPADLVNVR	2	2.39751e+08	1156.65	9	0.982564	0.999271	0.32091	0.283037	0.358783	0.0164235	0.312838	0.328982	0.00350061	0.992843	0.999653
MYO1B_MOUSE	P46735	Myo1b	NFYELSPHIFALSDEAYR	3	2.7888e+07	724.685	4	0.991438	0.99926	0.58034	0.361198	0.799482	0.0688597	0.514117	0.646563	0.0208087	0.999076	0.999663
UGDH_MOUSE	O70475	Ugdh	EQIVVDLSHPGVSADDQVSR	3	4.32027e+08	717.694	7	0.993654	0.999232	0.48334	0.437021	0.529659	0.0189296	0.467707	0.498973	0.00638881	0.9981	0.999626
ACOX2_MOUSE	Q9QXD1	Acox2	VLAGYNNLNLHGIAMNAIR	2	3.01129e+07	1027.55	9	0.984449	0.999229	0.37869	0.331056	0.426324	0.0206565	0.368203	0.389177	0.00454754	0.993893	0.999718
CAH3_MOUSE	P16015	Ca3 Car3	YAAELHLVHWNPK	4	5042400456	395.211	9	0.984449	0.999208	0.22123	0.194445	0.248015	0.0116154	0.215446	0.227014	0.00250844	0.993002	0.999619
AL1A1_MOUSE	P24549	Aldh1a1 Ahd-2 Ahd2 Aldh1	IFVEESVYDEFVKR	3	6.70188e+08	587.302	9	0.897537	0.999205	0.27106	0.205034	0.337086	0.0286323	0.264939	0.277181	0.00265421	0.966537	0.999641
PRDX1_MOUSE	P35700	Prdx1 Msp23 Paga Tdpx2	KQGGLGPMNIPLISDPKR	4	2325439203	481.023	5	0.992119	0.999164	0.3096	0.276247	0.342953	0.0120127	0.299063	0.320137	0.00379511	0.99816	0.999635
TRAP1_MOUSE	Q9CQN1	Trap1 Hsp75	YESSALPAGQLTSLPDYASR	2	1.40618e+08	1063.52	9	0.97308	0.999099	0.66088	0.532267	0.789493	0.0557729	0.63811	0.68365	0.00987426	0.989773	0.99964
AOXC_MOUSE	G3X982	Aox3 Aoh1	TIHNQEFDPTNLLQcWEAcVENSSYYNR	3	2.44598e+07	1163.51	8	0.989785	0.999099	0.433	0.384808	0.481192	0.0203806	0.418481	0.447519	0.00614027	0.996071	0.999632
HYES_MOUSE	P34914	Ephx2 Eph2	ILVPALMVTAEKDIVLRPEmSK	4	4.80271e+07	618.101	7	0.974768	0.999089	0.2769	0.235142	0.318658	0.0170654	0.26946	0.28434	0.00304074	0.990884	0.999691
ACSL1_MOUSE	P41216	Acsl1 Acsl2 Facl2	GIAVHPELFSIDNGLLTPTLK	3	9.59404e+08	745.751	9	0.981814	0.999074	0.34298	0.300437	0.385523	0.0184487	0.333558	0.352402	0.0040858	0.993748	0.999794
ATPA_MOUSE	Q03265	Atp5f1a Atp5a1	TGAIVDVPVGEELLGR	2	7668771056	812.949	9	0.989439	0.999061	0.16498	0.14948	0.18048	0.00672169	0.160401	0.169559	0.00198579	0.995291	0.999601
PLCB_MOUSE	Q8K3K7	Agpat2	ATFLQISQIPQENSAIKEPGVLPAQ	2	2.61788e+07	1340.22	7	0.987883	0.99899	0.387	0.340976	0.433024	0.0188091	0.374196	0.399804	0.00523268	0.998234	0.999675
DIC_MOUSE	Q9QZD8	Slc25a10 Dic	VLLGGISGLTGGFVGTPADLVNVR	3	2.24892e+08	771.437	9	0.951106	0.998975	0.34517	0.278815	0.411525	0.028775	0.334985	0.355355	0.00441692	0.97945	0.999815
PPIB_MOUSE	P24369	Ppib	DKPLKDVIIVDSGK	3	4.36372e+08	509.631	8	0.84208	0.998973	0.38815	0.236977	0.539323	0.063931	0.378999	0.397301	0.00386983	0.945583	0.999535
H2AY_MOUSE	Q9QZQ8	Macroh2a1 H2afy	AASADSTTEGTPTDGFTVLSTK	2	1.2698e+08	1079.01	9	0.841131	0.998938	0.18627	0.119862	0.252678	0.028798	0.180982	0.191558	0.00229335	0.93614	0.999543
ATPB_MOUSE	P56480	Atp5f1b Atp5b	IMDPNIVGNEHYDVAR	2	5.27544e+08	921.944	9	0.972775	0.998916	0.12322	0.1052	0.14124	0.0078142	0.119655	0.126785	0.00154614	0.991334	0.999597
ACACA_MOUSE	Q5SWU9	Acaca Acac Gm738	IASSIVAQTAGIPTLPWSGSGLR	2	1.02473e+07	1141.63	7	0.984645	0.99891	0.54934	0.443203	0.655477	0.0433759	0.521497	0.577183	0.0113789	0.992865	0.999469
CALR_MOUSE	P14211	Calr	DMHGDSEYNIMFGPDIcGPGTK	3	5.17711e+08	814.345	9	0.981828	0.998877	0.40115	0.348484	0.453816	0.0228384	0.387854	0.414446	0.00576593	0.993822	0.999459
AL1A1_MOUSE	P24549	Aldh1a1 Ahd-2 Ahd2 Aldh1	YVLGNPLTPGINQGPQIDKEQHDK	4	1239065373	666.096	9	0.988615	0.998865	0.24945	0.225429	0.273471	0.0104169	0.241751	0.257149	0.00333886	0.996658	0.999442
PSMD1_MOUSE	Q3TXS7	Psmd1	NAQAIEDMVGYAQETQHEK	3	1.09347e+08	721.332	7	0.979783	0.99886	0.3798	0.308334	0.451266	0.0292068	0.36171	0.39789	0.0073928	0.992183	0.999442
CPT2_MOUSE	P52825	Cpt2 Cpt-2	AGLLEPEVFHLNPAR	3	4.29016e+08	554.97	9	0.984234	0.998855	0.25393	0.224327	0.283533	0.0128372	0.245977	0.261883	0.00344896	0.992142	0.999447
PGDH_MOUSE	Q8VCC1	Hpgd Pgdh1	LDILVNNAGVNNEK	2	3.02003e+07	756.904	5	0.947604	0.998842	1.01607	0.442631	1.58951	0.206537	0.938598	1.09354	0.0279032	0.980776	0.999496
ATP5H_MOUSE	Q9DCX2	Atp5pd Atp5h	ANVAKPGLVDDFEK	2	4.85291e+08	751.896	9	0.982551	0.998819	0.15007	0.132655	0.167485	0.007552	0.14543	0.15471	0.00201234	0.992795	0.99954
DEST_MOUSE	Q9R0P5	Dstn Dsn Sid23	HEYQANGPEDLNR	2	6.63049e+07	771.85	9	0.972578	0.998813	0.68575	0.543485	0.828015	0.0616934	0.656083	0.715417	0.0128652	0.988663	0.999501
PDIA1_MOUSE	P09103	P4hb Pdia1	VDATEESDLAQQYGVR	3	2.9518e+08	594.283	9	0.987484	0.998809	0.40837	0.362868	0.453872	0.0197321	0.394474	0.422266	0.00602604	0.994573	0.999456
S14L2_MOUSE	Q99J08	Sec14l2	FDNTYSFIHAK	3	1800946033	448.219	5	0.957973	0.998749	0.39877	0.258224	0.539316	0.0506209	0.375523	0.422017	0.00837311	0.98687	0.999385
PBLD1_MOUSE	Q9DCG6	Pbld1 Mawbp2 Pbld	GEPGGQTAPYDFYSR	2	761722258	822.868	9	0.984421	0.998716	0.22941	0.203508	0.255312	0.0112323	0.221874	0.236946	0.00326807	0.992602	0.999384
SPRE_MOUSE	Q64105	Spr	VLSYAPGPLDNDMQQLAR	2	4.63368e+08	994.499	9	0.98132	0.998715	0.218	0.191359	0.244641	0.0115531	0.211055	0.224945	0.0030115	0.992372	0.999766
S35A3_MOUSE	Q8R1T4	Slc35a3	VLHDEILNKPMETLK	3	1.12306e+08	593.994	6	0.922427	0.998714	0.07569	0.0559854	0.0953946	0.00766542	0.0731973	0.0781827	0.000969708	0.967836	0.999439
AP2B1_MOUSE	Q9DBG3	Ap2b1 Clapb1	LAPPLVTLLSGEPEVQYVALR	3	5.13191e+07	755.767	9	0.961757	0.998697	0.1895	0.157491	0.221509	0.0138807	0.183073	0.195927	0.00278726	0.984492	0.999475
SYEP_MOUSE	Q8CGC7	Eprs1 Eprs Qprs	TGQEYKPGNPSAAAVQTVSTK	2	2.62428e+07	1067.54	9	0.9667	0.998661	0.3435	0.283292	0.403708	0.0261092	0.331755	0.355245	0.00509335	0.985926	0.999355
EST1F_MOUSE	Q91WU0	Ces1f CesML1	DTGAPTYMYEYQYYPSFSSPQRPK	3	3.74975e+08	959.434	9	0.979359	0.998649	0.26326	0.228884	0.297636	0.0149072	0.254462	0.272058	0.00381531	0.992785	0.999528
ISCU_MOUSE	Q9D7P6	Iscu Nifun	NVGTGLVGAPAcGDVMK	2	49405370	823.405	4	0.98776	0.998644	3.66842	1.86732	5.46952	0.565948	1.70138	5.63546	0.618091	0.996419	0.999478
ERO1B_MOUSE	Q8R2E9	Ero1b Ero1lb	EIQNLPENSPSK	2	21576875	678.344	4	0.970869	0.998637	1.02325	0.46218	1.58432	0.176301	0.913894	1.13261	0.0343623	0.998419	0.999377
UD16_MOUSE	Q64435	Ugt1a6 Ugt1 Ugt1a6a Ugt1a7	LLVVPQDGSHWLSMK	3	4.01316e+08	570.64	9	0.98779	0.998628	0.30701	0.274257	0.339763	0.0142035	0.296179	0.317841	0.00469701	0.994257	0.999468
CPSM_MOUSE	Q8C196	Cps1	GQILTMANPIIGNGGAPDTTAR	2	2191704850	1084.56	9	0.981804	0.9986	0.12419	0.109263	0.139117	0.00647318	0.120021	0.128359	0.00180768	0.994556	0.999365
RL13_MOUSE	P47963	Rpl13	VDTWFNQPAR	2	9.10682e+08	617.304	9	0.96239	0.998587	0.08926	0.0740452	0.104475	0.00659789	0.086392	0.092128	0.00124372	0.9818	0.999412
AT11C_MOUSE	Q9QZW0	Atp11c	TGTLTENSMEFIEccIDGHK	3	59359256	781.341	4	0.875766	0.998576	0.18848	0.05446	0.3225	0.0421123	0.177201	0.199759	0.00354401	0.997769	0.999675
NIPS1_MOUSE	O55125	Nipsnap1	FSGGYPALMDcMNK	2	7.64093e+08	795.841	6	0.9774	0.998551	0.14164	0.110739	0.172541	0.0120209	0.133835	0.149445	0.00303625	0.992952	0.999363
INMT_MOUSE	P40936	Inmt Temt	DYLTTYYSFHSGPVAEQEIVK	3	1320502113	816.397	9	0.981483	0.998519	0.20929	0.183285	0.235295	0.011277	0.201986	0.216594	0.00316755	0.994576	0.999468
AOFB_MOUSE	Q8BW75	Maob	LERPVIHIDQTGENVIVK	3	1.9381e+08	687.388	8	0.950043	0.998515	0.19737	0.155361	0.239379	0.0177658	0.190682	0.204058	0.00282833	0.982832	0.999261
HNRH2_MOUSE	P70333	Hnrnph2 Hnrph2	YGDGGSSFQSTTGHcVHMR	3	2.28375e+07	695.295	9	0.9603	0.998505	0.36545	0.297355	0.433545	0.0295292	0.352178	0.378722	0.00575525	0.989042	0.999401
SND1_MOUSE	Q78PY7	Snd1	NLPGLVQEGEPFSEEATLFTK	2	1.8919e+08	1153.58	9	0.983262	0.998466	0.30244	0.26644	0.33844	0.0156114	0.291152	0.313728	0.00489525	0.992476	0.999257
RS7_MOUSE	P62082	Rps7	TLTAVHDAILEDLVFPSEIVGK	3	5.42588e+08	789.765	9	0.986389	0.998463	0.14317	0.1283	0.15804	0.00644859	0.137998	0.148342	0.002243	0.994663	0.999331
PGM1_MOUSE	Q9D0F9	Pgm1 Pgm2	INQDPQVMLAPLISIALK	2	2.80264e+08	982.566	9	0.97138	0.998452	0.21523	0.183826	0.246634	0.0136184	0.20771	0.22275	0.00326088	0.991164	0.999291
IMDH2_MOUSE	P24547	Impdh2	NLIDAGVDALR	2	38416995	578.82	4	0.815992	0.998444	1.37892	0	3.18774	0.568375	1.1779	1.57994	0.0631663	0.9398	0.999673
ACTB_MOUSE	P60710	Actb	KDLYANTVLSGGTTmYPGIADR	3	2.45346e+08	787.058	9	0.988708	0.998443	0.2158	0.195736	0.235864	0.00870091	0.20797	0.22363	0.00339561	0.996526	0.999288
AATM_MOUSE	P05202	Got2 Got-2	DAGMQLQGYR	2	2952944117	569.769	6	0.973049	0.998423	0.14354	0.113201	0.173879	0.0118022	0.136287	0.150793	0.00282159	0.992801	0.999277
GNMT_MOUSE	Q9QXF8	Gnmt	NIASMVRPGGLLVIDHR	2	5.03647e+08	924.517	9	0.988236	0.998422	0.22057	0.198735	0.242405	0.00946869	0.212553	0.228587	0.00347658	0.994751	0.999216
ALDOB_MOUSE	Q91Y97	Aldob Aldo2	ALQASALAAWGGK	3	2.13456e+08	415.231	9	0.969551	0.998414	0.60729	0.477861	0.736719	0.056127	0.579591	0.634989	0.0120118	0.986997	0.999278
ADHX_MOUSE	P28474	Adh5 Adh-2 Adh2	AKEFGASEcISPQDFSK	2	3.29121e+08	950.941	9	0.9727	0.998406	0.22361	0.189329	0.257891	0.0148661	0.215303	0.231917	0.00360227	0.993457	0.999683
SUCB2_MOUSE	Q9Z2I8	Suclg2	SSGLPITSAVDLEDAAK	2	5.73839e+08	837.433	9	0.98734	0.998398	0.21032	0.189441	0.231199	0.00905401	0.202668	0.217972	0.00331837	0.995139	0.999259
THIM_MOUSE	Q8BWT1	Acaa2	LPmGmTAENLAAK	2	3.10354e+08	689.839	9	0.974963	0.998378	0.15124	0.128454	0.174026	0.00988098	0.145472	0.157008	0.00250149	0.987423	0.999382
IF4A1_MOUSE	P60843	Eif4a1 Ddx2a Eif4a	GIYAYGFEKPSAIQQR	2	2.35803e+08	914.473	9	0.964057	0.998375	0.57607	0.440864	0.711276	0.0586323	0.548131	0.604009	0.0121158	0.982445	0.99922
FTCD_MOUSE	Q91XD4	Ftcd	AISQTPGcVLLDVDAGPSTNR	2	2.90999e+08	1086.04	9	0.986621	0.998371	0.33989	0.301913	0.377867	0.0164687	0.32658	0.3532	0.00577185	0.995283	0.999536
PRDX6_MOUSE	O08709	Prdx6 Aop2 Ltw4 Prdx5	VVDSLQLTGTKPVATPVDWK	2	8.79946e+08	1077.59	9	0.979579	0.998368	0.24484	0.21397	0.27571	0.0133868	0.236302	0.253378	0.00370268	0.995385	0.999321
DHSO_MOUSE	Q64442	Sord Sdh1	GENLSLVVHGPGDIR	2	8.68728e+08	781.918	9	0.981999	0.998357	0.28113	0.245359	0.316901	0.0155123	0.270753	0.291507	0.00450011	0.991982	0.999179
QOR_MOUSE	P47199	Cryz	LQSDVVVPVPQSHQVLIK	3	3.91925e+08	662.718	9	0.991264	0.998331	0.22084	0.201886	0.239794	0.00821939	0.212515	0.229165	0.00361002	0.995876	0.99926
GAL3A_MOUSE	Q9D172	Gatd3 D10Jhu81e Gatd3a	ITSLAQLNAANHDAAIFPGGFGAAK	3	4.5367e+08	819.096	9	0.984057	0.99833	0.14456	0.128551	0.160569	0.00694236	0.139019	0.150101	0.00240268	0.995444	0.999196
CHDH_MOUSE	Q8BJ64	Chdh	SRPGVPHPDIQFHFLPSQVIDHGR	5	243082700	548.088	8	0.977283	0.998313	0.1371	0.117877	0.156323	0.00812925	0.131759	0.142441	0.0022589	0.992075	0.999183
PRDX6_MOUSE	O08709	Prdx6 Aop2 Ltw4 Prdx5	PGGLLLGDEAPNFEANTTIGR	2	1609813371	1071.54	9	0.989413	0.998289	0.22003	0.19925	0.24081	0.0090114	0.211743	0.228317	0.00359354	0.99628	0.999203
DHSO_MOUSE	Q64442	Sord Sdh1	MHSVGIcGSDVHYWEHGR	4	1146692722	532.488	9	0.983472	0.998275	0.36907	0.322673	0.415467	0.0201202	0.354516	0.383624	0.0063115	0.994613	0.999225
TRAP1_MOUSE	Q9CQN1	Trap1 Hsp75	GVVDSEDIPLNLSR	2	2092986822	757.396	9	0.960351	0.998259	0.66496	0.48389	0.84603	0.078521	0.629043	0.700877	0.0155754	0.981258	0.999208
FRIL1_MOUSE	P29391	Ftl1 Ftl Ftl-1	RVAGPQPAQTGAPQGSLGEYLFER	3	4.53509e+07	843.766	6	0.959537	0.998259	0.6152	0.385829	0.844571	0.0892292	0.565461	0.664939	0.0193491	0.983686	0.999173
PSA1_MOUSE	Q9R1P4	Psma1	KAQPSQAAEEPAEKADEPMEH	3	2.58675e+07	765.018	9	0.992691	0.998258	0.2575	0.236433	0.278567	0.00913562	0.247148	0.267852	0.00448911	0.996448	0.9992
GCR_MOUSE	P06537	Nr3c1 Grl Grl1	GIQQATAGVSQDTSENANK	2	2.89204e+06	959.959	5	0.967044	0.998244	1.48557	0.608261	2.36288	0.315983	1.27515	1.69599	0.0757875	0.987059	0.999293
C4BPA_MOUSE	P08607	C4bpa C4bp	IIcSQPNILHGVIVSGYK	3	29311678	666.7	5	0.969025	0.998243	0.60139	0.358811	0.843969	0.0873703	0.552556	0.650224	0.0175887	0.996056	0.999312
ATPB_MOUSE	P56480	Atp5f1b Atp5b	TREGNDLYHEMIESGVINLK	3	1061946000	773.386	9	0.970843	0.99824	0.13005	0.110629	0.149471	0.00842194	0.125225	0.134875	0.00209251	0.989992	0.999203
E41L5_MOUSE	Q8BGS1	Epb41l5 Epb4.1l5 Kiaa1548	ASTTQPEDLGVLNASAQK	2	2.66655e+07	915.466	5	0.957161	0.998214	0.71873	0.296598	1.14086	0.15204	0.646996	0.790464	0.0258366	0.987098	0.999743
HINT2_MOUSE	Q9D0S9	Hint2	AAPGGASPTIFSR	2	298597398	616.325	9	0.938256	0.99821	0.1709	0.135742	0.206058	0.0152464	0.164365	0.177435	0.00283398	0.985023	0.999258
TKFC_MOUSE	Q8VC30	Tkfc Dak	IcTTLIGLEEHLNALDR	2	2.15438e+08	984.515	9	0.888863	0.998194	0.45501	0.29848	0.61154	0.0678793	0.435284	0.474736	0.00855432	0.944116	0.999113
CAH3_MOUSE	P16015	Ca3 Car3	DIKHDPSLQPWSASYDPGSAK	2	1003509457	1150.05	9	0.984945	0.998188	0.18749	0.166213	0.208767	0.00922662	0.180239	0.194741	0.00314443	0.995869	0.99918
CHLE_MOUSE	Q03311	Bche	AILESGSSNAPWAVK	2	4.63655e+07	765.402	4	0.983705	0.998181	4.50184	2.68778	6.3159	0.570021	2.10695	6.89673	0.752532	0.991824	0.999476
NSF1C_MOUSE	Q9CZ44	Nsfl1c	ASSSILINEAEPTTNIQIR	2	4.84572e+07	1029.05	8	0.975011	0.998176	0.56336	0.441675	0.685045	0.0514606	0.532949	0.593771	0.0128608	0.994906	0.999249
HMCS2_MOUSE	P54869	Hmgcs2	VNFSPPGDTSNLFPGTWYLER	2	1878327701	1199.08	9	0.990362	0.998175	0.31925	0.290672	0.347828	0.0123928	0.306724	0.331776	0.0054319	0.995862	0.999431
CPSM_MOUSE	Q8C196	Cps1	VPAIYGVDTR	2	22918152353	545.798	9	0.990032	0.998171	0.15484	0.14057	0.16911	0.00618836	0.148651	0.161029	0.00268366	0.995523	0.999139
CPSM_MOUSE	Q8C196	Cps1	AADTIGYPVMIR	2	15607076278	653.845	9	0.978578	0.99817	0.1509	0.131151	0.170649	0.00856415	0.145214	0.156586	0.00246575	0.992449	0.99924
BIP_MOUSE	P20029	Hspa5 Grp78	TFAPEEISAMVLTK	3	2.83843e+08	512.937	9	0.976939	0.998158	0.41396	0.356161	0.471759	0.0250645	0.398036	0.429884	0.00690553	0.992051	0.999099
PCY2_MOUSE	Q922E4	Pcyt2	YVSEVVIGAPYSVTAELLNHFK	3	9.71249e+07	812.765	9	0.976128	0.998147	0.55012	0.46025	0.63999	0.0389724	0.52525	0.57499	0.0107848	0.988442	0.999195
AATM_MOUSE	P05202	Got2 Got-2	ISVAGVTSGNVGYLAHAIHQVTK	3	8.78885e+08	774.757	9	0.981223	0.998123	0.13106	0.115404	0.146716	0.00678932	0.125907	0.136213	0.00223471	0.995876	0.999074
SURF4_MOUSE	Q64310	Surf4 Surf-4	GQNDLMGTAEDFADQFLR	2	1.18009e+08	1014.46	9	0.975568	0.998119	0.53615	0.454948	0.617352	0.0352133	0.513628	0.558672	0.00976687	0.990981	0.999169
HEM2_MOUSE	P10518	Alad Lv	DEQGSAADSEDSPTIEAVR	2	1.16983e+08	988.938	9	0.983043	0.998118	0.29632	0.260191	0.332449	0.0156676	0.284233	0.308407	0.00524153	0.992927	0.99933
AL1L1_MOUSE	Q8R0Y6	Aldh1l1 Fthfd	GASAINWTLIHGDK	3	462000860	494.928	9	0.971359	0.998114	0.41914	0.348917	0.489363	0.0304523	0.401873	0.436407	0.00748764	0.986428	0.99907
PGK1_MOUSE	P09411	Pgk1 Pgk-1	ALESPERPFLAILGGAK	3	2634705006	590.337	9	0.988882	0.998113	0.19667	0.177954	0.215386	0.00811631	0.188833	0.204507	0.00339859	0.996056	0.999067
AL1A1_MOUSE	P24549	Aldh1a1 Ahd-2 Ahd2 Aldh1	GFFVQPTVFSNVTDEMR	3	4.82861e+08	658.652	9	0.986034	0.998108	0.30241	0.269712	0.335108	0.0141793	0.29047	0.31435	0.00517769	0.9943	0.999244
DHE3_MOUSE	P26443	Glud1 Glud	IIAEGANGPTTPEADKIFLER	2	5.80521e+08	1121.59	9	0.98652	0.998096	0.1092	0.0979876	0.120412	0.00486224	0.104958	0.113442	0.00183955	0.994997	0.999501
G3P_MOUSE	P16858	Gapdh Gapd	RVIISAPSADAPMFVMGVNHEK	4	5.58278e+08	593.058	9	0.977595	0.998089	0.21966	0.191095	0.248225	0.0123872	0.21088	0.22844	0.00380734	0.99204	0.99922
ETFB_MOUSE	Q9DCW4	Etfb	GIHVEIPGAQAESLGPLQVAR	2	8.20673e+08	1071.59	9	0.996833	0.998086	0.1354	0.128272	0.142528	0.00309123	0.129882	0.140918	0.00239295	0.998499	0.999083
DHSO_MOUSE	Q64442	Sord Sdh1	KPMVLGHEAAGTVTK	4	386413900	385.464	9	0.948496	0.998085	0.29593	0.232572	0.359288	0.0274753	0.284336	0.307524	0.00502759	0.976529	0.999243
EF1G_MOUSE	Q9D8N0	Eef1g	AAAPAPEEEMDEcEQALAAEPK	2	1.76586e+08	1179.02	9	0.986201	0.998079	0.10414	0.0934125	0.114867	0.00465197	0.100054	0.108226	0.0017718	0.996334	0.999373
CSN8_MOUSE	Q8VBV7	Cops8 Csn8	FIPLSEPAPVPPIPNEQQLAR	2	1.8962e+07	1157.13	6	0.957542	0.998066	0.30005	0.213707	0.386393	0.0335887	0.284743	0.315357	0.00595476	0.996333	0.999263
DHB5_MOUSE	P70694	Akr1c6 Hsd17b5	HIDSASMYQNEKEVGLAIR	3	1391928301	721.028	9	0.975506	0.998063	0.28534	0.245175	0.325505	0.0174177	0.273843	0.296837	0.00498551	0.991163	0.999136
HPPD_MOUSE	P49429	Hpd	cNLEIIDHIVGNQPDQEMQSASEWYLK	3	7.19673e+07	1073.17	9	0.978204	0.998061	0.58796	0.485717	0.690203	0.0443376	0.557302	0.618618	0.0132948	0.989136	0.999031
PPIA_MOUSE	P17742	Ppia	EGMNIVEAMER	2	1854004693	639.794	9	0.975818	0.998059	0.294	0.254958	0.333042	0.0169307	0.283361	0.304639	0.00461371	0.991447	0.99905
HS90B_MOUSE	P11499	Hsp90ab1 Hsp84 Hsp84-1 Hspcb	RGFEVVYMTEPIDEYcVQQLK	3	3.90559e+07	868.754	7	-0.194711	0.998059	0.56924	0	2.30474	0.709263	0.526833	0.611647	0.0173309	0.313398	0.999253
FTCD_MOUSE	Q91XD4	Ftcd	IIEYLVPDSGPEQSLLDTSLR	2	2.22818e+08	1173.12	9	0.995404	0.998056	0.36849	0.343473	0.393507	0.0108485	0.352272	0.384708	0.0070328	0.997787	0.999113
ADH1_MOUSE	P00329	Adh1 Adh-1	KFPLDPLITHVLPFEK	2	1293929968	947.545	9	0.975184	0.998054	0.25549	0.221645	0.289335	0.0146767	0.245966	0.265014	0.00413011	0.995375	0.999456
RS2_MOUSE	P25444	Rps2 Llrep3 Rps4	SPYQEFTDHLVK	3	1326934975	488.577	5	0.943083	0.998049	0.13198	0.0882471	0.175713	0.0157514	0.124257	0.139703	0.00278172	0.986907	0.999352
MCCA_MOUSE	Q99MR8	Mccc1 Mcca	IPLSQEEIPLQGHAFEAR	2	1.99753e+07	1018.03	9	0.885154	0.998048	0.1033	0.0649455	0.141654	0.0166324	0.0989971	0.107603	0.00186594	0.962727	0.999062
THTR_MOUSE	P52196	Tst	EGHPVTSEPSRPEPAVFK	4	1489455833	491.752	8	0.98908	0.998044	0.13926	0.126976	0.151544	0.00519476	0.133953	0.144567	0.00224414	0.9958	0.999555
MDHM_MOUSE	P08249	Mdh2 Mor1	VAVLGASGGIGQPLSLLLK	2	1793362333	897.048	9	0.978178	0.998035	0.15763	0.137564	0.177696	0.00870144	0.151447	0.163813	0.00268125	0.992541	0.999372
EST3B_MOUSE	Q8VCU1	Ces3b Gm4738	DAGcPVFLYEFQHTPSSFAK	2	1.24491e+08	1151.04	9	0.943376	0.998031	0.32674	0.257605	0.395875	0.0299803	0.313528	0.339952	0.00572945	0.981823	0.999068
RL10A_MOUSE	P53026	Rpl10a Nedd-6 Nedd6	AVDIPHMDIEALKK	4	940776125	395.718	4	0.965546	0.998023	0.13347	0.0935368	0.173403	0.0125479	0.124928	0.142012	0.00268414	0.995704	0.99949
ARF1_MOUSE	P84078	Arf1	LGEIVTTIPTIGFNVETVEYK	3	1.30683e+08	775.086	9	0.956885	0.998009	0.6529	0.53684	0.76896	0.0503293	0.628484	0.677316	0.0105879	0.982958	0.999053
PDIA3_MOUSE	P27773	Pdia3 Erp Erp60 Grp58	LAPEYEAAATR	2	1434132990	596.304	9	0.981582	0.997995	0.48272	0.415978	0.549462	0.0289428	0.461378	0.504062	0.00925487	0.99435	0.999201
HCD2_MOUSE	O08756	Hsd17b10 Erab Hadh2	VVTIAPGLFATPLLTTLPEK	3	4.45215e+08	694.413	9	0.985059	0.997993	0.14669	0.13071	0.16267	0.00692991	0.140824	0.152556	0.00254377	0.994682	0.999035
SBP2_MOUSE	Q63836	Selenbp2 Lpsb2	GTWEKPGGASPMGYDFWYQPR	3	1503847911	810.704	9	0.969564	0.997991	0.25676	0.216683	0.296837	0.0173793	0.246261	0.267259	0.0045531	0.987732	0.999016
CATD_MOUSE	P18242	Ctsd	AIGAVPLIQGEYMIPcEK	2	4.0525e+08	995.013	9	0.989681	0.997983	0.27635	0.249975	0.302725	0.0114373	0.264446	0.288254	0.00516227	0.995565	0.999493
GPX1_MOUSE	P11352	Gpx1	NALPTPSDDPTALMTDPK	2	1362189799	942.456	9	0.994037	0.997976	0.19466	0.180677	0.208643	0.00606373	0.186434	0.202886	0.00356712	0.997035	0.999422
AL1A1_MOUSE	P24549	Aldh1a1 Ahd-2 Ahd2 Aldh1	IGPALScGNTVVVKPAEQTPLTALHLASLIK	4	1732651378	800.453	9	0.971477	0.99797	0.18068	0.153956	0.207404	0.0115888	0.173034	0.188326	0.00331554	0.991712	0.998989
HNRPK_MOUSE	P61979	Hnrnpk Hnrpk	TDYNASVSVPDSSGPER	2	3.21882e+08	890.903	9	0.989219	0.997963	0.558	0.491314	0.624686	0.0289184	0.529754	0.586246	0.0122487	0.99496	0.999052
UGDH_MOUSE	O70475	Ugdh	IFDANTKPNLNLQVLSNPEFLAEGTAIK	3	2.34795e+08	1019.88	9	0.988878	0.997962	0.34667	0.312149	0.381191	0.0149702	0.331431	0.361909	0.00660831	0.995117	0.999014
HYEP_MOUSE	Q9D379	Ephx1	THGLSDEHVFEVIcPSIPGYGFSEASSK	3	2.36318e+08	1017.48	8	0.985505	0.997952	0.29401	0.260437	0.327583	0.0141981	0.281074	0.306946	0.00547072	0.993309	0.998993
BAAT_MOUSE	Q91X34	Baat	MPILIPSLSWGGEVIPHAAAQEHSWK	4	260341542	714.373	8	0.974825	0.997934	0.48965	0.402576	0.576724	0.0368236	0.465255	0.514045	0.0103166	0.988062	0.999064
GDIB_MOUSE	Q61598	Gdi2 Gdi3	KFDLGQDVIDFTGHSLALYR	4	6.83245e+07	574.55	9	0.973226	0.997904	0.47104	0.39021	0.55187	0.0350521	0.449887	0.492193	0.00917302	0.992927	0.999075
SBP1_MOUSE	P17563	Selenbp1 Lpsb	FLHDPSATQGFVGcALSSNIQR	2	418000359	1203.09	9	0.98802	0.9979	0.23432	0.210915	0.257725	0.0101496	0.224015	0.244625	0.00446879	0.995537	0.999144
TPIS_MOUSE	P17751	Tpi1 Tpi	DLGATWVVLGHSER	3	1232367806	513.935	9	0.964696	0.9979	0.23709	0.197419	0.276761	0.0172035	0.227733	0.246447	0.00405753	0.992669	0.999154
QCR1_MOUSE	Q9CZ13	Uqcrc1	NALVSHLDGTTPVcEDIGR	2	3.69743e+08	1027.5	9	0.97074	0.997899	0.16005	0.134436	0.185664	0.0111076	0.152977	0.167123	0.00306737	0.985876	0.999236
HNRPK_MOUSE	P61979	Hnrnpk Hnrpk	IITITGTQDQIQNAQYLLQNSVK	2	44847146	1295.2	9	0.963441	0.997896	0.56291	0.440968	0.684852	0.0528802	0.534588	0.591232	0.0122818	0.981761	0.999101
DTX3L_MOUSE	Q3UIR3	Dtx3l Bbap	ASGGGEcSVQPVGPSAPDTYEVK	2	1.88372e+07	1146.53	4	0.973929	0.997893	0.82105	0.311671	1.33043	0.160059	0.699317	0.942783	0.0382513	0.999879	0.999017
CPSM_MOUSE	Q8C196	Cps1	ImGTSPLQIDR	2	1680910606	623.827	9	0.987342	0.997854	0.1273	0.114397	0.140203	0.00559533	0.121785	0.132815	0.00239178	0.996253	0.999536
CPSM_MOUSE	Q8C196	Cps1	FLGVAEQLHNEGFK	3	15628229111	530.275	9	0.969747	0.997853	0.15705	0.132726	0.181374	0.0105479	0.150614	0.163486	0.00279098	0.990122	0.999093
CAH3_MOUSE	P16015	Ca3 Car3	HDPSLQPWSASYDPGSAK	2	1756559138	971.95	9	0.988806	0.997843	0.20871	0.18838	0.22904	0.00881601	0.199737	0.217683	0.0038912	0.994603	0.9995
SBP1_MOUSE	P17563	Selenbp1 Lpsb	GTWEKPGDAAPmGYDFWYQPR	3	64738326	830.039	5	0.988016	0.997841	0.23062	0.184211	0.277029	0.0167154	0.211477	0.249763	0.00689478	0.995294	0.998987
CPSM_MOUSE	Q8C196	Cps1	KEPLFGISTGNIITGLAAGAK	3	4641490853	686.725	9	0.953869	0.997836	0.14007	0.115195	0.164945	0.010787	0.134364	0.145776	0.00247457	0.986925	0.999447
RL7A_MOUSE	P12970	Rpl7a Surf-3 Surf3	LKVPPAINQFTQALDR	3	5.47244e+08	604.344	9	0.9521	0.99783	0.12705	0.102232	0.151868	0.0107625	0.121688	0.132412	0.00232517	0.978159	0.999096
SHPK_MOUSE	Q9D5J6	Shpk Carkl	HLPDQLASVTR	2	216472244	618.838	4	0.711218	0.99783	0.30019	0.0176446	0.582735	0.0887824	0.275699	0.324681	0.00769565	0.880562	0.99895
CP27A_MOUSE	Q9DBG1	Cyp27a1	IGcLKPSIPEDTAAFIR	3	4.19929e+08	630.005	9	0.865779	0.997816	0.50662	0.326774	0.686466	0.0779901	0.47938	0.53386	0.0118127	0.958285	0.999068
ALDOB_MOUSE	Q91Y97	Aldob Aldo2	ALNDHHVYLEGTLLKPNMVTAGHAcTK	5	3636896422	598.905	9	0.971197	0.997809	0.49385	0.409612	0.578088	0.0365299	0.470196	0.517504	0.0102574	0.988381	0.999156
ALDOB_MOUSE	Q91Y97	Aldob Aldo2	IADQcPSSLAIQENANALAR	3	2001746653	714.692	9	0.978465	0.997806	0.43551	0.367254	0.503766	0.0295991	0.413225	0.457795	0.00966394	0.991196	0.998936
1433Z_MOUSE	P63101	Ywhaz	GIVDQSQQAYQEAFEISK	2	2.98751e+08	1021	9	0.976524	0.997801	0.27729	0.239366	0.315214	0.0164459	0.26514	0.28944	0.00526887	0.990602	0.999002
SBP1_MOUSE	P17563	Selenbp1 Lpsb	GGSVQVLEDQELTcQPEPLVVK	2	1577703244	1213.12	9	0.98344	0.997796	0.27136	0.23816	0.30456	0.0143973	0.259193	0.283527	0.00527627	0.992073	0.99902
AL1A7_MOUSE	O35945	Aldh1a7 Aldh-pb	LGPALScGNTVVVKPAEQTPLTALHMASLIK	4	232981670	804.942	9	0.9591	0.997795	0.19118	0.156083	0.226277	0.01522	0.182751	0.199609	0.0036552	0.982803	0.99892
HMCS2_MOUSE	P54869	Hmgcs2	GTHMENAYDFYKPNLASEYPLVDGK	4	2033684528	715.588	9	0.986038	0.997793	0.31878	0.282737	0.354823	0.0156302	0.304594	0.332966	0.0061517	0.995618	0.998978
GABT_MOUSE	P61922	Abat Gabat	NLLLAEVINIIK	2	2.61644e+08	676.929	9	0.978503	0.997792	0.26853	0.234595	0.302465	0.0147159	0.25776	0.2793	0.00467053	0.991271	0.999048
IF2B_MOUSE	Q99L45	Eif2s2	KIFDIDEAEEAIKDVK	3	5.16736e+07	621.663	9	0.974332	0.997788	0.43847	0.353933	0.523007	0.0366594	0.415536	0.461404	0.00994544	0.991346	0.998958
MYH11_MOUSE	O08638	Myh11	QLLQANPILEAFGNAK	2	1.67884e+08	863.978	6	0.921116	0.997783	0.59129	0.291974	0.890606	0.116439	0.546824	0.635756	0.0172979	0.982838	0.999519
DPM1_MOUSE	O70152	Dpm1	LGLGTAYIHGIK	3	3.2916e+07	414.912	4	0.993325	0.997772	1.02174	0.786949	1.25653	0.0737769	0.888606	1.15487	0.041834	0.996939	0.999142
FLNA_MOUSE	Q8BTM8	Flna Fln Fln1	VTAQGPGLEPSGNIANK	2	42639330	826.934	4	0.986008	0.997771	0.20206	0.15799	0.24613	0.0138478	0.184694	0.219426	0.00545669	0.9945	0.999304
TBA1B_MOUSE	P05213	Tuba1b Tuba2	TIGGGDDSFNTFFSETGAGK	2	839012116	1004.45	4	0.992159	0.997769	0.24202	0.151138	0.332902	0.0285572	0.195218	0.288822	0.0147063	0.997212	0.999133
DHSO_MOUSE	Q64442	Sord Sdh1	LENYPIPELGPNDVLLK	2	3207395522	962.525	9	0.988495	0.997761	0.29955	0.270329	0.328771	0.0126716	0.286924	0.312176	0.00547535	0.995895	0.999314
MAAI_MOUSE	Q9WVL0	Gstz1 Maai	QVGQENQMQWAQK	2	1492816858	787.873	9	0.980023	0.997756	0.24008	0.209338	0.270822	0.0133315	0.230113	0.250047	0.00432214	0.996309	0.999069
NB5R3_MOUSE	Q9DCN2	Cyb5r3 Dia1	APDAWDYSQGFVNEEMIR	2	1.38829e+08	1064.48	9	0.977284	0.997752	0.30725	0.261709	0.352791	0.0197487	0.293743	0.320757	0.00585743	0.990191	0.998917
ACADV_MOUSE	P50544	Acadvl Vlcad	ELGAFGLQVPSELGGLGLSNTQYAR	3	1.01895e+08	859.782	9	0.976012	0.997737	0.35555	0.304101	0.406999	0.0223108	0.339251	0.371849	0.00706795	0.989992	0.999166
DKC1_MOUSE	Q9ESX5	Dkc1	ALETLTGALFQRPPLIAAVK	3	5.1442e+07	703.753	9	0.966761	0.997729	0.10107	0.0844993	0.117641	0.00718588	0.0969293	0.105211	0.0017956	0.990768	0.998922
ASSY_MOUSE	P16460	Ass1 Ass	TQDPAKAPNSPDVLEIEFK	2	4.23713e+08	1050.04	9	0.979147	0.997705	0.31394	0.271153	0.356727	0.0185546	0.299938	0.327942	0.00607212	0.99113	0.998954
GRP75_MOUSE	P38647	Hspa9 Grp75 Hsp74 Hspa9a	LLGQFTLIGIPPAPR	2	9.42138e+08	796.98	9	0.973263	0.9977	0.33355	0.284947	0.382153	0.0210767	0.319468	0.347632	0.00610687	0.988241	0.999036
GYS2_MOUSE	Q8VCB3	Gys2	TQVEQcEPTNDAVR	2	1.44988e+08	823.876	9	0.982734	0.997698	0.28966	0.251175	0.328145	0.0166891	0.27611	0.30321	0.0058761	0.991782	0.99909
CHDH_MOUSE	Q8BJ64	Chdh	EGAEGWDYAHcLPYFR	3	1.63025e+08	657.621	9	0.958874	0.997698	0.15594	0.126531	0.185349	0.0127533	0.149154	0.162726	0.00294293	0.986371	0.998852
RM22_MOUSE	Q8BU88	Mrpl22	LVEGPPPPPEVPK	2	3.83178e+07	678.382	5	0.894232	0.997697	0.11262	0.0814149	0.143825	0.0112392	0.10888	0.11636	0.00134708	0.981581	0.999593
GLYC_MOUSE	P50431	Shmt1 Shmt	VYPETGYINYDQLEENASLFHPK	2	4.06661e+07	1364.15	9	0.975925	0.997694	0.26242	0.227629	0.297211	0.0150872	0.251029	0.273811	0.00493958	0.992726	0.998928
AL1A7_MOUSE	O35945	Aldh1a7 Aldh-pb	YILGNPLNSGINQGPQIDKEQHNK	4	4.9054e+08	670.098	9	0.977824	0.997693	0.29641	0.256948	0.335872	0.0171128	0.28326	0.30956	0.00570266	0.99128	0.998963
DPP4_MOUSE	P28843	Dpp4 Cd26	YMGLPIPEDNLDHYR	3	1.66415e+08	611.626	5	0.760195	0.997691	0.28104	0.11253	0.44955	0.0606927	0.264414	0.297666	0.00598839	0.915438	0.999924
KHK_MOUSE	P97328	Khk	GATLVcAWAEEGADALGPDGQLLHSDAFPPPR	3	1.94872e+08	1106.87	9	0.977339	0.997686	0.1311	0.11332	0.14888	0.00771035	0.125086	0.137114	0.00260778	0.992713	0.99887
PDIA3_MOUSE	P27773	Pdia3 Erp Erp60 Grp58	TFSHELSDFGLESTTGEVPVVAIR	2	9.73889e+07	1296.15	9	0.975692	0.997683	0.38124	0.326445	0.436035	0.0237617	0.363944	0.398536	0.0075005	0.990201	0.99906
GSTA3_MOUSE	P30115	Gsta3 Gstyc	SDGSLMFQQVPMVEIDGMK	2	3579666778	1056.49	9	0.984585	0.997678	0.19698	0.173008	0.220952	0.0103954	0.18816	0.2058	0.00382481	0.993951	0.999011
CAH3_MOUSE	P16015	Ca3 Car3	SLFSSAENEPPVPLVGNWRPPQPVK	2	1771446967	1373.22	9	0.983082	0.997672	0.14432	0.126903	0.161737	0.00755303	0.137924	0.150716	0.00277351	0.992066	0.998886
S2542_MOUSE	Q8R0Y8	Slc25a42	EMYSNIFHVFIR	3	2.03198e+07	519.262	4	0.8572	0.99767	0.13201	0.00443859	0.259581	0.040086	0.115916	0.148104	0.00505726	0.954018	0.999233
CPSM_MOUSE	Q8C196	Cps1	ATGYPLAFIAAK	2	16453490647	611.845	9	0.933951	0.997668	0.25996	0.206285	0.313635	0.0232761	0.249281	0.270639	0.00463112	0.979289	0.998849
ARLY_MOUSE	Q91YI0	Asl	INVLPLGSGAIAGNPLGVDR	3	3.70641e+08	645.034	9	0.988135	0.997667	0.28709	0.258344	0.315836	0.0124658	0.274163	0.300017	0.00560587	0.994739	0.999065
MDHM_MOUSE	P08249	Mdh2 Mor1	LTLYDIAHTPGVAADLSHIETR	4	2160973228	599.067	9	0.985842	0.997662	0.13159	0.117517	0.145663	0.0061028	0.125848	0.137332	0.0024902	0.994619	0.999462
ATPB_MOUSE	P56480	Atp5f1b Atp5b	AIAELGIYPAVDPLDSTSR	3	4.90762e+08	663.349	9	0.99107	0.997656	0.12785	0.117012	0.138688	0.00469973	0.122151	0.133549	0.0024714	0.996233	0.998828
MYH9_MOUSE	Q8VDD5	Myh9	IIGLDQVAGMSETALPGAFK	2	1.64586e+08	1009.53	9	0.981117	0.997655	0.40174	0.34851	0.45497	0.0230834	0.382754	0.420726	0.00823327	0.991087	0.999091
ECHA_MOUSE	Q8BMS1	Hadha	LPAKPEVSSDEDVQYR	3	1511355978	611.639	9	0.980455	0.997652	0.18775	0.163548	0.211952	0.010495	0.179222	0.196278	0.00369801	0.990416	0.999218
DLDH_MOUSE	O08749	Dld	RPFTQNLGLEELGIELDPK	3	3.08445e+08	723.723	9	0.981048	0.997651	0.13326	0.116543	0.149977	0.00724924	0.12744	0.13908	0.00252382	0.994614	0.99903
G3P_MOUSE	P16858	Gapdh Gapd	VIISAPSADAPMFVmGVNHEK	3	3.2262e+08	743.706	9	0.979325	0.99764	0.22834	0.199573	0.257107	0.0124749	0.218126	0.238554	0.00442939	0.99172	0.998934
ATPA_MOUSE	Q03265	Atp5f1a Atp5a1	TGTAEmSSILEER	2	2.32006e+08	720.338	9	0.99444	0.997639	0.18778	0.174477	0.201083	0.00576897	0.179352	0.196208	0.00365487	0.997387	0.999003
STT3A_MOUSE	P46978	Stt3a Itm1	ENDYYTPTGEFR	2	2.54179e+08	746.323	8	0.980892	0.997638	0.14555	0.123944	0.167156	0.00913708	0.13812	0.15298	0.00314226	0.991497	0.999562
INMT_MOUSE	P40936	Inmt Temt	LAGLLKPGGHLVTLVTLR	4	1244356169	465.296	9	0.971593	0.997632	0.19073	0.162876	0.218584	0.0120789	0.182831	0.198629	0.00342555	0.990425	0.999094
MDHM_MOUSE	P08249	Mdh2 Mor1	LTLYDIAHTPGVAADLSHIETR	2	1.22281e+08	1197.13	9	0.971636	0.99763	0.12399	0.103745	0.144235	0.00877946	0.118196	0.129784	0.00251237	0.988164	0.999295
AIFM1_MOUSE	Q9Z0X1	Aifm1 Aif Pdcd8	AIASATEGGSVPQIR	2	6.8471e+08	728.891	9	0.986613	0.997627	0.16016	0.143594	0.176726	0.00718367	0.152892	0.167428	0.00315166	0.995185	0.999137
ADH1_MOUSE	P00329	Adh1 Adh-1	KFPLDPLITHVLPFEK	3	13056038556	632.033	9	0.983082	0.99762	0.24585	0.217984	0.273716	0.0120843	0.235464	0.256236	0.00450377	0.992499	0.999115
PGAM1_MOUSE	Q9DBJ1	Pgam1	ALPFWNEEIVPQIK	2	1297535067	842.459	9	0.981168	0.997616	0.24632	0.216764	0.275876	0.012817	0.235942	0.256698	0.00450057	0.993363	0.99896
THIM_MOUSE	Q8BWT1	Acaa2	AANEAGYFNEEMAPIEVK	2	4439801917	991.962	9	0.979763	0.997607	0.15812	0.138456	0.177784	0.00852728	0.151068	0.165172	0.00305804	0.993608	0.998907
DDB1_MOUSE	Q3U1J4	Ddb1	IEVQDSSGGTTALRPSASTQALSSSVSSSK	3	3.57125e+07	980.158	6	0.991342	0.997604	0.67165	0.577251	0.766049	0.0367227	0.621083	0.722217	0.0196716	0.996065	0.999003
QCR2_MOUSE	Q9DB77	Uqcrc2	SMAASGNLGHTPFLDEL	2	9.36815e+08	880.42	9	0.973428	0.997592	0.19029	0.164424	0.216156	0.0112166	0.18227	0.19831	0.00347769	0.991474	0.99901
ARF6_MOUSE	P62331	Arf6	LGQSVTTIPTVGFNVETVTYK	2	115051446	1127.6	9	0.948239	0.997589	0.12078	0.0971592	0.144401	0.0102432	0.115802	0.125758	0.00215872	0.979926	0.998956
GPDA_MOUSE	P13707	Gpd1 Gdc-1 Gdc1 Kiaa4010	VcIVGSGNWGSAIAK	2	6.25758e+08	759.89	9	0.973988	0.997589	0.29754	0.254208	0.340872	0.0187908	0.284233	0.310847	0.00577041	0.989192	0.998958
RPN1_MOUSE	Q91YQ5	Rpn1	THYIVGYNLPSYEYLYNLGDQYALK	3	2.06185e+08	999.827	9	0.967753	0.997587	0.17014	0.144495	0.195785	0.0111208	0.1626	0.17768	0.00326987	0.989792	0.999107
CPSM_MOUSE	Q8C196	Cps1	VLGTSVESIMATEDR	2	21395105056	804.401	9	0.984492	0.997571	0.1939	0.172945	0.214855	0.00908694	0.185292	0.202508	0.00373266	0.994672	0.998842
HOGA1_MOUSE	Q9DCU9	Hoga1 Dhdpsl	GFVVQGSTGEFPFLTSLER	2	5.50842e+08	1036.03	9	0.990788	0.997566	0.14666	0.133712	0.159608	0.00561509	0.140006	0.153314	0.00288538	0.995431	0.999194
PDIA3_MOUSE	P27773	Pdia3 Erp Erp60 Grp58	EATNPPIIQEEKPK	2	4.18566e+08	797.428	9	0.992574	0.997561	0.40218	0.368411	0.435949	0.0146441	0.382918	0.421442	0.00835312	0.996814	0.999118
CYB5B_MOUSE	Q9CQX2	Cyb5b Cyb5m	NSAEETWMVIHGR	3	4.74847e+08	510.577	9	0.955406	0.997556	0.29296	0.238244	0.347676	0.0237278	0.280542	0.305378	0.00538511	0.980583	0.998992
TBA1A_MOUSE	P68369	Tuba1a Tuba1	IHFPLATYAPVISAEK	2	749027125	878.985	8	0.98831	0.997554	0.24012	0.21688	0.26336	0.00982825	0.229051	0.251189	0.004681	0.995311	0.998824
RL23_MOUSE	P62830	Rpl23	ISLGLPVGAVINcADNTGAK	2	1248144100	985.522	9	0.977957	0.997549	0.10533	0.0913426	0.119317	0.00606564	0.100565	0.110095	0.00206624	0.99004	0.998838
MUTA_MOUSE	P16332	Mmut Mut	GKNPEDLIWHTPEGISIKPLYSR	4	2.27181e+08	663.355	5	0.955099	0.997547	0.32286	0.181472	0.464248	0.0509241	0.288766	0.356954	0.0122798	0.979081	0.998803
COPB_MOUSE	Q9JIF7	Copb1 Copb	YEAAGTLVTLSSAPTAIK	2	6.86228e+07	896.988	9	0.977964	0.99754	0.48464	0.409834	0.559446	0.0324397	0.459915	0.509365	0.010722	0.991067	0.998837
DHDH_MOUSE	Q9DBB8	Dhdh	AEFGFDLSHIPR	3	5.10177e+08	463.57	9	0.967886	0.997536	0.21817	0.183922	0.252418	0.0148516	0.208888	0.227452	0.00402498	0.990217	0.998991
BAAT_MOUSE	Q91X34	Baat	KNWTLLSYPGAGHLIEPPYTPLcQASR	3	1.90553e+07	1023.86	7	0.863639	0.997526	0.46916	0.272604	0.665716	0.0803283	0.440159	0.498161	0.011852	0.943729	0.999655
EMC1_MOUSE	Q8C7X2	Emc1 Kiaa0090	SLNPNLLAVVTESTDVHHER	4	3.12203e+07	558.541	9	0.965065	0.997522	0.22684	0.187981	0.265699	0.0168511	0.216291	0.237389	0.00457441	0.983683	0.999266
TTPA_MOUSE	Q8BWP5	Ttpa	RVQEAGVPQTPQPLTDAFLLR	2	6.37508e+06	1168.64	4	0.972086	0.997519	0.32933	0.172101	0.486559	0.0494051	0.28574	0.37292	0.013697	0.992539	0.99918
PGM1_MOUSE	Q9D0F9	Pgm1 Pgm2	INQDPQVMLAPLISIALK	3	1.28645e+08	655.38	9	0.979571	0.997517	0.2205	0.193158	0.247842	0.011857	0.210719	0.230281	0.00424145	0.991626	0.998883
ARGI1_MOUSE	Q61176	Arg1	GKFPDVPGFSWVTPcISAK	2	8.64071e+08	1047.03	9	0.954318	0.997513	0.18678	0.15253	0.22103	0.0148527	0.178628	0.194932	0.00353533	0.98895	0.99893
ALAT1_MOUSE	Q8QZR5	Gpt Gpt1	LTEQVFNEAPGIR	2	6.95997e+08	737.388	9	0.951659	0.997512	0.51653	0.404614	0.628446	0.0485326	0.492823	0.540237	0.0102805	0.981101	0.998922
GLRX5_MOUSE	Q80Y14	Glrx5	GTPEQPQcGFSNAVVQILR	2	7.02585e+07	1051.03	9	0.979846	0.997508	0.27911	0.242979	0.315241	0.0156684	0.265955	0.292265	0.00570479	0.992312	0.999246
EST3A_MOUSE	Q63880	Ces3a Es31	DASINPPMcLQDVER	2	2310329283	872.903	9	0.976649	0.997498	0.43833	0.362572	0.514088	0.0328527	0.414918	0.461742	0.0101526	0.9917	0.9988
ALBU_MOUSE	P07724	Alb Alb-1 Alb1	DDNPSLPPFERPEAEAMcTSFK	2	1.39122e+08	1269.57	9	0.96713	0.997498	0.27429	0.23059	0.31799	0.0189504	0.261477	0.287103	0.00555627	0.988741	0.999034
SPTN1_MOUSE	P16546	Sptan1 Spna2 Spta2	LQTASDESYKDPTNIQSK	2	10033694	1012.99	9	0.977933	0.997488	0.23676	0.205491	0.268029	0.01356	0.226141	0.247379	0.00460475	0.995122	0.998804
EIF3C_MOUSE	Q8R1B4	Eif3c Eif3s8	SEQDQAENEGEDSAVLMER	2	3.53685e+07	1068.95	5	0.970823	0.997486	0.37267	0.258561	0.486779	0.0410991	0.343416	0.401924	0.0105367	0.997098	0.998874
PGM1_MOUSE	Q9D0F9	Pgm1 Pgm2	FFGNLMDASK	2	1007461444	565.271	9	0.972372	0.997482	0.24238	0.207205	0.277555	0.0152539	0.232104	0.252656	0.00445635	0.989595	0.998943
ACON_MOUSE	Q99KI0	Aco2	VAVPSTIHcDHLIEAQVGGEK	4	3.58475e+08	565.79	9	0.962376	0.997479	0.14553	0.120347	0.170713	0.0109208	0.13861	0.15245	0.00300094	0.988851	0.999144
ENOA_MOUSE	P17182	Eno1 Eno-1	LAMQEFMILPVGASSFR	3	4.58918e+08	632.995	9	0.98803	0.997475	0.21233	0.190752	0.233908	0.00935718	0.202485	0.222175	0.00426946	0.994836	0.99882
AOXC_MOUSE	G3X982	Aox3 Aoh1	ASKPGLLASVAAVAAQK	3	6.21918e+08	527.982	9	0.976389	0.997472	0.44975	0.37826	0.52124	0.0310016	0.426873	0.472627	0.00992082	0.989713	0.998809
CP27A_MOUSE	Q9DBG1	Cyp27a1	DPSVFPEPNSFQPHR	3	4.77498e+08	585.281	5	0.996296	0.997471	0.59104	0.494806	0.687274	0.0346609	0.512157	0.669923	0.0284116	0.998198	0.998915
EF1B_MOUSE	O70251	Eef1b Eef1b2	YGPSSVEDTTGSGAADAK	2	2.63904e+07	856.884	9	0.976465	0.997469	0.17319	0.147997	0.198383	0.0109248	0.165121	0.181259	0.00349907	0.990573	0.998794
ALDOB_MOUSE	Q91Y97	Aldob Aldo2	YTPEQVAMATVTALHR	3	5495773944	596.642	9	0.978089	0.997457	0.54695	0.453339	0.640561	0.0405943	0.515971	0.577929	0.0134342	0.990143	0.998877
THIM_MOUSE	Q8BWT1	Acaa2	DMDLIDVNEAFAPQFLSVQK	3	4.5295e+08	760.712	9	0.980974	0.99744	0.16075	0.141143	0.180357	0.00850254	0.153323	0.168177	0.00322061	0.993486	0.99875
GRHPR_MOUSE	Q91Z53	Grhpr Glxr	VISTLSVGVDHLALDEIKK	4	1.16341e+08	510.045	9	0.957153	0.997439	0.25236	0.209028	0.295692	0.0187911	0.241557	0.263163	0.00468474	0.986444	0.999015
CY1_MOUSE	Q9D0M3	Cyc1	LSDYFPKPYPNPEAAR	2	301711165	932.965	9	0.975567	0.997439	0.1294	0.111538	0.147262	0.00774596	0.123361	0.135439	0.00261892	0.988947	0.999157
CPSM_MOUSE	Q8C196	Cps1	IAPSFAVESMEDALK	2	24576255889	804.403	9	0.990955	0.997436	0.15718	0.143287	0.171073	0.00602478	0.150126	0.164234	0.00305911	0.996039	0.999595
MDHM_MOUSE	P08249	Mdh2 Mor1	LTLYDIAHTPGVAADLSHIETR	3	1251763622	798.42	9	0.966174	0.99741	0.129	0.108443	0.149557	0.00891452	0.123156	0.134844	0.00253447	0.990242	0.998778
HEM2_MOUSE	P10518	Alad Lv	FAScFYGPFR	2	382714825	626.284	8	0.960407	0.997403	0.32841	0.264458	0.392362	0.0270452	0.313043	0.343777	0.00649855	0.988534	0.999007
DPYS_MOUSE	Q9EQF5	Dpys	AGNVVYGEPIAAGLGTDGR	2	331605645	908.963	9	0.983647	0.997399	0.31019	0.272445	0.347935	0.0163681	0.295365	0.325015	0.00642892	0.993798	0.999017
RL5_MOUSE	P47962	Rpl5	YLMEEDEDAYKK	2	371650302	767.342	9	0.951984	0.997399	0.10283	0.0832083	0.122452	0.00850898	0.0984211	0.107239	0.00191192	0.984626	0.998871
FTCD_MOUSE	Q91XD4	Ftcd	EAQELNLPVVGSQLVGLVPLK	3	1.45628e+08	735.095	9	0.98646	0.997393	0.33551	0.295797	0.375223	0.0172217	0.318732	0.352288	0.00727591	0.995773	0.999051
EF1A1_MOUSE	P10126	Eef1a1 Eef1a	SGDAAIVDMVPGKPMcVESFSDYPPLGR	3	2070536692	999.138	9	0.975031	0.997389	0.1905	0.163401	0.217599	0.0117517	0.181522	0.199478	0.00389329	0.993221	0.99879
EST1F_MOUSE	Q91WU0	Ces1f CesML1	LSIWGFFSTGDEHSR	3	6.89879e+07	580.278	9	0.96308	0.997388	0.56427	0.47391	0.65463	0.0391849	0.539268	0.589272	0.0108423	0.986047	0.998788
HMCS2_MOUSE	P54869	Hmgcs2	GTHMENAYDFYKPNLASEYPLVDGK	3	1151150617	953.781	9	0.984605	0.997386	0.32474	0.2867	0.36278	0.016496	0.309098	0.340382	0.00678322	0.99529	0.998782
ESTD_MOUSE	Q9R0P3	Esd Es10 Sid478	SGYQQAASEHGLVVIAPDTSPR	2	2.38696e+08	1142.07	9	0.978567	0.997386	0.17955	0.156259	0.202841	0.0101003	0.171011	0.188089	0.00370301	0.992557	0.998923
AT1A1_MOUSE	Q8VDN2	Atp1a1	AcVVHGSDLKDMTSEELDDILR	4	8.74219e+07	626.551	8	0.953538	0.997379	0.19096	0.150617	0.231303	0.017061	0.182401	0.199519	0.00361975	0.979589	0.998811
DPYS_MOUSE	Q9EQF5	Dpys	IVNDDFSQVADVLVEDGVVR	2	1.39235e+08	1095.06	9	0.97267	0.997376	0.43558	0.368364	0.502796	0.0291481	0.415296	0.455864	0.0087963	0.995009	0.998779
ESTD_MOUSE	Q9R0P3	Esd Es10 Sid478	MSIFGHSMGGHGALIcALK	4	2.80537e+08	497.498	9	0.970055	0.997374	0.19164	0.161356	0.221924	0.0131328	0.182563	0.200717	0.00393624	0.98678	0.998695
1433E_MOUSE	P62259	Ywhae	AAFDDAIAELDTLSEESYK	3	3.97353e+07	696.66	9	0.986509	0.997351	0.36233	0.319654	0.405006	0.0185064	0.344417	0.380243	0.00776785	0.994672	0.998843
GCKR_MOUSE	Q91X44	Gckr	VQEVLKEPDGGLVVLSGGGTSGR	3	1.05986e+08	752.073	9	0.973388	0.997343	0.26411	0.226456	0.301764	0.0163289	0.25217	0.27605	0.00517793	0.992683	0.998895
F16P1_MOUSE	Q9QXD6	Fbp1 Fbp Fbp3	AQGTGELTQLLNSLcTAIK	3	1.7185e+08	673.358	9	0.977672	0.997341	0.33786	0.286004	0.389716	0.0224875	0.320544	0.355176	0.00750928	0.989163	0.998728
THIM_MOUSE	Q8BWT1	Acaa2	TNVSGGAIALGHPLGGSGSR	3	8344302467	603.318	8	0.977789	0.997339	0.117	0.102957	0.131043	0.00593884	0.112069	0.121931	0.00208516	0.996519	0.99918
PRS4_MOUSE	P62192	Psmc1	APQETYADIGGLDNQIQEIK	2	4.11158e+07	1102.05	9	0.980808	0.997336	0.46025	0.395945	0.524555	0.0278858	0.435994	0.484506	0.0105185	0.992401	0.998982
CH60_MOUSE	P63038	Hspd1 Hsp60	ISSVQSIVPALEIANAHR	2	5.07952e+08	953.031	9	0.969199	0.997335	0.13918	0.11811	0.16025	0.00913686	0.132783	0.145577	0.00277393	0.992499	0.998823
NCEH1_MOUSE	Q8BLF1	Nceh1 Aadacl1 Kiaa1363	LVPQVYFPEQIHDVIR	3	32235867	651.691	5	0.933191	0.997324	1.15145	0.30406	1.99884	0.305207	0.966124	1.33678	0.0667494	0.991584	0.999481
SPRE_MOUSE	Q64105	Spr	TVVNISSLcALQPYK	2	3.16388e+08	846.953	9	0.957537	0.997319	0.22316	0.180213	0.266107	0.0186238	0.212556	0.233764	0.00459861	0.980147	0.998663
CALR_MOUSE	P14211	Calr	IDNSQVESGSLEDDWDFLPPKK	3	1109197428	840.403	9	0.985753	0.997317	0.36568	0.324925	0.406435	0.0176733	0.347904	0.383456	0.00770855	0.994633	0.998718
CPSM_MOUSE	Q8C196	Cps1	TVLmNPNIASVQTNEVGLK	2	6.79683e+08	1022.54	9	0.963807	0.997315	0.13871	0.116647	0.160773	0.00956781	0.132348	0.145072	0.00275899	0.991865	0.99883
VDAC1_MOUSE	Q60932	Vdac1 Vdac5	WTEYGLTFTEK	2	3.87062e+08	687.832	8	0.974239	0.997307	0.17403	0.151663	0.196397	0.00945888	0.166176	0.181884	0.00332162	0.993311	0.999072
XYLB_MOUSE	Q3TNA1	Xylb	SAPQPSLAATPNPGASQVYAALLPR	2	9.68125e+07	1239.16	9	0.978729	0.997304	0.21221	0.18169	0.24273	0.0132348	0.201796	0.222624	0.00451624	0.991875	0.998694
MAAI_MOUSE	Q9WVL0	Gstz1 Maai	MISDLIASGIQPLQNLSVLK	3	4.41953e+08	714.073	9	0.970714	0.997303	0.2382	0.20405	0.27235	0.0148093	0.227314	0.249086	0.00472086	0.991204	0.998697
G6PI_MOUSE	P06745	Gpi Gpi1	MIPcDFLIPVQTQHPIR	2	4.14474e+07	1033.04	7	0.92051	0.997295	0.14766	0.101209	0.194111	0.0189835	0.139046	0.156274	0.00352016	0.964489	0.998881
NPM_MOUSE	Q61937	Npm1	MSVQPTVSLGGFEITPPVVLR	2	2.01138e+08	1114.11	9	0.968385	0.997291	0.2703	0.229653	0.310947	0.0176267	0.258007	0.282593	0.00533081	0.987568	0.998763
ARGI1_MOUSE	Q61176	Arg1	VSVVLGGDHSLAVGSISGHAR	4	5058235817	505.275	9	0.970519	0.997289	0.21624	0.184375	0.248105	0.0138182	0.205587	0.226893	0.00461948	0.989194	0.999046
SDHB_MOUSE	Q9CQA3	Sdhb	YLGPAVLMQAYR	2	7.78224e+08	691.368	9	0.975185	0.997285	0.20639	0.178314	0.234466	0.0121752	0.196992	0.215788	0.00407535	0.990239	0.999182
TERA_MOUSE	Q01853	Vcp	VVETDPSPYcIVAPDTVIHcEGEPIKR	4	4.16266e+07	771.131	6	0.923252	0.997282	0.33212	0.231992	0.432248	0.0389517	0.313475	0.350765	0.0072531	0.977999	0.99949
CP27A_MOUSE	Q9DBG1	Cyp27a1	EADNPGILHPFGSVPFGYGVR	2	1.3482e+08	1115.06	9	0.976936	0.997281	0.39592	0.338559	0.453281	0.0248747	0.375993	0.415847	0.0086412	0.989723	0.998692
ARGI1_MOUSE	Q61176	Arg1	DHGDLAFVDVPNDSSFQIVK	2	1485468617	1102.04	9	0.99175	0.997274	0.25023	0.2286	0.27186	0.00937999	0.238031	0.262429	0.0052903	0.996599	0.998725
PYC_MOUSE	Q05920	Pc Pcx	SGNSDVYENEIPGGQYTNLHFQAHSMGLGSK	3	1.42811e+08	1113.18	9	0.983165	0.997271	0.11386	0.10021	0.12751	0.00591935	0.10839	0.11933	0.00237188	0.994037	0.998666
ENPL_MOUSE	P08113	Hsp90b1 Grp94 Tra-1 Tra1	FQSSHHSTDITSLDQYVER	4	5.56618e+08	563.266	8	0.993569	0.997268	0.43367	0.388607	0.478733	0.0190573	0.40398	0.46336	0.0125558	0.997252	0.998707
HS90B_MOUSE	P11499	Hsp90ab1 Hsp84 Hsp84-1 Hspcb	HLEINPDHPIVETLR	4	1.18579e+08	446.493	8	0.955447	0.997266	0.53562	0.416503	0.654737	0.0503744	0.508279	0.562961	0.0115626	0.986655	0.998824
SUMO2_MOUSE	P61957	Sumo2 Smt3b Smt3h2	VAGQDGSVVQFK	2	2.01732e+08	617.825	5	0.986296	0.997266	1.15668	0.829569	1.48379	0.117817	1.01369	1.29967	0.0515	0.993959	0.998851
ACSF2_MOUSE	Q8VCW8	Acsf2	HPQVQEAQVVGVKDER	2	55983300	909.976	9	0.979653	0.997266	0.19037	0.166694	0.214046	0.0102669	0.181106	0.199634	0.0040172	0.993366	0.998692
RL19_MOUSE	P84099	Rpl19	VWLDPNETNEIANANSR	2	3.94348e+08	971.966	9	0.861546	0.997264	0.1397	0.100317	0.179083	0.0170786	0.133114	0.146286	0.00285619	0.959586	0.998745
GYS2_MOUSE	Q8VCB3	Gys2	SPDDScNQLTQFLYGFcK	2	6.71475e+07	1090.47	9	0.970844	0.997263	0.2718	0.224486	0.319114	0.0205178	0.258077	0.285523	0.00595083	0.993193	0.998637
PRDX6_MOUSE	O08709	Prdx6 Aop2 Ltw4 Prdx5	KGESVMVVPTLSEEEAK	3	1575164959	611.649	9	0.98851	0.997251	0.29922	0.268353	0.330087	0.0133854	0.284379	0.314061	0.00643583	0.995026	0.998809
NDUA9_MOUSE	Q9DC69	Ndufa9	WLSSEIEETKPAK	3	1.7706e+08	506.6	8	0.946535	0.997251	0.20919	0.170476	0.247904	0.016372	0.199956	0.218424	0.00390502	0.97495	0.998974
TGM2_MOUSE	P21981	Tgm2	GLLIEPAANSYLLAER	3	1.83534e+07	577.321	9	0.96294	0.99725	0.29322	0.234969	0.351471	0.0252605	0.278071	0.308369	0.00656955	0.983763	0.998708
MAAI_MOUSE	Q9WVL0	Gstz1 Maai	MISDLIASGIQPLQNLSVLK	2	843780035	1070.61	9	0.97826	0.99725	0.22955	0.200612	0.258488	0.0125488	0.218968	0.240132	0.00458899	0.992039	0.999587
F16P1_MOUSE	Q9QXD6	Fbp1 Fbp Fbp3	KKFPPDGSAPYGAR	3	7.8795e+08	497.597	9	0.979595	0.997229	0.32963	0.287496	0.371764	0.0182716	0.313768	0.345492	0.00687854	0.991468	0.999467
ALDOB_MOUSE	Q91Y97	Aldob Aldo2	KYTPEQVAMATVTALHR	4	5.21866e+08	479.757	9	0.962588	0.997223	0.45646	0.371383	0.541537	0.0368936	0.434232	0.478688	0.00963901	0.987879	0.999026
NIT2_MOUSE	Q9JHW2	Nit2 D16Ertd502e	AVDNQVYVATASPAR	2	4.33176e+08	781.402	9	0.98796	0.997222	0.20882	0.187697	0.229943	0.00916004	0.198533	0.219107	0.00446081	0.994965	0.998831
SQOR_MOUSE	Q9R112	Sqor Sqrdl	SPVADSAGWVDVDKETLQHK	3	51862320	728.031	9	0.990881	0.997216	0.75802	0.665449	0.850591	0.0401435	0.70753	0.80851	0.0218949	0.995746	0.998609
PYC_MOUSE	Q05920	Pc Pcx	GTPLDTEVPLER	2	2013835411	663.849	9	0.974615	0.997213	0.20594	0.177738	0.234142	0.0122296	0.196381	0.215499	0.00414546	0.990153	0.998623
CPT1A_MOUSE	P97742	Cpt1a Cpt-1 Cpt1	IPGEETDTIQHVK	3	3.78171e+08	489.588	9	0.956745	0.997211	0.51457	0.397013	0.632127	0.0509785	0.487057	0.542083	0.0119309	0.98622	0.999045
HAP28_MOUSE	Q3UHX2	Pdap1	KGVEGLIDIENPNR	2	7.10236e+06	777.418	5	0.972794	0.997202	0.48607	0.351069	0.621071	0.0486236	0.441682	0.530458	0.0159874	0.9873	0.998762
ESTD_MOUSE	Q9R0P3	Esd Es10 Sid478	SGYQQAASEHGLVVIAPDTSPR	3	7.44104e+08	761.717	9	0.993831	0.997201	0.185	0.171665	0.198335	0.00578259	0.175838	0.194162	0.00397315	0.997329	0.998603
CPSM_MOUSE	Q8C196	Cps1	SAYALGGLGSGIcPNKETLIDLGTK	3	3413448935	845.776	9	0.977987	0.9972	0.12717	0.109438	0.144902	0.00768928	0.12086	0.13348	0.00273644	0.994384	0.998871
MAAI_MOUSE	Q9WVL0	Gstz1 Maai	YcVGDEVSMADVcLVPQVANAER	2	3.77007e+08	1291.59	9	0.978595	0.997198	0.17125	0.147232	0.195268	0.0104154	0.162393	0.180107	0.00384099	0.993782	0.998764
AL1A1_MOUSE	P24549	Aldh1a1 Ahd-2 Ahd2 Aldh1	YVLGNPLTPGINQGPQIDKEQHDK	3	1088635171	887.793	9	0.981973	0.997196	0.26002	0.227986	0.292054	0.0138917	0.247314	0.272726	0.00550979	0.99209	0.998601
ENOA_MOUSE	P17182	Eno1 Eno-1	DATNVGDEGGFAPNILENK	2	2196993861	980.966	9	0.98535	0.997192	0.23952	0.212799	0.266241	0.0115876	0.227739	0.251301	0.00510867	0.994736	0.998699
NDKA_MOUSE	P15532	Nme1 Nm23	TFIAIKPDGVQR	2	1147908405	672.885	9	0.979429	0.997182	0.26976	0.236162	0.303358	0.01457	0.257549	0.281971	0.00529522	0.993044	0.998734
EST3B_MOUSE	Q8VCU1	Ces3b Gm4738	MVNVFLGIPFAQAPVGPLR	2	2.24676e+08	1013.57	9	0.979793	0.997178	0.31398	0.273376	0.354584	0.0176082	0.298703	0.329257	0.00662501	0.991454	0.99902
ALAT1_MOUSE	Q8QZR5	Gpt Gpt1	VLcVINPGNPTGQVQTR	2	4.19683e+08	926.989	9	0.977767	0.997178	0.50779	0.426578	0.589002	0.0352175	0.47875	0.53683	0.0125933	0.990836	0.998655
ACSM1_MOUSE	Q91VA0	Acsm1 Bucs1 Lae Macs1	FPTLEHcTTGGESLLPEEYEQWK	2	9.34745e+07	1376.13	9	0.977555	0.997174	0.14745	0.126643	0.168257	0.00902311	0.14015	0.15475	0.00316547	0.992842	0.998648
MET7B_MOUSE	Q9DD20	Mettl7b	VLRPGGLLFFWEHVAEPQGSR	3	1.37933e+08	799.094	8	0.88866	0.997171	0.49046	0.310768	0.670152	0.0759919	0.45888	0.52204	0.0133553	0.965273	0.998611
ATPB_MOUSE	P56480	Atp5f1b Atp5b	IPSAVGYQPTLATDMGTMQER	3	2253650272	756.033	9	0.990903	0.99717	0.12044	0.110112	0.130768	0.00447894	0.114558	0.126322	0.00255075	0.995935	0.99865
DYR_MOUSE	P00375	Dhfr	IMQEFESDTFFPEIDLGK	2	7.17349e+07	1073.51	9	0.974192	0.997165	0.29275	0.251546	0.333954	0.0178683	0.278845	0.306655	0.0060297	0.992956	0.999252
ACTB_MOUSE	P60710	Actb	SYELPDGQVITIGNER	2	6386407455	895.95	7	0.98357	0.997165	0.2359	0.204138	0.267662	0.0129805	0.222604	0.249196	0.00543375	0.992704	0.99865
HYES_MOUSE	P34914	Ephx2 Eph2	AcGANLPENFSISQIFSQAMAAR	2	3.50224e+08	1242.09	9	0.988852	0.997159	0.30532	0.274587	0.336053	0.0133275	0.289659	0.320981	0.00679131	0.995681	0.99916
ALBU_MOUSE	P07724	Alb Alb-1 Alb1	AADKDTcFSTEGPNLVTR	2	1200254813	991.468	9	0.977258	0.997155	0.36095	0.306731	0.415169	0.0235122	0.340904	0.380996	0.00869284	0.990029	0.999199
MDHC_MOUSE	P14152	Mdh1 Mor2	NVIIWGNHSSTQYPDVNHAK	3	3023867792	760.71	8	0.995168	0.997151	0.17528	0.163825	0.186735	0.00484429	0.166556	0.184004	0.0036893	0.998707	0.999081
AL1L1_MOUSE	Q8R0Y6	Aldh1l1 Fthfd	ETAMINWDQPAEAIHNWIR	3	1179912759	765.704	9	0.986588	0.99715	0.30528	0.271713	0.338847	0.0145563	0.289737	0.320823	0.00674034	0.994492	0.998824
PGK1_MOUSE	P09411	Pgk1 Pgk-1	ALESPERPFLAILGGAK	2	8.32983e+08	885.001	9	0.976727	0.997149	0.20407	0.176708	0.231432	0.0118656	0.194354	0.213786	0.00421318	0.994033	0.99892
TPIS_MOUSE	P17751	Tpi1 Tpi	VVLAYEPVWAIGTGK	3	3.25898e+08	534.968	9	0.957	0.997146	0.24763	0.203874	0.291386	0.0189749	0.236676	0.258584	0.00475017	0.992091	0.998797
MDHM_MOUSE	P08249	Mdh2 Mor1	ANTFVAELK	2	1367994441	496.774	9	0.972097	0.997135	0.18839	0.16152	0.21526	0.0116521	0.179499	0.197281	0.0038555	0.989406	0.999378
DHE3_MOUSE	P26443	Glud1 Glud	KGFIGPGIDVPAPDMSTGER	3	2771103449	682.01	9	0.972126	0.997133	0.13228	0.112528	0.152032	0.00856543	0.125616	0.138944	0.00288966	0.988356	0.998812
TKT_MOUSE	P40142	Tkt	ILATPPQEDAPSVDIANIR	2	1128263894	1010.54	9	0.979386	0.997132	0.13345	0.116913	0.149987	0.00717125	0.126952	0.139948	0.00281802	0.993937	0.999068
ATPA_MOUSE	Q03265	Atp5f1a Atp5a1	RTGAIVDVPVGEELLGR	3	438499045	594.335	9	0.990222	0.997132	0.14368	0.13014	0.15722	0.0058716	0.136574	0.150786	0.00308136	0.995616	0.998829
PGK1_MOUSE	P09411	Pgk1 Pgk-1	SVVLMSHLGRPDGVPMPDKYSLEPVAAELK	4	4.72847e+08	809.677	9	0.986917	0.997132	0.15148	0.135463	0.167497	0.00694562	0.143754	0.159206	0.00335034	0.995736	0.999024
PLPHP_MOUSE	Q9Z2Y8	Plpbp Prosc	LMAVPNLSMLETVDSVK	2	1.54098e+08	923.986	9	0.981403	0.997124	0.37757	0.332588	0.422552	0.0195063	0.359821	0.395319	0.00769703	0.995756	0.998684
EPIPL_MOUSE	Q8R0W0	Eppk1 EPPK	YQAGGLTVHDVTTTLTSLLAR	3	26373935	739.734	9	0.962554	0.997122	1.05168	0.781185	1.32217	0.1173	0.980157	1.1232	0.0310159	0.981991	0.999147
BIP_MOUSE	P20029	Hspa5 Grp78	VEIIANDQGNR	2	5.03342e+08	614.818	9	0.977138	0.997117	0.71957	0.578869	0.860271	0.0610149	0.670967	0.768173	0.0210768	0.988732	0.99878
EF1A1_MOUSE	P10126	Eef1a1 Eef1a	SGDAAIVDMVPGKPMcVESFSDYPPLGR	4	2.06716e+08	749.605	9	0.990875	0.997115	0.18994	0.173201	0.206679	0.00725896	0.180416	0.199464	0.00413017	0.996149	0.999071
AAAD_MOUSE	Q99PG0	Aadac Aada	VQALIYPALQALDTNVPSQQEGSHFPVLTR	3	3.46765e+08	1098.25	9	0.992251	0.997114	0.36425	0.332072	0.396428	0.0139542	0.344627	0.383873	0.00850951	0.996288	0.998989
ASSY_MOUSE	P16460	Ass1 Ass	TQDPAKAPNSPDVLEIEFKK	4	2405376814	557.546	9	0.979711	0.997113	0.27682	0.241789	0.311851	0.015191	0.263175	0.290465	0.00591707	0.992054	0.999191
EF1A1_MOUSE	P10126	Eef1a1 Eef1a	KDGSASGTTLLEALDcILPPTRPTDKPLR	4	1061676242	781.418	9	0.987509	0.99711	0.17591	0.158234	0.193586	0.00766524	0.167172	0.184648	0.00378911	0.996296	0.998836
UDB17_MOUSE	P17717	Ugt2b17 Ugt2b5	ANAIAWALAQIPQK	3	5.73633e+08	498.952	9	0.961991	0.997102	0.37718	0.306108	0.448252	0.0308203	0.358992	0.395368	0.00788724	0.987708	0.998617
PTCD3_MOUSE	Q14C51	Ptcd3 Mrps39	IPALQILR	2	3.79924e+07	462.305	8	0.923202	0.9971	0.11335	0.0834928	0.143207	0.0126266	0.108072	0.118628	0.00223187	0.972384	0.99888
QCR2_MOUSE	Q9DB77	Uqcrc2	YEDSNNLGTSHLLR	2	398059560	809.895	9	0.982648	0.997096	0.18554	0.16371	0.20737	0.00946657	0.176753	0.194327	0.00381046	0.991889	0.999229
HS90B_MOUSE	P11499	Hsp90ab1 Hsp84 Hsp84-1 Hspcb	YHTSQSGDEMTSLSEYVSR	3	900078480	726.32	9	0.978466	0.997094	0.5615	0.467259	0.655741	0.0408678	0.527695	0.595305	0.0146594	0.990445	0.998833
RGN_MOUSE	Q64374	Rgn Smp30	HQGSLYSLFPDHSVK	2	1075461509	857.931	9	0.98121	0.997092	0.18914	0.16602	0.21226	0.010026	0.18028	0.198	0.00384234	0.995821	0.998656
ALDH2_MOUSE	P47738	Aldh2 Ahd-1 Ahd1	KTFPTVNPSTGEVIcQVAEGNKEDVDK	4	1159754755	741.367	9	0.986453	0.997092	0.36596	0.321891	0.410029	0.0191107	0.345998	0.385922	0.0086564	0.993726	0.99855
PSA1_MOUSE	Q9R1P4	Psma1	AQPSQAAEEPAEKADEPMEH	3	1.51515e+08	722.32	9	0.97925	0.997083	0.27284	0.232532	0.313148	0.0174797	0.258244	0.287436	0.00632945	0.991549	0.998969
GSTM1_MOUSE	P10649	Gstm1	LGLDFPNLPYLIDGSHK	3	11849965333	633.672	9	0.975365	0.997077	0.22116	0.190307	0.252013	0.0133795	0.210868	0.231452	0.00446308	0.994636	0.998762
QCR2_MOUSE	Q9DB77	Uqcrc2	ITSEELHYFVQNHFTSAR	4	7.74311e+08	545.52	9	0.967319	0.997077	0.17125	0.144281	0.198219	0.0116952	0.162869	0.179631	0.00363445	0.986737	0.999867
EIF3D_MOUSE	O70194	Eif3d Eif3s7	NMVQFNLQTLPK	2	1.03208e+08	716.884	8	0.930256	0.997074	0.30002	0.234542	0.365498	0.0276908	0.286078	0.313962	0.00589623	0.979237	0.999078
PCCB_MOUSE	Q99MN9	Pccb	GHQDVEAAQAEYVEK	3	1.59176e+08	558.597	9	0.984877	0.997074	0.17888	0.159019	0.198741	0.00861287	0.170114	0.187646	0.00380117	0.993505	0.999009
PCCB_MOUSE	Q99MN9	Pccb	GHQDVEAAQAEYVEK	2	7.47629e+07	837.392	9	0.985815	0.997064	0.13595	0.120313	0.151587	0.00678102	0.128966	0.142934	0.0030287	0.994397	0.998975
DHB5_MOUSE	P70694	Akr1c6 Hsd17b5	YKPVcNQVEcHPYLNQGK	2	2.22236e+08	1117.53	9	0.949881	0.997063	0.22249	0.17455	0.27043	0.0207893	0.210965	0.234015	0.00499768	0.989101	0.998605
ADHX_MOUSE	P28474	Adh5 Adh-2 Adh2	AKEFGASEcISPQDFSK	3	9.40933e+08	634.296	9	0.986335	0.997061	0.23493	0.208684	0.261176	0.0113817	0.223244	0.246616	0.00506758	0.996396	0.998815
EST2A_MOUSE	Q8QZR3	Ces2a Ces6	FAPPEDPEPWSGVR	2	1176698059	792.378	9	0.973061	0.99706	0.31833	0.269824	0.366836	0.0210345	0.302378	0.334282	0.00691765	0.990128	0.998986
TERA_MOUSE	Q01853	Vcp	KYEMFAQTLQQSR	2	2.16685e+08	815.406	9	0.974723	0.997057	0.51147	0.428028	0.594912	0.0361848	0.482978	0.539962	0.0123557	0.988366	0.999066
AL1A1_MOUSE	P24549	Aldh1a1 Ahd-2 Ahd2 Aldh1	IGPALScGNTVVVKPAEQTPLTALHLASLIK	3	4.10354e+08	1066.94	9	0.969567	0.997055	0.19681	0.166169	0.227451	0.0132875	0.187031	0.206589	0.00424051	0.988829	0.998927
PRDX6_MOUSE	O08709	Prdx6 Aop2 Ltw4 Prdx5	PGGLLLGDEAPNFEANTTIGR	3	8.90624e+08	714.699	9	0.984932	0.997054	0.25889	0.230567	0.287213	0.0122825	0.245843	0.271937	0.00565784	0.995332	0.998743
GCDH_MOUSE	Q60759	Gcdh	HAMNLEAVNTYEGTHDIHALILGR	4	665688380	669.589	9	0.968943	0.99705	0.26162	0.221861	0.301379	0.0172416	0.248624	0.274616	0.00563567	0.988618	0.99891
HS90B_MOUSE	P11499	Hsp90ab1 Hsp84 Hsp84-1 Hspcb	VFIMDScDELIPEYLNFIR	3	69273384	792.053	9	0.964362	0.997047	0.61774	0.512345	0.723135	0.0457047	0.586922	0.648558	0.0133642	0.986329	0.998785
CH60_MOUSE	P63038	Hspd1 Hsp60	LVQDVANNTNEEAGDGTTTATVLAR	3	1543907156	854.088	9	0.977293	0.997045	0.12305	0.106922	0.139178	0.0069938	0.116966	0.129134	0.0026385	0.99445	0.998578
ALBU_MOUSE	P07724	Alb Alb-1 Alb1	RPcFSALTVDETYVPK	2	1477640722	941.972	9	0.973873	0.997045	0.28527	0.239114	0.331426	0.0200156	0.270321	0.300219	0.00648261	0.987141	0.998533
DHE3_MOUSE	P26443	Glud1 Glud	KGFIGPGIDVPAPDMSTGER	2	1145258284	1022.51	9	0.958618	0.997035	0.12733	0.10546	0.1492	0.00948414	0.121115	0.133545	0.00269494	0.987572	0.998713
SND1_MOUSE	Q78PY7	Snd1	AAATQPDGKDTPDEPWAFPAR	3	1.36419e+08	747.691	9	0.977059	0.997028	0.24976	0.213037	0.286483	0.0159248	0.236638	0.262882	0.00569032	0.988679	0.998783
FGGY_MOUSE	A2AJL3	Fggy	IGNLVLLPGAALGIGLTPEAAR	2	7.55604e+07	1058.63	9	0.985827	0.997025	0.27074	0.239511	0.301969	0.0135423	0.256389	0.285091	0.00622346	0.993181	0.998816
3HIDH_MOUSE	Q99L13	Hibadh	HGYPLILYDVFPDVcK	3	2.90072e+08	645.994	9	0.973694	0.997023	0.12745	0.107628	0.147272	0.00859576	0.121089	0.133811	0.00275838	0.988681	0.9986
ECHM_MOUSE	Q8BH95	Echs1	AQFGQPEILLGTIPGAGGTQR	2	1083054300	1056.07	9	0.982123	0.997018	0.13268	0.117052	0.148308	0.00677688	0.126209	0.139151	0.00280619	0.995667	0.999072
LRC47_MOUSE	Q505F5	Lrrc47 Kiaa1185	NALGPGLSPELGPLPALR	2	1.58443e+07	886.507	5	0.98618	0.997013	0.38307	0.313689	0.452451	0.0249893	0.352145	0.413995	0.0111384	0.998311	0.998696
SND1_MOUSE	Q78PY7	Snd1	VMQVLNADAIVVK	2	259770064	700.403	8	0.979585	0.997004	0.21711	0.190411	0.243809	0.0112909	0.207585	0.226635	0.00402792	0.99067	0.998764
PSMD2_MOUSE	Q8VDM4	Psmd2	DKTPVQSQQPSATTPSGADEK	3	2.62084e+07	724.685	9	0.972427	0.996999	0.56082	0.449041	0.672599	0.0484732	0.524621	0.597019	0.0156979	0.986197	0.998628
AL1A1_MOUSE	P24549	Aldh1a1 Ahd-2 Ahd2 Aldh1	YVLGNPLTPGINQGPQIDKEQHDK	2	1.68733e+08	1331.19	9	0.976912	0.996997	0.2475	0.213128	0.281872	0.0149053	0.235143	0.259857	0.0053588	0.991082	0.998976
CAND1_MOUSE	Q6ZQ38	Cand1 D10Ertd516e Kiaa0829	VALVTFNSAAHNKPSLIR	3	2.48595e+07	646.702	6	0.970528	0.996995	0.27004	0.220069	0.320011	0.0194395	0.255312	0.284768	0.00572931	0.99013	0.999254
ACADS_MOUSE	Q07417	Acads	IGcFALSEPGNGSDAGAASTTAR	2	1.82641e+08	1105.51	9	0.992701	0.996994	0.12941	0.119132	0.139688	0.00445715	0.122657	0.136163	0.00292851	0.997684	0.998722
RGN_MOUSE	Q64374	Rgn Smp30	VAVDAPVSSVALR	2	8384336022	642.37	9	0.986296	0.996992	0.22882	0.203627	0.254013	0.010925	0.217324	0.240316	0.00498529	0.993802	0.99851
LDHA_MOUSE	P06151	Ldha Ldh-1 Ldh1	DLADELALVDVMEDKLK	2	1.43169e+08	958.998	9	0.97618	0.996989	0.36906	0.311695	0.426425	0.0248765	0.350004	0.388116	0.00826361	0.991077	0.998797
M2GD_MOUSE	Q9DBT9	Dmgdh	LEEETGQVVGFHQPGSIR	2	2.42329e+08	992	9	0.971011	0.996981	0.14956	0.12692	0.1722	0.00981791	0.142223	0.156897	0.00318182	0.992918	0.999234
QCR1_MOUSE	Q9CZ13	Uqcrc1	YFYDQcPAVAGYGPIEQLPDYNR	3	1.83922e+08	912.751	9	0.981437	0.996978	0.13945	0.12217	0.15673	0.00749365	0.132151	0.146749	0.00316526	0.992057	0.998617
TPM1_MOUSE	P58771	Tpm1 Tpm-1 Tpma	YSQKEDKYEEEIK	3	150489150	563.605	4	0.890662	0.996971	0.37854	0.131038	0.626042	0.0777711	0.301995	0.455085	0.0240524	0.955867	0.998579
AMPL_MOUSE	Q9CPY7	Lap3 Lapep	LNLPINIIGLAPLcENMPSGK	2	3.41516e+08	1132.61	9	0.978344	0.996969	0.26585	0.230823	0.300877	0.0151894	0.252129	0.279571	0.00595003	0.991503	0.998559
DHSO_MOUSE	Q64442	Sord Sdh1	AAPAkGENLSLVVHGPGDIR	3	1164139288	681.704	9	0.990056	0.996967	0.27153	0.245643	0.297417	0.0112258	0.256991	0.286069	0.00630497	0.995279	0.998644
ACADL_MOUSE	P51174	Acadl	cIGAIAMTEPGAGSDLQGVR	2	2.06985e+08	1001.99	9	0.980584	0.996964	0.13151	0.114757	0.148263	0.00726497	0.124549	0.138471	0.00301853	0.991596	0.998947
ATPA_MOUSE	Q03265	Atp5f1a Atp5a1	FENAFLSHVISQHQSLLGNIR	4	3806342839	603.321	9	0.967056	0.996963	0.11817	0.0998185	0.136521	0.00795813	0.112306	0.124034	0.00254289	0.990938	0.998522
M2GD_MOUSE	Q9DBT9	Dmgdh	AWGSEMNcDTNPLEAGLEYFVK	2	1.55835e+08	1266.06	9	0.964102	0.99696	0.17765	0.147386	0.207914	0.0131239	0.168784	0.186516	0.00384454	0.988781	0.998838
G3P_MOUSE	P16858	Gapdh Gapd	VIISAPSADAPMFVmGVNHEK	2	4.20108e+07	1115.06	9	0.97643	0.996958	0.19936	0.172859	0.225861	0.011492	0.189313	0.209407	0.00435678	0.993689	0.998717
AK1A1_MOUSE	Q9JII6	Akr1a1 Akr1a4	HIDcASVYGNETEIGEALK	2	2.10129e+08	1053.49	9	0.988813	0.996946	0.23646	0.21289	0.26003	0.010221	0.223751	0.249169	0.00551127	0.995105	0.998891
RIDA_MOUSE	P52760	Rida Hrp12	APAAIGPYSQAVQVDR	2	9256924817	821.931	9	0.994344	0.996942	0.20045	0.186114	0.214786	0.00621663	0.189915	0.210985	0.00456842	0.997215	0.998989
RL4_MOUSE	Q9D8E6	Rpl4	IEEVPELPLVVEDKVEGYKK	4	3.13863e+08	579.07	9	0.986903	0.996937	0.13664	0.122552	0.150728	0.00610932	0.129676	0.143604	0.00301994	0.994547	0.999196
AL1A7_MOUSE	O35945	Aldh1a7 Aldh-pb	LGPALScGNTVVVKPAEQTPLTALHMASLIK	3	59678985	1072.92	9	0.992086	0.996935	0.24445	0.224141	0.264759	0.00880707	0.231258	0.257642	0.00572087	0.996971	0.998572
ROA1_MOUSE	P49312	Hnrnpa1 Fli-2 Hnrpa1 Tis	KIFVGGIKEDTEEHHLR	5	86470304	402.418	6	0.944001	0.996929	0.34607	0.207718	0.484422	0.0538211	0.315249	0.376891	0.01199	0.977166	0.999475
HNRPF_MOUSE	Q9Z2X1	Hnrnpf Hnrpf	YGDSEFTVQSTTGHcVHMR	4	224244625	553.744	4	0.972102	0.996913	0.6325	0.381164	0.883836	0.0789758	0.552805	0.712195	0.0250421	0.992654	0.998773
DHE3_MOUSE	P26443	Glud1 Glud	ELEDFKLQHGSILGFPK	4	5.32291e+08	490.265	9	0.953716	0.99691	0.17533	0.141769	0.208891	0.0145538	0.166251	0.184409	0.00393713	0.977921	0.99896
GSTA3_MOUSE	P30115	Gsta3 Gstyc	SDGSLMFQQVPMVEIDGMK	3	6.73532e+08	704.665	9	0.976639	0.996909	0.2149	0.18494	0.24486	0.012992	0.20417	0.22563	0.00465289	0.9943	0.998598
M2GD_MOUSE	Q9DBT9	Dmgdh	LEEETGQVVGFHQPGSIR	3	9.70977e+08	661.669	9	0.984818	0.996905	0.15411	0.136819	0.171401	0.00749835	0.146209	0.162011	0.00342634	0.993793	0.998604
HBB1_MOUSE	P02088	Hbb-b1	LHVDPENFR	2	7348306200	563.786	9	0.983487	0.9969	0.02874	0.0262499	0.0312301	0.00107982	0.0276525	0.0298275	0.000471611	0.996233	0.998493
LGUL_MOUSE	Q9CPU0	Glo1	GFGHIGIAVPDVYSAcK	3	8.50115e+08	597.635	9	0.989108	0.996899	0.2437	0.218759	0.268641	0.0108156	0.230677	0.256723	0.00564752	0.995704	0.998926
MARC1_MOUSE	Q9CW42	Mtarc1 Marc1 Mosc1	DLLLPITPPATNPLLQcR	2	2.97728e+08	1016.57	9	0.958609	0.99689	0.35678	0.288722	0.424838	0.0295133	0.33843	0.37513	0.00795734	0.986599	0.998539
PTN11_MOUSE	P35235	Ptpn11	IQNTGDYYDLYGGEK	2	2.0881e+07	868.394	4	0.940321	0.996885	0.55194	0.0572109	1.04667	0.155456	0.433737	0.670143	0.0371421	0.980694	0.998942
ATPA_MOUSE	Q03265	Atp5f1a Atp5a1	FENAFLSHVISQHQSLLGNIR	3	1909072072	804.092	9	0.965112	0.99688	0.12088	0.100793	0.140967	0.00871054	0.114838	0.126922	0.00261995	0.98494	0.998518
SBP1_MOUSE	P17563	Selenbp1 Lpsb	LNPNFLVDFGKEPLGPALAHELR	4	2957214668	637.598	9	0.987157	0.996879	0.2298	0.206735	0.252865	0.0100022	0.218023	0.241577	0.00510723	0.995228	0.998644
CALR_MOUSE	P14211	Calr	IKDPDAAKPEDWDER	2	2.11099e+08	892.926	9	0.986495	0.996878	0.39398	0.349099	0.438861	0.0194625	0.372937	0.415023	0.00912532	0.996927	0.9987
GDIA_MOUSE	P50396	Gdi1 Rabgdia	SPYLYPLYGLGELPQGFAR	3	9.81422e+07	714.374	9	0.936119	0.996876	0.36068	0.274425	0.446935	0.0374046	0.341305	0.380055	0.00840182	0.9682	0.998518
TCPA_MOUSE	P11983	Tcp1 Cct1 Ccta	DDKHGSYENAVHSGALDD	2	2.38665e+07	965.414	5	0.941255	0.996874	0.55371	0.259432	0.847988	0.105991	0.496533	0.610887	0.0205936	0.989942	0.999618
IQGA2_MOUSE	Q3UQ44	Iqgap2	MAAVDHINAVLQEGDPENTLLALK	3	61844164	854.779	6	0.947194	0.996871	0.34769	0.244303	0.451077	0.0402195	0.319111	0.376269	0.0111176	0.987552	0.998668
UBXN1_MOUSE	Q922Y1	Ubxn1 D19Ertd721e Saks1	LPDGTSLTQTFR	2	30634331	668.349	6	0.922044	0.996865	1.24665	0.778566	1.71473	0.182093	1.1538	1.3395	0.0361211	0.96129	0.998446
AL3A2_MOUSE	P47740	Aldh3a2 Ahd-3 Ahd3 Aldh3 Aldh4	EKEILAAIAADLSK	3	3.42267e+08	491.284	9	0.979376	0.996863	0.32168	0.278028	0.365332	0.0189298	0.305175	0.338185	0.00715757	0.993828	0.998556
AL1L1_MOUSE	Q8R0Y6	Aldh1l1 Fthfd	RPQPEEGATYEGIQKK	3	1.79939e+08	610.983	9	0.94152	0.996858	0.41868	0.326021	0.511339	0.0401818	0.396862	0.440498	0.00946127	0.975806	0.998735
GPAT1_MOUSE	Q61586	Gpam Gpat1	ALLHGHVVELLR	2	7.61039e+06	678.909	5	0.361991	0.996857	0.4528	0	1.5016	0.37775	0.377318	0.528282	0.0271866	0.805736	0.999507
USP9X_MOUSE	P70398	Usp9x Fafl Fam	EYINEcDSDYHEER	3	1.11775e+07	620.244	7	0.971827	0.996851	1.02568	0.818165	1.2332	0.084807	0.959166	1.09219	0.0271827	0.986786	0.998473
TKT_MOUSE	P40142	Tkt	TSRPENAIIYSNNEDFQVGQAK	2	1.84743e+08	1241.1	9	0.977718	0.996846	0.10705	0.0933199	0.12078	0.00595408	0.10172	0.11238	0.00231122	0.995709	0.998501
INMT_MOUSE	P40936	Inmt Temt	DYLTTYYSFHSGPVAEQEIVK	2	7.60984e+08	1224.09	9	0.9866	0.996832	0.19314	0.171991	0.214289	0.00917141	0.182976	0.203304	0.00440757	0.99422	0.998947
TERA_MOUSE	Q01853	Vcp	AIANEcQANFISIK	2	447614314	789.901	9	0.975504	0.996822	0.48386	0.407628	0.560092	0.0330583	0.456092	0.511628	0.0120417	0.98928	0.99864
MOGS_MOUSE	Q80UM7	Mogs Gcs1	LVGSQLTQALESHAAAFK	3	1.36519e+08	624.339	9	0.980354	0.996821	0.1163	0.101627	0.130973	0.00636285	0.110386	0.122214	0.00256465	0.993544	0.998563
ATPB_MOUSE	P56480	Atp5f1b Atp5b	IPSAVGYQPTLATDMGTMQER	2	3648159406	1133.55	9	0.962898	0.996815	0.12515	0.104479	0.145821	0.00896393	0.118895	0.131405	0.00271236	0.98874	0.998653
EF1A1_MOUSE	P10126	Eef1a1 Eef1a	DGSASGTTLLEALDcILPPTRPTDKPLR	3	5.54853e+08	998.857	9	0.980395	0.996815	0.19631	0.171943	0.220677	0.0105667	0.185929	0.206691	0.00450156	0.993109	0.998435
BHMT1_MOUSE	O35490	Bhmt	AGPWTPEAAVEHPEAVR	3	21665009353	606.304	9	0.972321	0.996815	0.22632	0.191397	0.261243	0.0151444	0.214336	0.238304	0.0051969	0.987186	0.999088
PDIA4_MOUSE	P08003	Pdia4 Cai Erp72	DLGLSESGEDVNAAILDESGKK	2	6.66531e+07	1124.05	9	0.98321	0.996812	0.42533	0.372778	0.477882	0.022789	0.401064	0.449596	0.0105228	0.993545	0.998477
AKCL2_MOUSE	Q9DCT1	Akr1e2 Akr1cl2 Akr1e1	NLGVSNFNHEQLER	3	4.61858e+07	552.941	8	0.225645	0.996797	0.50112	0	1.58208	0.45714	0.460282	0.541958	0.0172703	0.629299	0.998566
AAAD_MOUSE	Q99PG0	Aadac Aada	VGVSGDSAGGNLAAAVTQQLIQDPDVK	2	1.14434e+08	1305.67	9	0.983143	0.996775	0.3756	0.327574	0.423626	0.0208267	0.353179	0.398021	0.00972267	0.99367	0.999123
ATP5L_MOUSE	Q9CPQ8	Atp5mg Atp5l	VELVPPTPAEIPTAIQSVK	2	2237614906	995.067	9	0.985538	0.996772	0.11614	0.10386	0.12842	0.00532503	0.110112	0.122168	0.00261404	0.994514	0.998885
PTBP1_MOUSE	P17225	Ptbp1 Ptb	IAIPGLAGAGNSVLLVSNLNPER	2	1.12999e+08	1138.14	9	0.973305	0.996767	0.28472	0.244622	0.324818	0.0173886	0.270163	0.299277	0.00631284	0.991737	0.998705
ADHX_MOUSE	P28474	Adh5 Adh-2 Adh2	EFGASEcISPQDFSK	2	8.32846e+08	851.375	9	0.988618	0.996762	0.2289	0.20502	0.25278	0.0103556	0.21618	0.24162	0.00551625	0.996446	0.998823
GRHPR_MOUSE	Q91Z53	Grhpr Glxr	KDLEQGVVGAHGLLcR	3	591346400	584.646	9	0.986647	0.996747	0.24214	0.215681	0.268599	0.0114741	0.229131	0.255149	0.00564126	0.99482	0.998428
HYOU1_MOUSE	Q9JKR6	Hyou1 Grp170	LYQPEYQEVSTEEQREEISGK	3	129589622	848.07	4	0.994836	0.996738	0.39434	0.33483	0.45385	0.0186995	0.347344	0.441336	0.0147672	0.998885	0.999368
ETFD_MOUSE	Q921G7	Etfdh	SGSLAAESIFK	2	7.78391e+08	555.295	9	0.961639	0.996727	0.13017	0.108074	0.152266	0.00958205	0.12356	0.13678	0.00286636	0.981828	0.998605
INMT_MOUSE	P40936	Inmt Temt	LAGLLKPGGHLVTLVTLR	2	1.8784e+08	929.585	7	0.955304	0.996726	0.18878	0.154198	0.223362	0.0141328	0.180898	0.196662	0.00322107	0.989554	0.998589
CAP1_MOUSE	P40124	Cap1 Cap	KEPALLELEGK	2	1.18915e+08	613.853	9	0.945982	0.99672	0.42104	0.353953	0.488127	0.0290924	0.403288	0.438792	0.00769806	0.983254	0.999184
FMO5_MOUSE	P97872	Fmo5	ALSQHPTVNDDLPNR	2	4.33307e+08	838.921	9	0.984578	0.99672	0.51835	0.445299	0.591401	0.0316785	0.485968	0.550732	0.0140426	0.992506	0.999048
HCD2_MOUSE	O08756	Hsd17b10 Erab Hadh2	VVTIAPGLFATPLLTTLPEK	2	9.66791e+08	1041.12	9	0.96953	0.99672	0.1534	0.130488	0.176312	0.00993593	0.145925	0.160875	0.00324145	0.991723	0.998572
PDXK_MOUSE	Q8K183	Pdxk Pkh	VVPVADIITPNQFEAELLSGR	3	6.7761e+07	756.746	9	0.986008	0.996718	0.23845	0.212494	0.264406	0.011256	0.225953	0.250947	0.00541943	0.993656	0.99873
ESTD_MOUSE	Q9R0P3	Esd Es10 Sid478	SVSAFAPIcNPVLcSWGK	3	7.17377e+07	664.994	8	0.880089	0.996716	0.16728	0.109973	0.224587	0.024235	0.157646	0.176914	0.00407417	0.975405	0.998592
ECHD2_MOUSE	Q3TLP5	Echdc2 D4Ertd765e	ALALAQEILPQAPIAVR	2	2.66448e+08	887.533	9	0.988468	0.996716	0.15836	0.143228	0.173492	0.00656203	0.150001	0.166719	0.00362507	0.996192	0.9988
ESTD_MOUSE	Q9R0P3	Esd Es10 Sid478	SVSAFAPIcNPVLcSWGK	2	7.5677e+08	996.987	9	0.951745	0.996714	0.20699	0.165353	0.248627	0.018056	0.195626	0.218354	0.0049281	0.984144	0.998926
SBP1_MOUSE	P17563	Selenbp1 Lpsb	FLHDPSATQGFVGcALSSNIQR	3	1460231532	802.394	9	0.97751	0.996707	0.24748	0.213148	0.281812	0.0148881	0.233585	0.261375	0.00602559	0.990394	0.998476
TPM1_MOUSE	P58771	Tpm1 Tpm-1 Tpma	YSQKEDKYEEEIK	2	4.60192e+07	844.904	4	0.95813	0.996686	0.28071	0.130664	0.430756	0.0471481	0.241542	0.319878	0.0123076	0.980827	0.999616
CEAM1_MOUSE	P31809	Ceacam1 Bgp Bgp1	EDAGEYQcEISNPVSVR	2	1.40817e+08	976.936	7	0.985319	0.996685	0.40509	0.348994	0.461186	0.0229253	0.379369	0.430811	0.0105116	0.99583	0.998702
ECHB_MOUSE	Q99JY0	Hadhb	AMDSDWFAQNYMGR	2	7.09658e+08	846.351	9	0.979033	0.996683	0.20052	0.174119	0.226921	0.0114489	0.190232	0.210808	0.00446136	0.992895	0.998883
KPYM_MOUSE	P52480	Pkm Pk3 Pkm2 Pykm	EATESFASDPILYRPVAVALDTK	3	4.00356e+07	831.767	9	0.952513	0.996683	0.16711	0.135906	0.198314	0.0135317	0.158023	0.176197	0.00394048	0.981739	0.99845
THIM_MOUSE	Q8BWT1	Acaa2	AANEAGYFNEEmAPIEVK	2	3.99992e+08	999.959	9	0.978106	0.996667	0.13774	0.119608	0.155872	0.00786301	0.130347	0.145133	0.0032061	0.994765	0.998587
ACSF2_MOUSE	Q8VCW8	Acsf2	GATLSHHNIVNNSMLIGQR	3	7.21881e+08	688.025	9	0.951295	0.996664	0.17489	0.142182	0.207598	0.0141839	0.165943	0.183837	0.0038797	0.98069	0.998653
HYES_MOUSE	P34914	Ephx2 Eph2	GYGDSSSPPEIEEYAMELLcK	3	1.40305e+08	792.352	9	0.983857	0.996662	0.33445	0.288936	0.379964	0.019737	0.314716	0.354184	0.00855767	0.994785	0.999202
PGM1_MOUSE	Q9D0F9	Pgm1 Pgm2	TQAYPDQKPGTSGLR	2	1.17013e+08	809.913	8	0.976805	0.996656	0.236	0.198674	0.273326	0.0157853	0.222001	0.249999	0.00592025	0.991965	0.998422
RL10_MOUSE	Q6ZWV3	Rpl10 Qm	VDEFPLcGHMVSDEYEQLSSEALEAAR	3	1.98983e+08	1028.13	9	0.989548	0.996646	0.27661	0.249894	0.303326	0.0115853	0.261349	0.291871	0.00661776	0.995524	0.998418
SSDH_MOUSE	Q8BWF0	Aldh5a1	VGNGFEEGTTQGPLINEK	2	1.50196e+08	945.466	9	0.980477	0.996646	0.14758	0.129289	0.165871	0.00793196	0.139988	0.155172	0.00329226	0.994406	0.998336
SARDH_MOUSE	Q99LB7	Sardh	STVcGPESFTPDHKPLMGEAPELR	3	5.97397e+08	885.756	9	0.982035	0.996632	0.09846	0.0855481	0.111372	0.00559927	0.0932173	0.103703	0.00227348	0.993963	0.998496
PYGL_MOUSE	Q9ET01	Pygl	DFSELEPDKFQNK	2	846185620	798.881	9	0.961167	0.996629	0.23844	0.194781	0.282099	0.0189325	0.225518	0.251362	0.00560362	0.983589	0.998795
ANXA6_MOUSE	P14824	Anxa6 Anx6	ENDDVVSEDLVQQDVQDLYEAGELK	3	4.96829e+07	950.777	9	0.996293	0.996619	0.28203	0.26568	0.29838	0.00709012	0.266375	0.297685	0.00678889	0.998553	0.998647
DHB5_MOUSE	P70694	Akr1c6 Hsd17b5	QWVDQSSPVLLDNPVLGSMAK	2	3.69554e+08	1142.59	9	0.976758	0.996609	0.45641	0.38495	0.52787	0.0309887	0.430506	0.482314	0.0112331	0.992376	0.998323
MDHM_MOUSE	P08249	Mdh2 Mor1	ETEcTYFSTPLLLGK	2	2093276633	879.935	9	0.971181	0.996603	0.18076	0.152278	0.209242	0.0123511	0.170834	0.190686	0.00430452	0.990022	0.998385
FABPL_MOUSE	P12710	Fabp1 Fabpl	NEFTLGEEcELETMTGEK	2	25306548944	1058.96	9	0.949722	0.996602	0.3101	0.249156	0.371044	0.0264285	0.293042	0.327158	0.00739731	0.981651	0.998331
G6PI_MOUSE	P06745	Gpi Gpi1	FAAYFQQGDMESNGK	2	2.25991e+08	846.87	9	0.957115	0.996602	0.22021	0.176534	0.263886	0.01894	0.208393	0.232027	0.00512423	0.979306	0.998417
HYES_MOUSE	P34914	Ephx2 Eph2	ASDETGFIAVHK	2	1030297693	637.822	9	0.967408	0.996602	0.3842	0.3137	0.4547	0.0305724	0.362888	0.405512	0.00924194	0.988621	0.998416
CYB5B_MOUSE	Q9CQX2	Cyb5b Cyb5m	ATPEASGSGEkVEGSEPSVTYYR	2	2.82532e+08	1222.07	9	0.989567	0.996602	0.26693	0.241235	0.292625	0.0111429	0.2519	0.28196	0.00651798	0.995266	0.998303
DHB5_MOUSE	P70694	Akr1c6 Hsd17b5	EKQWVDQSSPVLLDNPVLGSMAK	3	9.24038e+08	847.772	9	0.989501	0.9966	0.58265	0.523848	0.641452	0.0254995	0.547947	0.617353	0.0150491	0.995558	0.998917
HYES_MOUSE	P34914	Ephx2 Eph2	GYGDSSSPPEIEEYAMELLcK	2	2.80521e+08	1188.02	9	0.986476	0.996597	0.34386	0.301739	0.385981	0.0182658	0.323359	0.364361	0.00889019	0.99388	0.998501
ACTB_MOUSE	P60710	Actb	TTGIVMDSGDGVTHTVPIYEGYALPHAILR	3	9.92068e+08	1061.88	7	0.958954	0.996595	0.14444	0.116214	0.172666	0.0115355	0.135681	0.153199	0.00357953	0.985732	0.999084
DHB5_MOUSE	P70694	Akr1c6 Hsd17b5	HIDSASMYQNEKEVGLAIR	4	3.38297e+08	541.023	8	0.992865	0.996593	0.26037	0.240033	0.280707	0.00860033	0.246584	0.274156	0.00583026	0.997598	0.998689
NDUA8_MOUSE	Q9DCJ5	Ndufa8	ARPEPNPVIEGDLKPAK	2	3.10133e+07	916.007	8	0.959156	0.996587	0.13313	0.107345	0.158915	0.0109044	0.126059	0.140201	0.00299024	0.988221	0.998901
EST2A_MOUSE	Q8QZR3	Ces2a Ces6	DGTSQPAMcLQPDIMNLEDAK	2	2.20251e+08	1167.52	9	0.976684	0.996584	0.28194	0.240334	0.323546	0.0180423	0.266173	0.297707	0.00683733	0.989679	0.998472
ECI1_MOUSE	P42125	Eci1 Dci	VGVVDEVVPEDQVHSK	3	1449040931	579.3	9	0.987164	0.996583	0.1712	0.152836	0.189564	0.00796375	0.162011	0.180389	0.00398479	0.994125	0.998587
PSB3_MOUSE	Q9R1P1	Psmb3	FGPYYTEPVIAGLDPK	2	2.41013e+08	883.954	8	0.974157	0.996572	0.55634	0.466869	0.645811	0.0378373	0.524169	0.588511	0.0136049	0.990198	0.999014
CHDH_MOUSE	Q8BJ64	Chdh	ELQPGSHVQSDKEIDAFVR	4	273745876	539.525	5	0.971551	0.996572	0.16875	0.136215	0.201285	0.0117181	0.15862	0.17888	0.00364845	0.989649	0.998376
LMNA_MOUSE	P48678	Lmna Lmn1	LQEKEDLQELNDR	2	9.94122e+07	815.408	9	0.942468	0.996567	0.13651	0.11032	0.1627	0.0113571	0.129258	0.143762	0.00314466	0.981445	0.998474
KAD2_MOUSE	Q9WTP6	Ak2	NGFLLDGFPR	2	6.87606e+08	568.298	9	0.940928	0.996565	0.16596	0.136121	0.195799	0.0129398	0.158232	0.173688	0.00335111	0.981233	0.999086
F16P1_MOUSE	Q9QXD6	Fbp1 Fbp Fbp3	TLVYGGIFLYPANK	2	2050384911	778.43	9	0.967226	0.996563	0.35619	0.300148	0.412232	0.0243025	0.338712	0.373668	0.00757954	0.986524	0.998967
ETHE1_MOUSE	Q9DCM0	Ethe1 Hsco	IFTLPGNcLIYPAHDYHGLTVSTVEEER	4	1.7936e+08	808.65	8	0.9721	0.996563	0.14238	0.122093	0.162667	0.00857918	0.13501	0.14975	0.00311697	0.986688	0.9992
PDIA3_MOUSE	P27773	Pdia3 Erp Erp60 Grp58	TFSHELSDFGLESTTGEVPVVAIR	3	4.55172e+08	864.438	9	0.981902	0.996562	0.37995	0.331368	0.428532	0.0210675	0.358682	0.401218	0.009223	0.991703	0.998687
FAAA_MOUSE	P35505	Fah	GKENALLPNWLHLPVGYHGR	3	3.46061e+08	757.743	9	0.97034	0.996554	0.16267	0.138375	0.186965	0.0105355	0.154056	0.171284	0.00373557	0.988943	0.998387
S27A5_MOUSE	Q4LDG0	Slc27a5 Acsb Acsvl6 Fatp5 Vlacsr	SSGASVLIVDPDLQENLEEVLPK	2	8.63442e+07	1226.64	9	0.986435	0.996553	0.68754	0.59396	0.78112	0.0405811	0.641541	0.733539	0.0199476	0.995826	0.998438
NDUAA_MOUSE	Q99LC3	Ndufa10	LLQYADALEHLLSTGQGVVLER	3	1.8482e+08	809.108	9	0.959229	0.996537	0.22307	0.185383	0.260757	0.0163432	0.211248	0.234892	0.00512644	0.986849	0.999177
ATPO_MOUSE	Q9DB20	Atp5po Atp5o D12Wsu28e	LVRPPVQVYGIEGR	2	7.1811e+08	791.957	6	0.964614	0.996535	0.10245	0.0767927	0.128107	0.00998113	0.0944095	0.110491	0.0031279	0.986526	0.998563
EST3A_MOUSE	Q63880	Ces3a Es31	mVNVFLGIPFAQAPLGPLR	3	6.15095e+07	686.052	9	0.984446	0.996534	0.39531	0.349473	0.441147	0.0198771	0.373437	0.417183	0.00948514	0.993506	0.998485
CP2DA_MOUSE	P24456	Cyp2d10 Cyp2d-10	GSILIPNMSSVLKDETVWEKPLR	4	3.08672e+08	653.858	9	0.980949	0.996527	0.68913	0.583444	0.794816	0.045831	0.644954	0.733306	0.0191569	0.993862	0.998764
ANXA6_MOUSE	P14824	Anxa6 Anx6	GSVHDFPEFDANQDAEALYTAMK	3	1.9533e+08	852.716	9	0.9773	0.996525	0.28161	0.242429	0.320791	0.016991	0.266351	0.296869	0.00661709	0.99184	0.998292
GSTT1_MOUSE	Q64471	Gstt1	VDEYLAWQHTGLR	3	9.43444e+08	529.935	9	0.973187	0.996515	0.24841	0.211012	0.285808	0.0162178	0.235341	0.261479	0.00566718	0.989719	0.998853
XDH_MOUSE	Q00519	Xdh	SVASIGGNIITASPISDLNPVLMASR	2	3.3936e+07	1292.19	9	0.98205	0.996509	0.3072	0.269192	0.345208	0.016482	0.289531	0.324869	0.00766218	0.994551	0.998335
COX41_MOUSE	P19783	Cox4i1 Cox4 Cox4a	DYPLPDVAHVTMLSASQK	2	9.15878e+08	986.496	9	0.975534	0.996504	0.15074	0.129754	0.171726	0.00910052	0.142585	0.158895	0.00353662	0.99102	0.998574
K2C8_MOUSE	P11679	Krt8 Krt2-8	LQAEIEALKGQR	3	160378292	452.593	9	0.96797	0.9965	0.13349	0.111987	0.154993	0.00932492	0.125972	0.141008	0.00326039	0.986497	0.998318
SPRE_MOUSE	Q64105	Spr	LLLINNAATLGDVSK	2	6.97927e+08	771.448	9	0.969679	0.996496	0.21832	0.18519	0.25145	0.0143666	0.207253	0.229387	0.0047994	0.991569	0.998694
EST2A_MOUSE	Q8QZR3	Ces2a Ces6	SQAPVYFYEFQHLSSFIK	3	5.1682e+08	731.033	9	0.977375	0.996496	0.33558	0.289749	0.381411	0.0198745	0.317677	0.353483	0.00776344	0.991045	0.998246
PDIA6_MOUSE	Q922R8	Pdia6 Txndc7	HQSLGGQYGVQGFPTIK	2	1.10086e+08	908.971	9	0.994366	0.996489	0.49431	0.455639	0.532981	0.0167697	0.464801	0.523819	0.0127965	0.998107	0.998484
ABCD3_MOUSE	P55096	Abcd3 Pmp70 Pxmp1	GIEGAQASPLVPGAGEIINTDNIIK	2	231098182	1239.17	9	0.971593	0.996489	0.32239	0.270112	0.374668	0.0226704	0.304207	0.340573	0.00788517	0.987694	0.998821
SC11A_MOUSE	Q9R0P6	Sec11a Sec11l1 Sid2895 Spc18	VGEIVVFR	2	175470528	459.774	6	0.963615	0.996479	0.23353	0.189643	0.277417	0.0170728	0.221208	0.245852	0.00479345	0.992491	0.998883
RS20_MOUSE	P60867	Rps20	TPVEPEVAIHR	3	1085792635	416.563	9	0.956431	0.996465	0.09518	0.0789591	0.111401	0.0070342	0.0902025	0.100157	0.00215849	0.984779	0.998364
SODC_MOUSE	P08228	Sod1	GDGPVQGTIHFEQK	2	2731418292	756.876	9	0.988119	0.996461	0.24257	0.218672	0.266468	0.0103632	0.229553	0.255587	0.00564501	0.99551	0.998415
TKFC_MOUSE	Q8VC30	Tkfc Dak	MGGSSGALYGLFLTAAAQPLK	2	4.68817e+08	1027.04	9	0.976554	0.996461	0.32044	0.274937	0.365943	0.0197325	0.302497	0.338383	0.00778096	0.989576	0.998654
IAH1_MOUSE	Q9DB29	Iah1	AASGSALLWPR	2	5.00721e+08	564.812	9	0.991357	0.996452	0.41611	0.376268	0.455952	0.0172776	0.390844	0.441376	0.0109566	0.996357	0.998576
ATPB_MOUSE	P56480	Atp5f1b Atp5b	VLDSGAPIKIPVGPETLGR	3	6037668822	640.37	9	0.97941	0.996452	0.12238	0.106908	0.137852	0.00670951	0.115906	0.128854	0.00280735	0.993013	0.99851
SPTN1_MOUSE	P16546	Sptan1 Spna2 Spta2	SSLSSAQADFNQLAELDR	2	7.10876e+07	976.471	8	0.9454	0.996443	0.20929	0.162114	0.256466	0.0199507	0.198167	0.220413	0.00470395	0.976586	0.998629
EST3A_MOUSE	Q63880	Ces3a Es31	mVNVFLGIPFAQAPLGPLR	2	1.23992e+08	1028.57	9	0.988573	0.996439	0.39958	0.356745	0.442415	0.0185755	0.375397	0.423763	0.0104871	0.99477	0.998316
CPSM_MOUSE	Q8C196	Cps1	IMGTSPLQIDR	2	20497212333	615.829	9	0.921405	0.996423	0.14978	0.117553	0.182007	0.0139754	0.142229	0.157331	0.00327448	0.982849	0.998244
ADH1_MOUSE	P00329	Adh1 Adh-1	VIPLFSPQcGEcR	2	9140910216	781.876	9	0.919681	0.996418	0.20793	0.149456	0.266404	0.0253571	0.195845	0.220015	0.00524058	0.975495	0.998601
BDH_MOUSE	Q80XN0	Bdh1 Bdh	VSVVEPGNFIAATSLYSPER	2	1300232244	1068.55	9	0.98628	0.996415	0.15638	0.139656	0.173104	0.00725247	0.147754	0.165006	0.00374051	0.993743	0.99865
FAAA_MOUSE	P35505	Fah	GKENALLPNWLHLPVGYHGR	4	1069867117	568.559	9	0.975154	0.996414	0.20409	0.176421	0.231759	0.0119989	0.192781	0.215399	0.00490435	0.990651	0.998248
BIP_MOUSE	P20029	Hspa5 Grp78	VTHAVVTVPAYFNDAQR	3	2066247672	629.995	9	0.985077	0.996405	0.4709	0.4147	0.5271	0.0243713	0.442639	0.499161	0.0122553	0.993617	0.998422
ACSM1_MOUSE	Q91VA0	Acsm1 Bucs1 Lae Macs1	TANVFEQIcGLQQGDHLALILPR	2	8.20083e+07	1297.18	9	0.951304	0.996403	0.13943	0.107743	0.171117	0.0137409	0.131263	0.147597	0.00354172	0.978595	0.998804
PARP9_MOUSE	Q8CAS9	Parp9 Bal	HVVDAVVNAANENLLHGSGLAGSLVK	3	2.13448e+07	862.133	4	0.952706	0.996398	0.60167	0.275497	0.927843	0.102491	0.523898	0.679442	0.0244377	0.999968	0.999673
ECHP_MOUSE	Q9DBM2	Ehhadh L-pbe	ILEEGMAASPEHIDVIYLHGYGWPR	3	8.86471e+07	951.806	9	0.95698	0.996397	0.34086	0.275322	0.406398	0.0284205	0.32076	0.36096	0.00871625	0.982543	0.998359
AL1A1_MOUSE	P24549	Aldh1a1 Ahd-2 Ahd2 Aldh1	GFFVQPTVFSNVTDEMR	2	4720494339	987.475	9	0.967267	0.996393	0.27409	0.232496	0.315684	0.0180372	0.26028	0.2879	0.00598859	0.988813	0.99825
RPN2_MOUSE	Q9DBG6	Rpn2	LQVSNVLSQPLAQAAVK	3	1.06853e+08	589.344	6	0.837782	0.996388	0.09789	0.0561455	0.139635	0.0162393	0.0916519	0.104128	0.00242674	0.947381	0.999036
QOR_MOUSE	P47199	Cryz	KPALPYTPGSDVAGIIESVGDK	3	3.60407e+08	738.727	9	0.988864	0.996381	0.20356	0.184246	0.222874	0.00837557	0.192384	0.214736	0.00484649	0.995232	0.999313
HS90B_MOUSE	P11499	Hsp90ab1 Hsp84 Hsp84-1 Hspcb	LVSSPccIVTSTYGWTANMER	2	3.75641e+08	1216.56	9	0.959694	0.99638	0.47266	0.372633	0.572687	0.0433766	0.441444	0.503876	0.013537	0.984418	0.998361
INMT_MOUSE	P40936	Inmt Temt	KEPGAYDWSSIVQHAcELEGDR	4	1101129165	637.545	9	0.984486	0.996375	0.17147	0.150768	0.192172	0.0089775	0.161753	0.181187	0.00421376	0.994991	0.998208
NDUS1_MOUSE	Q91VD9	Ndufs1	VDSDNLcTEEIFPTEGAGTDLR	2	5.26546e+07	1220.05	9	0.91723	0.996375	0.11464	0.0825378	0.146742	0.0139211	0.108416	0.120864	0.00269908	0.964376	0.998493
RS2_MOUSE	P25444	Rps2 Llrep3 Rps4	SLEEIYLFSLPIK	2	4.18262e+08	776.437	9	0.986944	0.996374	0.13923	0.125208	0.153252	0.00608061	0.131767	0.146693	0.00323637	0.994396	0.998207
GRHPR_MOUSE	Q91Z53	Grhpr Glxr	LLDAAGANLR	2	9.18422e+08	507.291	9	0.983388	0.996369	0.36994	0.327438	0.412442	0.0184311	0.349911	0.389969	0.00868555	0.992176	0.998266
ENPL_MOUSE	P08113	Hsp90b1 Grp94 Tra-1 Tra1	EESDDEAAVEEEEEEK	2	4.13619e+07	933.866	9	0.980081	0.996364	0.45649	0.389682	0.523298	0.0289715	0.427546	0.485434	0.0125515	0.991483	0.998368
PRP8_MOUSE	Q99PV0	Prpf8 Prp8	VPGLPTPIENMILR	2	24108245	775.442	4	0.851664	0.996364	0.59845	0	1.5332	0.293721	0.453538	0.743362	0.0455348	0.994694	0.998958
DHE3_MOUSE	P26443	Glud1 Glud	GFIGPGIDVPAPDMSTGER	2	2532413367	958.465	9	0.969316	0.996361	0.1455	0.123881	0.167119	0.00937505	0.137566	0.153434	0.00344076	0.990628	0.998271
SUCB2_MOUSE	Q9Z2I8	Suclg2	INFDDNAEFR	2	8.57029e+08	620.783	9	0.994231	0.99636	0.22468	0.208556	0.240804	0.00699203	0.211752	0.237608	0.00560618	0.997967	0.998748
GNMT_MOUSE	Q9QXF8	Gnmt	VWQLYIGDTR	2	4136812928	625.83	9	0.976847	0.996358	0.33119	0.283962	0.378418	0.0204805	0.312822	0.349558	0.00796541	0.988591	0.998609
MET7B_MOUSE	Q9DD20	Mettl7b	AQFSEVQLEWQPPPFR	2	458962805	979.992	9	0.984672	0.996358	0.77346	0.656073	0.890847	0.0509051	0.717726	0.829194	0.0241689	0.993131	0.998546
PYC_MOUSE	Q05920	Pc Pcx	AEAEAQAEELSFPR	2	1400476348	774.37	9	0.963507	0.996354	0.19495	0.162261	0.227639	0.0141756	0.184213	0.205687	0.00465612	0.984928	0.998782
HCDH_MOUSE	Q61425	Hadh Hadhsc Mschad Schad	FILDGWHEMEPENPLFQPSPSMNNLVAQK	3	3.22434e+08	1123.54	9	0.987418	0.996353	0.10701	0.0964485	0.117571	0.00457998	0.101114	0.112906	0.00255679	0.995957	0.998199
ATPO_MOUSE	Q9DB20	Atp5po Atp5o D12Wsu28e	LVRPPVQVYGIEGR	3	3478170324	528.307	9	0.945826	0.996349	0.11275	0.0904941	0.135006	0.0096513	0.106855	0.118645	0.00255643	0.983279	0.998173
GFRP_MOUSE	P99025	Gchfr Gfrp	VLSMTGVGQTLVWcLHKE	3	177206430	686.689	9	0.950063	0.996346	0.32914	0.257969	0.400311	0.0308632	0.31032	0.34796	0.0081613	0.978994	0.998553
MAOX_MOUSE	P06801	Me1 Mod-1 Mod1	GHIASVLNAWPEDVVK	2	318477920	867.962	9	0.905266	0.996345	0.32915	0.24691	0.41139	0.0356632	0.312657	0.345643	0.00715229	0.963185	0.999268
PDIA6_MOUSE	Q922R8	Pdia6 Txndc7	NLEPEWAAAATEVK	2	5.01061e+08	764.886	9	0.98299	0.996336	0.52712	0.449471	0.604769	0.0336725	0.490332	0.563908	0.0159531	0.991799	0.99824
HYES_MOUSE	P34914	Ephx2 Eph2	ILVPALMVTAEKDIVLRPEMSK	4	3.39406e+08	614.102	9	0.960859	0.996333	0.30418	0.247843	0.360517	0.0244308	0.286959	0.321401	0.00746775	0.981125	0.998419
HMGB1_MOUSE	P63158	Hmgb1 Hmg-1 Hmg1	IKGEHPGLSIGDVAK	3	9.24335e+08	507.619	9	0.987979	0.996332	0.3128	0.284613	0.340987	0.0122232	0.296873	0.328727	0.00690686	0.995355	0.998475
C1TC_MOUSE	Q922D8	Mthfd1	YVVVTGITPTPLGEGK	2	6.99436e+08	815.956	9	0.982555	0.996326	0.29379	0.261762	0.325818	0.013889	0.279768	0.307812	0.00608051	0.995167	0.998456
ATP5H_MOUSE	Q9DCX2	Atp5pd Atp5h	IPVPEDKYTALVDQEEKEDVK	3	3.56189e+08	815.751	9	0.973201	0.996318	0.13742	0.117325	0.157515	0.0087144	0.129789	0.145051	0.00330924	0.991034	0.999194
DPYD_MOUSE	Q8CHR6	Dpyd	DAPDIESILALNPR	3	24033791	508.607	9	0.937127	0.996312	0.9642	0.620204	1.3082	0.149174	0.883632	1.04477	0.0349385	0.970643	0.998226
BIP_MOUSE	P20029	Hspa5 Grp78	DAGTIAGLNVMR	2	2049229935	609.319	9	0.974489	0.996311	0.40869	0.349295	0.468085	0.0257565	0.386256	0.431124	0.00972853	0.989876	0.998552
RGN_MOUSE	Q64374	Rgn Smp30	YFAGTMAEETAPAVLER	2	5763183650	928.448	9	0.974734	0.99631	0.18617	0.159346	0.212994	0.0116323	0.175776	0.196564	0.00450755	0.989633	0.998216
SODC_MOUSE	P08228	Sod1	HVGDLGNVTAGKDGVANVSIEDR	4	4.41046e+08	581.546	8	0.96649	0.996308	0.21393	0.181497	0.246363	0.013716	0.202808	0.225052	0.00470363	0.985267	0.998562
PRDX1_MOUSE	P35700	Prdx1 Msp23 Paga Tdpx2	HGEVcPAGWKPGSDTIKPDVNK	4	4775552818	598.798	9	0.979446	0.996305	0.30872	0.265404	0.352036	0.018784	0.290593	0.326847	0.00786072	0.989932	0.999082
IDHP_MOUSE	P54071	Idh2	TIEAEAAHGTVTR	2	7.66665e+07	678.349	9	0.97314	0.996302	0.17856	0.152111	0.205009	0.0114696	0.168417	0.188703	0.00439831	0.988323	0.998947
S14L2_MOUSE	Q99J08	Sec14l2	FRENVQDVLPTLPNPDDYFLLR	3	3.52045e+08	887.794	9	0.987098	0.996301	0.34246	0.304296	0.380624	0.01655	0.322563	0.362357	0.00862853	0.99425	0.998294
AN32A_MOUSE	O35381	Anp32a Anp32 Lanp	SLDLFNcEVTNLNAYR	2	8.66868e+07	964.962	9	0.957861	0.996301	0.27516	0.214412	0.335908	0.0263434	0.259181	0.291139	0.0069291	0.984701	0.998557
SPEB_MOUSE	A2AS89	Agmat	VVLAEDcWMK	2	4.83002e+08	625.799	7	0.939388	0.9963	0.24953	0.183241	0.315819	0.0270909	0.234009	0.265051	0.0063432	0.992689	0.998294
NDUA9_MOUSE	Q9DC69	Ndufa9	WLSSEIEETKPAK	2	7.33219e+07	759.396	9	0.91526	0.996299	0.28112	0.213888	0.348352	0.0291554	0.266904	0.295336	0.00616485	0.961052	0.998619
ISC2A_MOUSE	P85094	Isoc2a Isoc2	LLDVPILLTEQYPEGLGPTVPELGAQGIRPVSK	3	2.81465e+08	1167.32	9	0.957802	0.996299	0.10409	0.0852516	0.122928	0.00816929	0.098472	0.109708	0.00243624	0.990183	0.998335
AK1CD_MOUSE	Q8VC28	Akr1c13	YKPVcNQVEcHLYLNQR	3	6.10771e+08	741.026	8	0.928253	0.996299	0.18345	0.134354	0.232546	0.0207628	0.172915	0.193985	0.00445532	0.980302	0.998189
THIC_MOUSE	Q8CAY6	Acat2	VAPEEVSEVIFGHVLTAGcGQNPTR	3	1049674091	889.778	9	0.972113	0.996295	0.2411	0.205802	0.276398	0.0153068	0.227477	0.254723	0.00590747	0.990049	0.998377
GABT_MOUSE	P61922	Abat Gabat	LKYPLEEFTTDNQQEEAR	2	1.12843e+08	1106.03	9	0.965155	0.996291	0.25888	0.209451	0.308309	0.0214351	0.243704	0.274056	0.0065809	0.984215	0.998233
MIX23_MOUSE	Q8R3Q6	Mix23 Ccdc58	IVHELNTTVPTASFAGK	3	1.40245e+08	595.656	9	0.793082	0.996289	0.11865	0.0789508	0.158349	0.0172156	0.112186	0.125114	0.00280312	0.932643	0.998361
ODP2_MOUSE	Q8BMF4	Dlat	VPLPSLSPTMQAGTIAR	2	2.66211e+08	869.98	9	0.989132	0.996288	0.10664	0.0967758	0.116504	0.00427763	0.100929	0.112351	0.00247662	0.995103	0.998603
SBP2_MOUSE	Q63836	Selenbp2 Lpsb2	GTWEKPGGASPMGYDFWYQPR	2	4.13288e+08	1215.55	9	0.978022	0.996285	0.27089	0.234893	0.306887	0.0156101	0.255827	0.285953	0.00653204	0.990481	0.998425
INMT_MOUSE	P40936	Inmt Temt	KEPGAYDWSSIVQHAcELEGDR	3	7.66588e+08	849.724	9	0.989345	0.996285	0.18078	0.162931	0.198629	0.00774002	0.170432	0.191128	0.00448727	0.996442	0.998485
ADHX_MOUSE	P28474	Adh5 Adh-2 Adh2	AGDTVIPLYIPQcGEcK	2	9.06227e+08	960.963	9	0.973368	0.996283	0.22957	0.191689	0.267451	0.0164272	0.21531	0.24383	0.00618396	0.992802	0.999477
SYEP_MOUSE	Q8CGC7	Eprs1 Eprs Qprs	ERPAPAVSSTcATAEDSSVLYSR	3	8.02881e+07	818.724	9	0.975776	0.996282	0.2949	0.252992	0.336808	0.0181733	0.277831	0.311969	0.00740218	0.991605	0.998222
CP7A1_MOUSE	Q64505	Cyp7a1 Cyp7	SIDPSDGNTTENINK	2	21100020	802.874	8	0.923825	0.996277	0.79456	0.546008	1.04311	0.105113	0.738552	0.850568	0.0236859	0.963313	0.99832
PSMD1_MOUSE	Q3TXS7	Psmd1	DTSEDVEELVEPVAAHGPK	2	2.16473e+07	1011.49	6	0.822557	0.996276	0.60618	0.229402	0.982958	0.146573	0.552897	0.659463	0.0207279	0.919893	0.998238
HYES_MOUSE	P34914	Ephx2 Eph2	YQIPALAQAGFR	2	2294667958	667.864	8	0.970817	0.996273	0.44278	0.353386	0.532174	0.0378048	0.41234	0.47322	0.012873	0.988414	0.998374
ATPB_MOUSE	P56480	Atp5f1b Atp5b	TIAMDGTEGLVR	2	5888621611	631.824	9	0.934227	0.99627	0.17609	0.139377	0.212803	0.0159205	0.167312	0.184868	0.00380648	0.982905	0.998431
HINT1_MOUSE	P70349	Hint1 Hint Pkci Pkci1 Prkcnh1	AQVAQPGGDTIFGK	2	1399827382	694.862	9	0.958416	0.996268	0.22706	0.186215	0.267905	0.0177126	0.2149	0.23922	0.00527335	0.986932	0.998288
BDH_MOUSE	Q80XN0	Bdh1 Bdh	METYcNSGSTDTSSVINAVTHALTAATPYTR	3	302808100	1107.18	9	0.959326	0.996262	0.11779	0.0960849	0.139495	0.00941245	0.111186	0.124394	0.00286381	0.990622	0.998288
DYR_MOUSE	P00375	Dhfr	LLPEYPGVLSEVQEEK	2	2.38216e+08	915.48	9	0.978441	0.99626	0.33659	0.290751	0.382429	0.0198783	0.318612	0.354568	0.00779636	0.996521	0.998525
A1AT5_MOUSE	Q00898	Serpina1e Dom5 Spi1-5	IFNSGADLSGITEENAPLK	2	2.83956e+08	988.502	9	0.978257	0.996253	1.44776	1.1268	1.76872	0.139184	1.31747	1.57805	0.0564993	0.991109	0.998156
DHB5_MOUSE	P70694	Akr1c6 Hsd17b5	LSDGHFIPILGFGTYAPQEVPK	3	2986987947	796.086	9	0.978801	0.996252	0.28619	0.248252	0.324128	0.0164518	0.27027	0.30211	0.00690362	0.993723	0.998278
S14L2_MOUSE	Q99J08	Sec14l2	YNSHMVPEDGTLTcSEPGIYVLR	3	5.12293e+08	880.081	9	0.987916	0.996246	0.29859	0.266134	0.331046	0.0140745	0.280551	0.316629	0.00782252	0.993977	0.998575
COX41_MOUSE	P19783	Cox4i1 Cox4 Cox4a	DYPLPDVAHVTMLSASQK	3	1645195811	658	9	0.98613	0.996245	0.17048	0.15239	0.18857	0.00784461	0.161011	0.179949	0.00410604	0.993979	0.998262
IDHP_MOUSE	P54071	Idh2	DQTNDQVTIDSALATQK	2	1.71759e+08	924.453	9	0.965593	0.996244	0.17167	0.143398	0.199942	0.0122601	0.162077	0.181263	0.0041602	0.985165	0.998649
TKFC_MOUSE	Q8VC30	Tkfc Dak	VALLSGGGSGHEPAHAGFIGK	4	1268599706	491.26	9	0.982878	0.996234	0.27253	0.239978	0.305082	0.0141161	0.257242	0.287818	0.00662983	0.992122	0.998745
CPSM_MOUSE	Q8C196	Cps1	VISHAISEHVEDAGVHSGDATLMLPTQTISQGAIEK	3	1900933246	1247.96	9	0.962675	0.99623	0.08464	0.0706305	0.0986495	0.00607523	0.0800143	0.0892657	0.00200594	0.994766	0.998435
ACTB_MOUSE	P60710	Actb	VAPEEHPVLLTEAPLNPK	2	2753735244	977.536	9	0.985457	0.996229	0.20993	0.187558	0.232302	0.00970142	0.198223	0.221637	0.00507689	0.994109	0.998621
THNS2_MOUSE	Q80W22	Thnsl2	FPEAVQAAGLTPETPAEILALEHK	3	1.03624e+08	844.783	9	0.990658	0.996226	0.2331	0.211414	0.254786	0.00940432	0.219671	0.246529	0.00582356	0.995487	0.998141
PPIA_MOUSE	P17742	Ppia	IIPGFMcQGGDFTR	2	4953882983	799.876	9	0.97312	0.996224	0.32791	0.276526	0.379294	0.0222826	0.308875	0.346945	0.00825447	0.992069	0.998477
CPSM_MOUSE	Q8C196	Cps1	RLPTLEQPIIPSDYVAIK	3	12006791556	685.061	9	0.973417	0.996223	0.12316	0.105741	0.140579	0.0075536	0.116436	0.129884	0.00291601	0.99146	0.998124
TKT_MOUSE	P40142	Tkt	LGQSDPAPLQHQVDIYQK	3	4.5505e+08	679.685	9	0.972827	0.99622	0.11371	0.0978835	0.129536	0.00686316	0.107419	0.120001	0.00272825	0.992681	0.998854
HGD_MOUSE	O09173	Hgd Aku Hgo	GQNNPQVcPYNLYAEQLSGSAFTcPR	3	2.70527e+08	991.12	8	0.966197	0.996219	0.24803	0.199944	0.296116	0.0203357	0.231756	0.264304	0.00688228	0.988241	0.998857
ACTBL_MOUSE	Q8BFZ3	Actbl2	TTGIVMDSGDGVTHTVPIYEGYALPHAILR	3	3684321000	1061.88	5	0.969403	0.996212	0.16433	0.127671	0.200989	0.0132036	0.15174	0.17692	0.00453446	0.992013	0.998946
ALDOB_MOUSE	Q91Y97	Aldob Aldo2	IADQcPSSLAIQENANALAR	2	4182978361	1071.53	9	0.987233	0.996211	0.45912	0.403102	0.515138	0.0242921	0.427744	0.490496	0.0136062	0.993909	0.99824
PYGL_MOUSE	Q9ET01	Pygl	VIPATDLSEQISTAGTEASGTGNMK	2	6.05096e+08	1239.61	9	0.938563	0.996204	0.15263	0.121541	0.183719	0.0134816	0.144145	0.161115	0.00367958	0.980396	0.998664
SURF4_MOUSE	Q64310	Surf4 Surf-4	GQNDLMGTAEDFADQFLR	3	5.62023e+07	676.642	9	0.980233	0.996203	0.53961	0.459505	0.619715	0.0347375	0.505448	0.573772	0.0148142	0.991112	0.9988
BRCC3_MOUSE	P46737	Brcc3 Brcc36 C6.1a	VEISPEQLSAASTEAER	2	8.57063e+06	908.95	7	0.670568	0.9962	1.58879	0.41534	2.76224	0.479564	1.34211	1.83547	0.100811	0.86672	0.999003
ALDH2_MOUSE	P47738	Aldh2 Ahd-1 Ahd1	VAFTGSTEVGHLIQVAAGSSNLKR	4	1401160966	611.333	9	0.978027	0.996193	0.38882	0.334349	0.443291	0.0236216	0.365392	0.412248	0.0101598	0.990127	0.998718
FERM2_MOUSE	Q8CIB5	Fermt2 Plekhc1	LLIPVAEGMNEIWLR	2	4.51296e+07	877.487	9	0.969546	0.996192	0.36671	0.304876	0.428544	0.0268145	0.344889	0.388531	0.00946261	0.986626	0.998281
EST3A_MOUSE	Q63880	Ces3a Es31	YLQDAGcPVFLYEFQHTPSSFAK	2	1.74176e+08	1353.14	9	0.989348	0.996189	0.43757	0.386562	0.488578	0.0221198	0.407687	0.467453	0.0129589	0.99582	0.998448
SBP1_MOUSE	P17563	Selenbp1 Lpsb	DGFNPAHVEAGLYGSR	2	1280065480	845.403	9	0.976999	0.996182	0.28011	0.23796	0.32226	0.0182783	0.262954	0.297266	0.00743991	0.989121	0.998963
ECHA_MOUSE	Q8BMS1	Hadha	KTVLGVPEVLLGILPGAGGTQR	3	3.07252e+08	725.767	9	0.979454	0.996176	0.16865	0.146732	0.190568	0.00950474	0.159377	0.177923	0.00402124	0.991899	0.998255
HGD_MOUSE	O09173	Hgd Aku Hgo	QGGFLPGGGSLHSAMTPHGPDADcFEK	3	79170015	924.083	8	0.959997	0.996166	0.27012	0.220944	0.319296	0.0207966	0.254737	0.285503	0.00650542	0.989827	0.998267
CPSM_MOUSE	Q8C196	Cps1	VISHAISEHVEDAGVHSGDATLMLPTQTISQGAIEK	4	6011432097	936.224	9	0.946623	0.996165	0.08889	0.071922	0.105858	0.00735816	0.0841741	0.0936059	0.00204505	0.991015	0.998665
PGAM1_MOUSE	Q9DBJ1	Pgam1	FSGWYDADLSPAGHEEAKR	4	5.50549e+08	534.75	9	0.583121	0.996161	0.2297	0.112208	0.347192	0.0509505	0.216695	0.242705	0.00563971	0.847952	0.998352
DECR_MOUSE	Q9CQ62	Decr1	VAGHPDVVINNAAGNFISPSER	2	2.62813e+08	1132.57	9	0.985546	0.996152	0.12522	0.111828	0.138612	0.0058076	0.118176	0.132264	0.00305473	0.994153	0.9982
ECHB_MOUSE	Q99JY0	Hadhb	FNIWGGSLSLGHPFGATGcR	3	8.59953e+08	712.014	9	0.977024	0.99615	0.13081	0.113086	0.148534	0.00768582	0.123334	0.138286	0.0032418	0.991116	0.99851
ADT2_MOUSE	P51881	Slc25a5 Aac2 Ant2	YFPTQALNFAFK	2	5727767200	723.874	5	0.97784	0.996149	0.18268	0.132273	0.233087	0.0181551	0.161478	0.203882	0.00763624	0.989074	0.99836
PPIA_MOUSE	P17742	Ppia	VNPTVFFDITADDEPLGR	2	1226830878	1003.5	9	0.984354	0.99614	0.37628	0.331773	0.420787	0.0193005	0.354067	0.398493	0.00963289	0.992465	0.998356
ARGI1_MOUSE	Q61176	Arg1	VSVVLGGDHSLAVGSISGHAR	3	4218723266	673.364	9	0.935013	0.996134	0.20159	0.158518	0.244662	0.0186781	0.190008	0.213172	0.00502274	0.975249	0.998197
SYTC_MOUSE	Q9D0R2	Tars1 Tars	DQELYFFHELSPGScFFLPK	2	2.34243e+07	1231.08	9	0.954362	0.996132	0.52055	0.399923	0.641177	0.0523099	0.486164	0.554936	0.0149114	0.983964	0.999054
NDUB9_MOUSE	Q9CQJ8	Ndufb9	EAEEEFWQNQHPQPYIFPDSPGGTSFER	3	1.08949e+08	1108.16	9	0.978029	0.996131	0.1193	0.103275	0.135325	0.00694941	0.112566	0.126034	0.00292018	0.990611	0.99852
RS16_MOUSE	P14131	Rps16	GGGHVAQIYAIR	3	569826650	414.563	9	0.973748	0.99613	0.15356	0.130375	0.176745	0.0100544	0.144572	0.162548	0.00389776	0.987757	0.998776
FAAH1_MOUSE	O08914	Faah Faah1	GIGLPVAVQcVALPWQEELcLR	2	1.68335e+07	1254.66	9	0.813355	0.99612	0.35266	0.216155	0.489165	0.0591956	0.330655	0.374665	0.00954251	0.922324	0.998083
AATC_MOUSE	P05201	Got1	VGGVQSLGGTGALR	2	1088569017	636.357	9	0.976146	0.99612	0.27345	0.235515	0.311385	0.0164505	0.258352	0.288548	0.00654728	0.991131	0.998147
EF2_MOUSE	P58252	Eef2	GHVFEESQVAGTPMFVVK	3	5.63374e+08	654.664	9	0.982073	0.996115	0.54067	0.464714	0.616626	0.0329385	0.507161	0.574179	0.014531	0.993425	0.998314
NB5R3_MOUSE	Q9DCN2	Cyb5r3 Dia1	SVGMIAGGTGITPMLQVIR	2	1168253056	951.021	9	0.975336	0.996111	0.2813	0.241651	0.320949	0.0171936	0.265855	0.296745	0.00669772	0.988961	0.998242
AMPL_MOUSE	Q9CPY7	Lap3 Lapep	SAGVDDQENWHEGKENIR	3	3.43234e+08	695.319	9	0.985314	0.996108	0.3126	0.276449	0.348751	0.0156769	0.294536	0.330664	0.00783368	0.993973	0.99813
ASSY_MOUSE	P16460	Ass1 Ass	EFVEEFIWPAVQSSALYEDR	2	9.82048e+08	1208.08	9	0.982731	0.996093	0.34424	0.301087	0.387393	0.0187132	0.322709	0.365771	0.00933681	0.993139	0.998091
K2C8_MOUSE	P11679	Krt8 Krt2-8	SLDMDGIIAEVR	2	2113591300	659.837	9	0.981967	0.996093	0.15345	0.134736	0.172164	0.00811527	0.144795	0.162105	0.00375312	0.994049	0.998052
ACTBL_MOUSE	Q8BFZ3	Actbl2	TTGIVMDSGDGVTHTVPIYEGYALPHAILR	4	10822845571	796.659	5	0.95246	0.99609	0.15612	0.113894	0.198346	0.0152088	0.144468	0.167772	0.00419671	0.992689	0.998822
PGAM1_MOUSE	Q9DBJ1	Pgam1	FSGWYDADLSPAGHEEAK	2	1.29955e+08	990.442	9	0.994304	0.99609	0.25639	0.238302	0.274478	0.007844	0.240996	0.271784	0.00667573	0.99735	0.998508
IDHC_MOUSE	O88844	Idh1	SIEDFAHSSFQMALSK	2	7.48489e+08	899.427	9	0.962933	0.996087	0.26659	0.22399	0.30919	0.0184734	0.251683	0.281497	0.00646454	0.987117	0.998152
PSA6_MOUSE	Q9QUM9	Psma6	AINQGGLTSVAVR	2	3.78859e+08	643.365	9	0.985507	0.996082	0.33848	0.2999	0.37706	0.0167304	0.318786	0.358174	0.00854033	0.992816	0.998406
GSTM2_MOUSE	P15626	Gstm2	IQLAMVcYSPDFEK	2	1.83487e+08	850.905	9	0.98397	0.996081	0.2077	0.182789	0.232611	0.0108028	0.195672	0.219728	0.00521596	0.996013	0.998043
MMSA_MOUSE	Q9EQ20	Aldh6a1	AFPAWADTSILSR	2	2305376911	717.872	9	0.987014	0.99608	0.18265	0.163873	0.201427	0.00814277	0.172323	0.192977	0.00447835	0.994013	0.998406
NDUS1_MOUSE	Q91VD9	Ndufs1	ALSEIAGITLPYDTLDQVR	2	2.2057e+08	1038.05	9	0.967421	0.99608	0.16996	0.140458	0.199462	0.0127935	0.160293	0.179627	0.00419194	0.987539	0.998257
K2C8_MOUSE	P11679	Krt8 Krt2-8	LEGLTDEINFLR	2	2689901353	710.378	9	0.976723	0.99606	0.1827	0.158253	0.207147	0.0106014	0.17254	0.19286	0.00440599	0.992166	0.998467
EIF3I_MOUSE	Q9QZD9	Eif3i Eif3s2 Trip1	ITSAVWGPLGEcVIAGHESGELNQYSAK	3	3.17116e+07	991.819	8	0.957061	0.996053	0.47558	0.36939	0.58177	0.0449076	0.44128	0.50988	0.0145055	0.982981	0.998123
EST1_MOUSE	Q8VCC2	Ces1 Ces1g	HTTSYPPLcYQNPEAALR	2	1.62416e+08	1059.51	9	0.961363	0.996053	0.2537	0.209121	0.298279	0.0193315	0.239471	0.267929	0.00617054	0.986982	0.998261
PGK1_MOUSE	P09411	Pgk1 Pgk-1	TGQATVASGIPAGWMGLDcGTESSK	3	1.54404e+08	827.718	8	0.987695	0.996047	0.17971	0.158914	0.200506	0.00879456	0.167994	0.191426	0.00495473	0.995135	0.998867
BIEA_MOUSE	Q9CY64	Blvra	LLGQVSAEDLAAEK	2	7.23184e+07	722.388	7	0.945898	0.996045	0.2065	0.158538	0.254462	0.019601	0.193796	0.219204	0.00519184	0.973781	0.998351
ATPO_MOUSE	Q9DB20	Atp5po Atp5o D12Wsu28e	TDPSIMGGMIVR	2	9.20546e+08	638.823	9	0.980663	0.996043	0.0962	0.084905	0.107495	0.00489809	0.0910807	0.101319	0.00221997	0.992509	0.998302
GLYAT_MOUSE	Q91XE0	Glyat	TIQNLASIQSFQIK	2	1009568304	795.946	9	0.961166	0.99604	0.16577	0.137107	0.194433	0.0124298	0.15659	0.17495	0.00398074	0.982116	0.998271
THIM_MOUSE	Q8BWT1	Acaa2	TPFGAYGGLLK	2	5556794500	562.311	9	0.979522	0.996039	0.18748	0.16346	0.2115	0.0104164	0.176955	0.198005	0.0045643	0.990491	0.998874
ADH1_MOUSE	P00329	Adh1 Adh-1	AAVLWELHKPFTIEDIEVAPPK	4	5742638976	626.595	9	0.992178	0.996034	0.22146	0.2032	0.23972	0.00791854	0.208313	0.234607	0.00570099	0.996105	0.998139
CPSM_MOUSE	Q8C196	Cps1	TAHIVLEDGTK	3	7343506746	395.215	9	0.942172	0.996023	0.18513	0.14689	0.22337	0.0165828	0.174641	0.195619	0.0045487	0.982748	0.998368
SARDH_MOUSE	Q99LB7	Sardh	LQGDALSVGGYEANPIFWEEVSDK	2	2.85496e+08	1312.63	9	0.99302	0.996017	0.12742	0.117613	0.137227	0.00425283	0.119865	0.134975	0.00327638	0.996958	0.998575
BPHL_MOUSE	Q8R164	Bphl	HLLPLVQcPTLIVHGEKDPLVPR	4	2.97953e+08	658.626	9	0.974745	0.996015	0.14912	0.12825	0.16999	0.00905026	0.14076	0.15748	0.00362542	0.994013	0.998789
MTCH2_MOUSE	Q791V5	Mtch2 Mimp	VLIQVGYEPLPPTIGR	2	4.51937e+08	876.506	9	0.982028	0.996011	0.18458	0.162509	0.206651	0.00957106	0.174194	0.194966	0.00450375	0.991633	0.998289
AATC_MOUSE	P05201	Got1	APPSVFAQVPQAPPVLVFK	2	2.12124e+08	996.57	9	0.980088	0.99601	0.20173	0.176931	0.226529	0.0107542	0.190136	0.213324	0.00502789	0.993024	0.998109
AIFM1_MOUSE	Q9Z0X1	Aifm1 Aif Pdcd8	KVETDHIVTAVGLEPNVELAK	3	2.74581e+08	754.75	9	0.95741	0.996008	0.17625	0.144474	0.208026	0.0137796	0.166526	0.185974	0.00421693	0.990534	0.998108
SBP1_MOUSE	P17563	Selenbp1 Lpsb	HEIIQTLQmTDGLIPLEIR	2	4.55587e+07	1118.6	9	0.965261	0.996005	0.24987	0.206669	0.293071	0.018734	0.235692	0.264048	0.00614842	0.986742	0.998515
CPSM_MOUSE	Q8C196	Cps1	EPLFGISTGNIITGLAAGAK	2	5891188311	965.536	9	0.9681	0.996005	0.14301	0.121016	0.165004	0.00953755	0.134812	0.151208	0.0035551	0.987986	0.998024
QCR2_MOUSE	Q9DB77	Uqcrc2	AVAQGNLSSADVQAAK	2	1990780736	765.4	9	0.992018	0.996001	0.16219	0.148807	0.175573	0.00580344	0.152469	0.171911	0.00421537	0.996345	0.998168
PCCA_MOUSE	Q91ZA3	Pcca	HIEIQVLGDK	2	2.99529e+08	576.325	8	0.930777	0.995985	0.21214	0.151111	0.273169	0.0258092	0.195983	0.228297	0.00683274	0.986196	0.998188
PYGL_MOUSE	Q9ET01	Pygl	IFVDIEKLPWAK	3	4.77994e+08	486.95	9	0.985462	0.995984	0.20883	0.187351	0.230309	0.00931426	0.197519	0.220141	0.00490481	0.994219	0.998061
GLYC_MOUSE	P50431	Shmt1 Shmt	IMGLDLPDGGHLTHGFMTDK	4	154262450	539.513	9	0.985669	0.995981	0.26618	0.236736	0.295624	0.0127685	0.25079	0.28157	0.0066741	0.995915	0.998245
TERA_MOUSE	Q01853	Vcp	NAPAIIFIDELDAIAPK	3	6.77741e+07	604.336	9	0.969152	0.995976	0.53367	0.44483	0.62251	0.0385256	0.500903	0.566437	0.0142095	0.989308	0.998202
ACBP_MOUSE	P31786	Dbi	TQPTDEEMLFIYSHFK	2	8.46115e+08	993.469	9	0.97198	0.995972	0.30803	0.262657	0.353403	0.0196762	0.291625	0.324435	0.00711403	0.990303	0.997994
ANXA6_MOUSE	P14824	Anxa6 Anx6	DLESDIIGDTSGHFQK	3	2.50874e+08	587.948	9	0.986022	0.995964	0.40112	0.355766	0.446474	0.0196679	0.376731	0.425509	0.0105764	0.995997	0.998179
AL1A1_MOUSE	P24549	Aldh1a1 Ahd-2 Ahd2 Aldh1	RANNTTYGLAAGLFTK	2	5.65182e+08	849.452	9	0.97529	0.995959	0.31658	0.275754	0.357406	0.0177044	0.299766	0.333394	0.00729126	0.991315	0.998205
THIC_MOUSE	Q8CAY6	Acat2	IVSWSQAGVEPSVMGVGPIPAIK	3	3.0125e+08	774.756	9	0.970381	0.995954	0.24053	0.204143	0.276917	0.0157792	0.226552	0.254508	0.00606175	0.990771	0.998128
ACADM_MOUSE	P45952	Acadm	IYQIYEGTAQIQR	2	7.23817e+08	791.915	9	0.977015	0.995953	0.25412	0.221017	0.287223	0.0143552	0.239726	0.268514	0.00624215	0.990448	0.998672
NDUV1_MOUSE	Q91YT0	Ndufv1	HAGGVTGGWDNLLAVIPGGSSTPLIPK	3	1.40282e+08	872.138	7	0.950793	0.995951	0.18204	0.145302	0.218778	0.015014	0.1708	0.19328	0.00459373	0.981407	0.998217
THIKA_MOUSE	Q921H8	Acaa1a Acaa1	DGGSTTAGNSSQVSDGAAAVLLAR	3	1126834073	735.696	7	0.981765	0.995944	0.5488	0.435847	0.661753	0.0461616	0.495877	0.601723	0.0216285	0.991057	0.998005
GGLO_MOUSE	P58710	Gulo	TYGcSPEMYYQPTSVGEVR	2	2.93489e+08	1112.49	9	0.968534	0.995938	0.40183	0.325652	0.478008	0.0330347	0.375573	0.428087	0.0113865	0.984993	0.997967
AL1B1_MOUSE	Q9CZS1	Aldh1b1 Aldhx	KVGNPFELDTQQGPQVDKEQFER	3	6.51352e+07	897.112	9	0.960282	0.99593	0.11759	0.0961958	0.138984	0.00927761	0.110862	0.124318	0.00291756	0.986151	0.998033
TKT_MOUSE	P40142	Tkt	LGQSDPAPLQHQVDIYQK	2	1.94205e+08	1019.02	9	0.949882	0.995929	0.12273	0.0988486	0.146611	0.0103562	0.115741	0.129719	0.00303077	0.985506	0.997967
ECHA_MOUSE	Q8BMS1	Hadha	MVGVPAAFDMMLTGR	2	1328603122	798.391	9	0.966149	0.995924	0.17162	0.143526	0.199714	0.0121831	0.162198	0.181042	0.0040857	0.990032	0.998646
CPT2_MOUSE	P52825	Cpt2 Cpt-2	YILSDSSPVPEFPLAYLTSENR	2	1.14631e+08	1249.63	9	0.980199	0.995923	0.23212	0.203771	0.260469	0.0122934	0.218646	0.245594	0.00584295	0.994545	0.998483
MYH9_MOUSE	Q8VDD5	Myh9	QTLENERGELANEVK	2	4.34234e+07	865.439	8	0.902158	0.995922	0.50116	0.339037	0.663283	0.0685619	0.467694	0.534626	0.0141526	0.951591	0.99826
BIP_MOUSE	P20029	Hspa5 Grp78	SQIFSTASDNQPTVTIK	2	1474926570	918.971	9	0.989192	0.995913	0.41611	0.374433	0.457787	0.0180731	0.390505	0.441715	0.0111037	0.994859	0.998264
BAAT_MOUSE	Q91X34	Baat	AcHPYFPLQDIVVSPPLDSLTLER	2	2.33299e+07	1384.21	9	0.951643	0.995907	0.49345	0.36059	0.62631	0.057615	0.458014	0.528886	0.0153669	0.979623	0.998004
UBA1_MOUSE	Q02053	Uba1 Sbx Ube1 Ube1ax Ube1x	AAVASLLQSVQVPEFTPK	2	124249300	943.025	9	0.981836	0.995906	0.35528	0.309421	0.401139	0.0198867	0.33347	0.37709	0.00945772	0.991232	0.997978
PRDX3_MOUSE	P20108	Prdx3 Aop1 Mer5	AFQFVETHGEVcPANWTPESPTIKPSPTASK	4	3.86194e+08	854.167	9	0.984754	0.9959	0.1052	0.093326	0.117074	0.00514917	0.0990093	0.111391	0.00268462	0.99566	0.997976
FTCD_MOUSE	Q91XD4	Ftcd	LAEELNVPVYLYGEAAQTPSR	2	3.35615e+08	1160.59	9	0.983533	0.995897	0.31017	0.273451	0.346889	0.0159232	0.291851	0.328489	0.00794413	0.993025	0.99814
FAS_MOUSE	P19096	Fasn	FVFTPHMEAEcLSESTALQK	3	5.91196e+08	775.701	9	0.682389	0.995894	0.72631	0.1199	1.33272	0.26297	0.662029	0.790591	0.0278755	0.837835	0.998239
TKFC_MOUSE	Q8VC30	Tkfc Dak	VAGALAEEGMGLEEITKR	2	1.48494e+08	937.488	9	0.969049	0.995892	0.30073	0.253072	0.348388	0.0206667	0.282963	0.318497	0.00770459	0.991963	0.998226
GLU2B_MOUSE	O08795	Prkcsh	YEQGTGcWQGPNR	2	1.78708e+08	776.833	9	0.980205	0.99589	0.33718	0.288869	0.385491	0.02095	0.31552	0.35884	0.00939273	0.99133	0.998057
ASSY_MOUSE	P16460	Ass1 Ass	FAELVYTGFWHSPEcEFVR	3	3066480663	792.037	9	0.973138	0.995887	0.27549	0.2329	0.31808	0.0184693	0.258878	0.292102	0.00720366	0.987763	0.998549
MTP_MOUSE	O08601	Mttp Mtp	SGFTTANQVLGVSSK	2	9.91112e+08	748.391	9	0.967785	0.995884	0.33319	0.276003	0.390377	0.0247993	0.312946	0.353434	0.00877873	0.983767	0.998036
TPP1_MOUSE	O89023	Tpp1 Cln2	FRPSFPASSPYVTTVGGTSFK	3	759028975	745.048	9	0.89142	0.995877	0.08968	0.0663338	0.113026	0.0101241	0.0847804	0.0945796	0.0021247	0.959715	0.997999
PON2_MOUSE	Q62086	Pon2	YVYVADILAHEIHVLEK	3	5.17282e+07	671.367	6	-0.212062	0.995869	0.95873	0	10.4635	3.69751	0.836089	1.08137	0.0477094	0.253096	0.999165
GLSL_MOUSE	Q571F8	Gls2 Kiaa4146	LSLNEEGIPHNPMVNAGAIVVSSLIK	3	1.03926e+08	901.49	9	0.982723	0.995858	0.3487	0.304112	0.393288	0.0193355	0.326352	0.371048	0.00969116	0.993001	0.998183
EF2_MOUSE	P58252	Eef2	GHVFEESQVAGTPMFVVK	2	3.05346e+08	981.493	9	0.934587	0.995858	0.4903	0.365611	0.614989	0.0540716	0.458514	0.522086	0.0137839	0.968559	0.998068
ACADL_MOUSE	P51174	Acadl	GFYYLMQELPQER	2	3.75289e+08	837.403	9	0.975148	0.995854	0.19035	0.164136	0.216564	0.0113675	0.179248	0.201452	0.00481427	0.988887	0.99818
EF2_MOUSE	P58252	Eef2	YVEPIEDVPcGNIVGLVGVDQFLVK	3	151141862	920.482	9	0.759028	0.995854	0.31764	0.189004	0.446276	0.055783	0.297449	0.337831	0.00875596	0.912659	0.997984
SAHH_MOUSE	P50247	Ahcy	GISEETTTGVHNLYK	3	6988262882	550.277	9	0.980408	0.995853	0.33607	0.294451	0.377689	0.018048	0.317372	0.354768	0.00810824	0.994486	0.998749
CYB5_MOUSE	P56395	Cyb5a Cyb5	EQAGGDATENFEDVGHSTDAR	3	1379229410	735.981	9	0.990409	0.995851	0.35421	0.319867	0.388553	0.0148928	0.331329	0.377091	0.00992221	0.996333	0.998236
HEM2_MOUSE	P10518	Alad Lv	TAVLETMTAFR	2	4.63357e+08	620.324	9	0.97589	0.995849	0.44963	0.373097	0.526163	0.0331885	0.417125	0.482135	0.0140959	0.992223	0.998128
HUTH_MOUSE	P35492	Hal Hsd Huth	FMAPDIEAAHR	3	374429940	419.873	9	0.976326	0.995848	0.31912	0.272205	0.366035	0.0203446	0.300509	0.337731	0.00807073	0.989974	0.998759
CYB5_MOUSE	P56395	Cyb5a Cyb5	EQAGGDATENFEDVGHSTDAR	2	3.40102e+08	1103.47	8	0.992011	0.995843	0.36701	0.332537	0.401483	0.0145786	0.343043	0.390977	0.0101356	0.997028	0.997978
PPIA_MOUSE	P17742	Ppia	KITISDcGQL	2	2101650800	567.795	9	0.978281	0.99584	0.38125	0.315584	0.446916	0.0284762	0.354298	0.408202	0.0116878	0.992116	0.998751
ADK_MOUSE	P55264	Adk	AADAHVDAHYYEQNEQPTGTcAAcITGGNR	4	7.12359e+08	820.106	5	0.824428	0.995839	0.18931	0.0708313	0.307789	0.0426728	0.166142	0.212478	0.00834447	0.949592	0.999116
UAP1L_MOUSE	Q3TW96	Uap1l1	AALLAELASLEADALR	3	2.68075e+06	542.974	4	0.837473	0.995836	0.24631	0	0.616467	0.116312	0.216172	0.276448	0.00947005	0.972146	0.999001
RL17_MOUSE	Q9CPR4	Rpl17	EQIVPKPEEEVAQK	2	2.58612e+08	812.433	8	0.982162	0.995835	0.14515	0.129505	0.160795	0.00661648	0.13722	0.15308	0.00335351	0.994676	0.998759
ALDH2_MOUSE	P47738	Aldh2 Ahd-1 Ahd1	DGMTIAKEEIFGPVMQILK	3	7.6135e+08	707.376	9	0.947908	0.995835	0.52915	0.422105	0.636195	0.04642	0.498562	0.559738	0.0132643	0.978689	0.998251
BPHL_MOUSE	Q8R164	Bphl	VGEGEHAILLLPGMLGSGK	2	2.3244e+08	939.511	9	0.982417	0.99583	0.16081	0.140977	0.180643	0.00860041	0.151152	0.170468	0.0041881	0.991507	0.997995
C1TC_MOUSE	Q922D8	Mthfd1	TANLDKEVNKGDILVVATGQPEMVK	4	1.35063e+08	668.11	9	0.966148	0.995828	0.32266	0.266563	0.378757	0.0243266	0.303417	0.341903	0.00834488	0.988919	0.998167
DC1I2_MOUSE	O88487	Dync1i2 Dnci2 Dncic2	SVSTPSEAGSQDSGDGAVGSR	2	1.4911e+07	975.935	9	0.987413	0.995825	0.38847	0.34561	0.43133	0.0185863	0.363103	0.413837	0.0110004	0.995541	0.998689
ACADS_MOUSE	Q07417	Acads	ELVPIAAQLDREHLFPTAQVK	4	2.63156e+08	594.583	8	0.981973	0.995823	0.15469	0.13522	0.17416	0.00823391	0.145454	0.163926	0.00390591	0.993997	0.998571
LRP1_MOUSE	Q91ZX7	Lrp1 A2mr	SGQQAcEGVGSFLLYSVHEGIR	3	2.15396e+07	798.722	5	0.814872	0.995823	1.5383	0.368547	2.70805	0.421313	1.22786	1.84874	0.111812	0.945823	0.999671
HNRPM_MOUSE	Q9D0E1	Hnrnpm Hnrpm	IGGMEGPFGGGMENMGR	2	8.16841e+07	848.866	8	0.919175	0.995817	0.28442	0.192257	0.376583	0.0389756	0.266312	0.302528	0.00765779	0.977972	0.998296
NSDHL_MOUSE	Q9R1J0	Nsdhl	VQFFIGDLcNQQDLYPALK	2	4.06391e+07	1135.07	9	0.96859	0.995817	0.66882	0.510107	0.827533	0.0688259	0.613924	0.723716	0.0238055	0.986282	0.998234
SC31A_MOUSE	Q3UPL0	Sec31a Sec31l1	LVTFESVAVPLQQGAEQQR	2	9.03538e+07	1050.56	9	0.973586	0.995814	0.42881	0.346317	0.511303	0.0357729	0.398402	0.459218	0.0131862	0.992005	0.998744
FUMH_MOUSE	P97807	Fh Fh1	SGLGELILPENEPGSSIMPGK	2	554157350	1063.05	9	0.955418	0.995813	0.17582	0.144528	0.207112	0.0135696	0.165606	0.186034	0.00442949	0.987542	0.998026
AT1B1_MOUSE	P14094	Atp1b1 Atp4b	VAPPGLTQIPQIQK	3	28347718	497.296	5	0.972415	0.995813	0.21475	0.172945	0.256555	0.015057	0.197264	0.232236	0.00629782	0.992114	0.99866
FAAA_MOUSE	P35505	Fah	HQHVFDETTLNNFMGLGQAAWK	3	2.66243e+08	848.741	9	0.979751	0.995812	0.26658	0.228783	0.304377	0.0163906	0.248952	0.284208	0.00764459	0.995659	0.998629
SO1A1_MOUSE	Q9QXZ6	Slco1a1 Oatp1a1 Slc21a1	LLAGIPAPVYFGALIDR	2	1.27016e+08	893.517	9	0.970342	0.995809	0.40892	0.345001	0.472839	0.0277184	0.385864	0.431976	0.00999828	0.988449	0.998504
F16P1_MOUSE	Q9QXD6	Fbp1 Fbp Fbp3	GNIYSLNEGYAK	2	1651253593	664.828	9	0.971206	0.995809	0.45332	0.372639	0.534001	0.0349873	0.424544	0.482096	0.0124786	0.98901	0.997954
HYES_MOUSE	P34914	Ephx2 Eph2	GHIEDcGHWTQIEKPTEVNQILIK	4	432560210	712.113	9	0.977897	0.995807	0.27581	0.236744	0.314876	0.0169409	0.259154	0.292466	0.00722305	0.991364	0.998658
UGDH_MOUSE	O70475	Ugdh	EQIVVDLSHPGVSADDQVSR	2	1.49318e+08	1076.04	9	0.979022	0.9958	0.37655	0.323781	0.429319	0.0228834	0.353235	0.399865	0.0101105	0.990605	0.997966
CP2J5_MOUSE	O54749	Cyp2j5	ESMPYTNAVIHEVQR	2	2.4877e+07	887.433	9	0.753479	0.995799	0.95243	0.558649	1.34621	0.170763	0.899438	1.00542	0.0229798	0.891121	0.998316
ROA2_MOUSE	O88569	Hnrnpa2b1 Hnrpa2b1	NMGGPYGGGNYGPGGSGGSGGYGGR	2	2.41326e+08	1095.46	9	0.986298	0.995797	0.27398	0.243967	0.303993	0.013015	0.256906	0.291054	0.0074041	0.99344	0.997944
ACADV_MOUSE	P50544	Acadvl Vlcad	TGIGSGLSLSGIVHPELSR	3	4.87505e+08	627.346	9	0.989424	0.995796	0.48784	0.433504	0.542176	0.023563	0.452631	0.523049	0.0152686	0.995584	0.997975
EF1D_MOUSE	P57776	Eef1d	SLAGSSGPGASSGPGGDHSELIVR	2	7.51102e+07	1098.04	9	0.983831	0.995796	0.17472	0.154823	0.194617	0.00862855	0.164235	0.185205	0.00454679	0.993811	0.998563
OTC_MOUSE	P11725	Otc	KPEEVDDEVFYSPR	2	2529969411	855.404	9	0.979786	0.995794	0.17545	0.153442	0.197458	0.00954396	0.165343	0.185557	0.0043831	0.995131	0.999093
TKFC_MOUSE	Q8VC30	Tkfc Dak	VALLSGGGSGHEPAHAGFIGK	2	1.88569e+08	981.513	9	0.977818	0.995788	0.2977	0.257366	0.338034	0.0174907	0.279876	0.315524	0.00772945	0.990352	0.998076
ENPL_MOUSE	P08113	Hsp90b1 Grp94 Tra-1 Tra1	EATEKEFEPLLNWMK	3	444080700	622.31	9	0.979573	0.995788	0.43499	0.37545	0.49453	0.0258197	0.408216	0.461764	0.0116107	0.993946	0.998489
ARLY_MOUSE	Q91YI0	Asl	LHPNDEDIHTANER	3	6.10226e+08	554.261	9	0.973063	0.995786	0.41006	0.338051	0.482069	0.0312266	0.381498	0.438622	0.0123861	0.991561	0.998323
GYS2_MOUSE	Q8VCB3	Gys2	VILHPEFLSSTSPLLPMDYEEFVR	3	2.22584e+08	940.482	9	0.935608	0.995783	0.23597	0.186436	0.285504	0.0214806	0.222101	0.249839	0.00601416	0.979721	0.998114
NIT2_MOUSE	Q9JHW2	Nit2 D16Ertd502e	ASYVAWGHSTVVDPWGQVLTK	2	6.23902e+07	1151.09	9	0.934107	0.995779	0.15934	0.12495	0.19373	0.0149132	0.150497	0.168183	0.00383486	0.97987	0.998506
GLGB_MOUSE	Q9D6Y9	Gbe1	NSEDGLNMFDGTDScYFHSGPR	3	1.72831e+08	836.006	9	0.979155	0.995779	0.12442	0.105781	0.143059	0.00808261	0.116919	0.131921	0.00325277	0.993379	0.998238
DDAH1_MOUSE	Q9CWS0	Ddah1	SFcSMAGPNLIAIGSSESAQK	2	1.15651e+08	1078.01	9	0.971204	0.995778	0.23238	0.197761	0.266999	0.0150124	0.218281	0.246479	0.00611411	0.989997	0.99795
ACTB_MOUSE	P60710	Actb	TTGIVMDSGDGVTHTVPIYEGYALPHAILR	4	2202577927	796.659	7	0.955577	0.995776	0.15291	0.12087	0.18495	0.0130942	0.142766	0.163054	0.00414548	0.982996	0.99807
PYC_MOUSE	Q05920	Pc Pcx	NHQGLLLMDTTFR	3	5.2805e+08	515.933	9	0.972508	0.995775	0.2338	0.201565	0.266035	0.0139789	0.2212	0.2464	0.00546391	0.991319	0.998077
ARK72_MOUSE	Q8CG76	Akr7a2 Afar Akr7a5	VDLFYLHAPDHSTPVEETLR	4	3.88494e+08	585.547	9	0.991241	0.995774	0.22581	0.20592	0.2457	0.00862516	0.211576	0.240044	0.00617255	0.995684	0.99836
COQ8A_MOUSE	Q60936	Coq8a Adck3 Cabc1	TLNSDLGPHWR	3	1.698e+08	432.555	9	0.831364	0.995769	0.72414	0.487	0.96128	0.102836	0.692741	0.755539	0.0136164	0.953517	0.998294
SBP1_MOUSE	P17563	Selenbp1 Lpsb	RIPGGPQMIQLSLDGK	3	9.66625e+08	570.65	9	0.975971	0.995766	0.29063	0.250296	0.330964	0.0174907	0.273621	0.307639	0.00737604	0.989044	0.998384
ETFB_MOUSE	Q9DCW4	Etfb	HSMNPFcEIAVEEAVR	3	987099550	630.294	9	0.989841	0.995766	0.14242	0.129044	0.155796	0.00580034	0.133831	0.151009	0.00372459	0.995547	0.998211
BIP_MOUSE	P20029	Hspa5 Grp78	TWNDPSVQQDIK	2	1968525894	715.849	9	0.969699	0.995765	0.52467	0.434064	0.615276	0.0392911	0.491844	0.557496	0.0142352	0.987978	0.998649
PZP_MOUSE	Q61838	Pzp A2m	IKEEGTGIELTGIGScEIANALSK	3	127456585	830.763	9	0.841358	0.995764	0.90052	0.503137	1.2979	0.172325	0.815833	0.985207	0.0367246	0.984133	0.998356
ROA2_MOUSE	O88569	Hnrnpa2b1 Hnrpa2b1	GFGFVTFDDHDPVDKIVLQK	4	2.52987e+08	570.044	6	0.951136	0.995756	0.66626	0.472345	0.860175	0.0754363	0.60779	0.72473	0.0227457	0.979058	0.999064
AL1A1_MOUSE	P24549	Aldh1a1 Ahd-2 Ahd2 Aldh1	KFPVLNPATEEVIcHVEEGDKADVDK	4	3676870328	735.617	9	0.981896	0.995751	0.24718	0.216407	0.277953	0.0133449	0.232101	0.262259	0.00653882	0.992665	0.998116
RPN1_MOUSE	Q91YQ5	Rpn1	LPVALDPGSK	2	2.35604e+08	498.79	9	0.965851	0.99575	0.17135	0.144323	0.198377	0.0117203	0.161344	0.181356	0.00433907	0.987152	0.99859
ETFA_MOUSE	Q99LC5	Etfa	AAVDAGFVPNDmQVGQTGK	2	1.90099e+08	960.96	9	0.983307	0.995745	0.1517	0.133858	0.169542	0.00773735	0.142555	0.160845	0.00396589	0.992092	0.99866
DCTN2_MOUSE	Q99KJ8	Dctn2	LLHEVQELTTEVEK	2	1.1564e+07	834.446	4	0.906449	0.99574	0.27106	0.076111	0.466009	0.0612576	0.236169	0.305951	0.0109635	0.966118	0.999896
TBB2A_MOUSE	Q7TMM9	Tubb2a Tubb2	SGPFGQIFRPDNFVFGQSGAGNNWAK	3	6.70381e+08	933.453	9	0.954719	0.995735	0.14782	0.122051	0.173589	0.0111748	0.139103	0.156537	0.00378021	0.988653	0.999153
ACSL1_MOUSE	P41216	Acsl1 Acsl2 Facl2	EVAELAEcIGSGLIQK	2	6.47843e+08	858.945	9	0.975836	0.995732	0.37916	0.316292	0.442028	0.0272628	0.353466	0.404854	0.011142	0.989083	0.997914
STA10_MOUSE	Q9JMD3	Stard10 Pctpl Sdccag28 Sdccagg28	AVSIQTGYLIQSTGPK	2	2.94712e+08	831.957	9	0.934079	0.995725	0.27133	0.213986	0.328674	0.0248671	0.25586	0.2868	0.00670864	0.971479	0.998218
ACADS_MOUSE	Q07417	Acads	ASSTANLIFEDcR	2	7.9151e+08	742.346	9	0.951539	0.995723	0.22128	0.17793	0.26463	0.0187989	0.208019	0.234541	0.00575067	0.982479	0.998238
THIKB_MOUSE	Q8VCH0	Acaa1b Acaa1	GcFHAEIVPVTTTVLNDKGDKK	2	6.32249e+07	1215.13	6	0.88839	0.995723	0.69478	0.237702	1.15186	0.177811	0.619884	0.769676	0.0291358	0.985606	0.999441
AGT2_MOUSE	Q3UEG6	Agxt2	NSQEVGTYMLLK	2	2.64249e+08	691.853	9	0.977602	0.995723	0.23073	0.196093	0.265367	0.0150202	0.215829	0.245631	0.00646201	0.990563	0.997976
F16P1_MOUSE	Q9QXD6	Fbp1 Fbp Fbp3	QAGIAQLYGIAGSTNVTGDQVK	2	1051121744	1096.07	9	0.97833	0.995722	0.30098	0.260671	0.341289	0.0174798	0.28282	0.31914	0.00787488	0.990204	0.998156
CP2AC_MOUSE	P56593	Cyp2a12	KIPAFLPFSTGK	3	1.8372e+08	435.924	4	0.991301	0.995719	1.85972	1.72616	1.99328	0.0419685	1.76714	1.9523	0.029091	0.995648	0.998116
FTCD_MOUSE	Q91XD4	Ftcd	LAEELNVPVYLYGEAAQTPSR	3	2.72564e+08	774.065	9	0.987712	0.995719	0.30868	0.277099	0.340261	0.0136953	0.289568	0.327792	0.00828774	0.994921	0.99799
HMCS2_MOUSE	P54869	Hmgcs2	VNFSPPGDTSNLFPGTWYLER	3	1251721038	799.722	9	0.226053	0.995719	0.31328	0.0463838	0.580176	0.11574	0.293236	0.333324	0.00869195	0.652416	0.998273
TKT_MOUSE	P40142	Tkt	ILATPPQEDAPSVDIANIR	3	532683770	674.029	9	0.955748	0.995715	0.12798	0.105129	0.150831	0.00990937	0.120392	0.135568	0.00329036	0.984982	0.997921
AL8A1_MOUSE	Q8BH00	Aldh8a1 Raldh4	VPNSGKEEIEAAVEAAR	2	2.08399e+08	885.455	9	0.978934	0.995715	0.25524	0.222112	0.288368	0.014366	0.239616	0.270864	0.00677523	0.993705	0.99805
2AAA_MOUSE	Q76MZ3	Ppp2r1a	IGPILDNSTLQSEVKPILEK	3	96639742	732.082	9	0.988558	0.995711	0.37785	0.337332	0.418368	0.0175708	0.352726	0.402974	0.0108952	0.994327	0.998006
AL7A1_MOUSE	Q9DBF1	Aldh7a1 Ald7a1	GSDcGIVNVNIPTSGAEIGGAFGGEK	2	5.30777e+08	1253.6	9	0.948862	0.995708	0.15975	0.129228	0.190272	0.0132361	0.149887	0.169613	0.00427699	0.983435	0.998137
SODC_MOUSE	P08228	Sod1	HVGDLGNVTAGKDGVANVSIEDR	3	5.97344e+08	775.059	9	0.975505	0.995704	0.18462	0.158651	0.210589	0.0112616	0.173246	0.195994	0.00493215	0.992083	0.998407
AATM_MOUSE	P05202	Got2 Got-2	ASAELALGENNEVLK	2	3167845561	779.41	9	0.970948	0.995697	0.19772	0.168867	0.226573	0.0125121	0.185757	0.209683	0.0051878	0.99158	0.998792
ARGI1_MOUSE	Q61176	Arg1	ANEELAGVVAEVQK	2	6269133544	728.886	9	0.992722	0.995694	0.24816	0.227873	0.268447	0.00879768	0.232321	0.263999	0.00686866	0.996433	0.998256
CPSM_MOUSE	Q8C196	Cps1	EPLFGISTGNIITGLAAGAK	3	1447738716	644.026	9	0.968187	0.995691	0.14985	0.127124	0.172576	0.00985535	0.141022	0.158678	0.00382839	0.989416	0.997907
HCD2_MOUSE	O08756	Hsd17b10 Erab Hadh2	LGEScIFAPANVTSEK	2	2.75917e+08	861.922	9	0.978556	0.995688	0.14102	0.122732	0.159308	0.00793071	0.132544	0.149496	0.00367551	0.993909	0.998637
PGK1_MOUSE	P09411	Pgk1 Pgk-1	TGQATVASGIPAGWMGLDcGTESSK	2	2.6974e+08	1241.07	9	0.991283	0.995687	0.18265	0.166601	0.198699	0.00695965	0.171288	0.194012	0.00492702	0.996056	0.997853
ATPO_MOUSE	Q9DB20	Atp5po Atp5o D12Wsu28e	GEVPcTVTTASPLDDAVLSELK	3	472995250	768.054	9	0.992112	0.995686	0.12289	0.113009	0.132771	0.00428511	0.115308	0.130472	0.00328798	0.997265	0.998221
SARDH_MOUSE	Q99LB7	Sardh	NYSVVFPHDEPLAGR	2	8.22664e+08	850.923	9	0.95654	0.995684	0.16484	0.136311	0.193369	0.0123716	0.155244	0.174436	0.00416148	0.989041	0.998414
EST3B_MOUSE	Q8VCU1	Ces3b Gm4738	DASINPPMcLQDVEK	2	8.21564e+08	858.9	9	0.953256	0.995681	0.34855	0.271681	0.425419	0.0333344	0.327888	0.369212	0.0089602	0.988277	0.999036
AL8A1_MOUSE	Q8BH00	Aldh8a1 Raldh4	VGEALVSHPEVPLISFTGSQPTAER	2	1.55542e+08	1311.18	9	0.978928	0.99568	0.26279	0.228918	0.296662	0.0146887	0.246891	0.278689	0.00689467	0.993083	0.997959
RRBP1_MOUSE	Q99PL5	Rrbp1	LREAEETQNSLQAEcDQYR	3	7.4943e+07	780.689	5	0.985994	0.995677	0.31802	0.249712	0.386328	0.0246027	0.279114	0.356926	0.014013	0.994039	0.998459
M2GD_MOUSE	Q9DBT9	Dmgdh	MIGLDHPLIPVQHQYVVTSTIPEVK	3	2.18231e+08	938.846	9	0.984702	0.995677	0.12139	0.107334	0.135446	0.00609527	0.114038	0.128742	0.00318833	0.993408	0.997922
DHSO_MOUSE	Q64442	Sord Sdh1	AMGAAQVVVTDLSASR	3	8.96887e+08	525.943	9	0.988624	0.995676	0.25047	0.225668	0.275272	0.0107552	0.235278	0.265662	0.00658812	0.99444	0.998098
NDUAD_MOUSE	Q9ERS2	Ndufa13 Grim19	WVPPLIGEMYGLR	3	4.10511e+07	510.943	9	0.954738	0.995675	0.11978	0.0970458	0.142514	0.00985869	0.113023	0.126537	0.00293017	0.978653	0.997855
PSA2_MOUSE	P49722	Psma2 Lmpc3	KLAQQYYLVYQEPIPTAQLVQR	3	1.08479e+08	883.818	8	0.981588	0.995674	0.29855	0.259731	0.337369	0.0164165	0.279886	0.317214	0.00789291	0.992101	0.998127
ACSM1_MOUSE	Q91VA0	Acsm1 Bucs1 Lae Macs1	FPTLEHcTTGGESLLPEEYEQWK	3	6.71574e+08	917.758	9	0.973997	0.995671	0.16853	0.144455	0.192605	0.0104402	0.158211	0.178849	0.00447465	0.991747	0.997855
AATM_MOUSE	P05202	Got2 Got-2	NLDKEYLPIGGLAEFcK	2	1040753717	984.001	9	0.987247	0.995652	0.17474	0.155608	0.193872	0.00829677	0.163741	0.185739	0.00476993	0.994052	0.998223
TKT_MOUSE	P40142	Tkt	QAFTDVATGSLGQGLGAAcGMAYTGK	3	1.50821e+08	844.733	8	0.964148	0.995647	0.11878	0.098156	0.139404	0.00872188	0.110842	0.126718	0.00335691	0.990661	0.998395
SPA3K_MOUSE	P07759	Serpina3k Mcm2 Spi2	ALYQTEAFTADFQQPTEAK	2	1.27744e+08	1080.02	9	0.949604	0.995646	1.84496	0.615866	3.07405	0.532997	1.53125	2.15867	0.13604	0.986747	0.99876
ENOA_MOUSE	P17182	Eno1 Eno-1	HIADLAGNPEVILPVPAFNVINGGSHAGNK	3	4.67015e+08	1007.87	9	0.985724	0.99564	0.15596	0.139294	0.172626	0.00722729	0.146445	0.165475	0.00412625	0.994814	0.998023
EST2A_MOUSE	Q8QZR3	Ces2a Ces6	LGVLGFFSTGDQHAR	3	6.91166e+08	535.611	9	0.976986	0.995639	0.41016	0.344918	0.475402	0.0282923	0.3837	0.43662	0.0114742	0.990777	0.997875
EST1F_MOUSE	Q91WU0	Ces1f CesML1	EGYLHIGGTTQQAQR	2	2.77004e+08	829.916	9	0.971893	0.995635	0.34096	0.282001	0.399919	0.0255674	0.318909	0.363011	0.00956234	0.990628	0.998548
BHMT1_MOUSE	O35490	Bhmt	QGFIDLPEFPFGLEPR	2	3384688105	931.478	9	0.961652	0.995635	0.25741	0.211696	0.303124	0.0198239	0.242123	0.272697	0.006629	0.982491	0.99832
GLO2_MOUSE	Q99KB8	Hagh Glo2	TVQQHAGETDPVTTMR	3	6.03067e+08	590.953	9	0.97697	0.995631	0.39355	0.334967	0.452133	0.0254047	0.369019	0.418081	0.0106381	0.991543	0.997819
GLYM_MOUSE	Q9CZN7	Shmt2	LNPQTGLIDYDQLALTAR	3	84203045	668.025	8	0.911061	0.99562	0.38603	0.265157	0.506903	0.0511173	0.362269	0.409791	0.0100484	0.969006	0.997867
GSTT3_MOUSE	Q99L20	Gstt3	GQQYTDSFAQVNPLR	2	288370418	862.424	9	0.978996	0.995602	0.18001	0.153819	0.206201	0.0113575	0.168756	0.191264	0.00488051	0.991167	0.997969
AP1S1_MOUSE	P61967	Ap1s1 Ap19	AIEQADLLQEEDESPR	2	3.10103e+07	921.939	9	0.989719	0.995602	0.30468	0.275979	0.333381	0.0124461	0.28543	0.32393	0.00834792	0.995764	0.997938
GSHB_MOUSE	P51855	Gss	VGLLEALLPGQPEAVAR	2	1.18058e+08	867.001	9	0.991806	0.995598	0.26995	0.24689	0.29301	0.00999998	0.253433	0.286467	0.00716241	0.996425	0.997858
ENPL_MOUSE	P08113	Hsp90b1 Grp94 Tra-1 Tra1	FQSSHHSTDITSLDQYVER	3	8.30767e+08	750.686	9	0.985845	0.995594	0.49195	0.431629	0.552271	0.0261584	0.457812	0.526088	0.0148041	0.993545	0.997868
RL32_MOUSE	P62911	Rpl32	GQILMPNIGYGSNK	2	2.75393e+08	746.385	8	0.970219	0.995591	0.07934	0.0674232	0.0912568	0.00503961	0.0747741	0.0839059	0.0019309	0.988354	0.998016
HYES_MOUSE	P34914	Ephx2 Eph2	ATEIGGILVNTPEDPNLSK	3	2.02562e+08	656.681	9	0.993103	0.995589	0.37795	0.349252	0.406648	0.0124449	0.354405	0.401495	0.0102102	0.997108	0.99784
HGD_MOUSE	O09173	Hgd Aku Hgo	QGGFLPGGGSLHSAMTPHGPDADcFEK	4	221435508	693.314	6	0.990259	0.995587	0.31372	0.280071	0.347369	0.0130901	0.29207	0.33537	0.00842214	0.995656	0.998466
QCR1_MOUSE	Q9CZ13	Uqcrc1	LcTSATESEVTR	2	5.55401e+08	677.319	9	0.947551	0.995579	0.15458	0.123312	0.185848	0.0135595	0.144861	0.164299	0.00421452	0.978199	0.998079
LYPA1_MOUSE	P97823	Lypla1 Apt1 Pla1a	LAGVTALScWLPLR	2	2.39692e+08	778.935	9	0.976328	0.995576	0.31579	0.269265	0.362315	0.0201756	0.295761	0.335819	0.00868561	0.990743	0.99854
ACON_MOUSE	Q99KI0	Aco2	QGLLPLTFADPSDYNK	2	3.07613e+08	889.952	6	0.976931	0.995574	0.41884	0.302058	0.535622	0.0454303	0.370143	0.467537	0.0189439	0.992101	0.998105
OTUB1_MOUSE	Q7TQI3	Otub1	EFcQQEVEPMcK	2	1.48038e+07	792.828	4	0.985093	0.995574	2.21921	1.85586	2.58256	0.114172	2.01662	2.4218	0.0636587	0.994532	0.997834
FRIL1_MOUSE	P29391	Ftl1 Ftl Ftl-1	ALFQDVQKPSQDEWGK	2	1.11779e+08	938.465	9	0.960223	0.995572	1.02133	0.744013	1.29865	0.120259	0.931504	1.11116	0.0389529	0.983401	0.998121
ECHB_MOUSE	Q99JY0	Hadhb	AALSGLLHR	2	4.23435e+08	469.283	9	0.984129	0.995572	0.16752	0.147167	0.187873	0.00882617	0.156695	0.178345	0.00469446	0.99366	0.998141
GLYAT_MOUSE	Q91XE0	Glyat	DPQNcQEFLESSEVINWK	2	1.37196e+08	1112	9	0.930508	0.995572	0.20187	0.157419	0.246321	0.0192761	0.189481	0.214259	0.00537264	0.978939	0.99823
AL1A1_MOUSE	P24549	Aldh1a1 Ahd-2 Ahd2 Aldh1	IFINNEWHNSVSGK	3	4310924463	548.942	9	0.972082	0.99557	0.27874	0.23999	0.31749	0.0168041	0.262395	0.295085	0.00708823	0.988103	0.997975
TKFC_MOUSE	Q8VC30	Tkfc Dak	TDLPTWSAAMDAGLESMQK	2	5.40118e+08	1026.47	9	0.952392	0.995568	0.42668	0.34038	0.51298	0.0374241	0.398464	0.454896	0.0122359	0.980356	0.997907
CGL_MOUSE	Q8VCN5	Cth	QDFPGQSSGFEYSR	2	4.0099e+08	802.852	9	0.989295	0.995568	0.36669	0.327257	0.406123	0.0171003	0.342156	0.391224	0.0106394	0.995013	0.997905
SBP1_MOUSE	P17563	Selenbp1 Lpsb	DGFNPAHVEAGLYGSR	3	3055216878	563.938	9	0.985937	0.995562	0.26373	0.235077	0.292383	0.0124254	0.24752	0.27994	0.00702961	0.994352	0.997988
PRDX3_MOUSE	P20108	Prdx3 Aop1 Mer5	AFQFVETHGEVcPANWTPESPTIKPSPTASK	3	1.12227e+08	1138.55	9	0.924713	0.995557	0.09499	0.0729736	0.117006	0.00954741	0.0894521	0.100528	0.00240152	0.983271	0.998213
PYC_MOUSE	Q05920	Pc Pcx	TVAVYSEQDTGQMHR	3	9.58985e+08	574.602	9	0.987899	0.99555	0.2175	0.195411	0.239589	0.00957872	0.203975	0.231025	0.0058651	0.994078	0.998343
ECI1_MOUSE	P42125	Eci1 Dci	ALQLGTLFSPAEALK	2	1281324571	779.946	9	0.973899	0.995549	0.15256	0.130717	0.174403	0.00947236	0.143386	0.161734	0.00397812	0.991465	0.998184
TXNL1_MOUSE	Q8CDN6	Txnl1 Trp32 Txnl	SEPTQALELTEDDIKEDGIVPLR	3	68365180	856.773	9	0.961923	0.995544	0.71383	0.501108	0.926552	0.092247	0.647767	0.779893	0.0286483	0.992201	0.99905
HUTU_MOUSE	Q8VC12	Uroc1	MTEEQTLVMYSGHPLGLFPSSPR	3	5.88903e+08	859.754	9	0.979384	0.995537	0.2159	0.188557	0.243243	0.0118574	0.20284	0.22896	0.00566326	0.993111	0.998626
DNPEP_MOUSE	Q9Z2W0	Dnpep	EVAGQVGVPLQDLMVR	2	1.4265e+08	855.964	9	0.981159	0.99553	0.28493	0.248746	0.321114	0.0156913	0.267218	0.302642	0.00768091	0.991137	0.998041
MAOX_MOUSE	P06801	Me1 Mod-1 Mod1	YGMNcLIQFEDFANR	2	4.14492e+08	939.419	9	0.952398	0.995518	0.30463	0.241131	0.368129	0.0275364	0.284974	0.324286	0.00852391	0.979391	0.998057
2AAA_MOUSE	Q76MZ3	Ppp2r1a	SALASVIMGLSPILGK	2	6.16715e+07	778.958	9	0.978348	0.995513	0.3637	0.315167	0.412233	0.0210464	0.341725	0.385675	0.00952963	0.992133	0.998244
EST1F_MOUSE	Q91WU0	Ces1f CesML1	NVVGDHADDVYSVFGAPILR	2	3.26369e+08	1072.54	9	0.963271	0.995512	0.29562	0.244434	0.346806	0.0221969	0.277794	0.313446	0.00773007	0.988253	0.99926
FUBP2_MOUSE	Q3U0V1	Khsrp Fubp2	IGQQPQQPGAPPQQDYTK	2	1.25319e+07	990.992	7	0.919368	0.995509	0.32441	0.20464	0.44418	0.0489475	0.300557	0.348263	0.00974825	0.97679	0.999049
SEPT9_MOUSE	Q80UG5	Septin9 Kiaa0991 Sept9 Sint1	IPEGSAVPATDAAPK	2	4.00324e+07	712.375	9	0.982661	0.995504	0.51999	0.454885	0.585095	0.0282328	0.485808	0.554172	0.0148232	0.992762	0.998365
RAB2A_MOUSE	P53994	Rab2a Rab2	DTFNHLTTWLEDAR	2	68420210	859.91	5	0.921344	0.995503	0.66471	0.0936077	1.23581	0.205696	0.545829	0.783591	0.0428176	0.965842	0.998688
ATP5L_MOUSE	Q9CPQ8	Atp5mg Atp5l	APSMVAAAVTYSKPR	3	1872976361	516.945	9	0.977462	0.995498	0.10517	0.0913694	0.118971	0.00598465	0.0989828	0.111357	0.00268307	0.990695	0.998318
RS4X_MOUSE	P62702	Rps4x Rps4	FDTGNLcMVTGGANLGR	2	9.42618e+08	891.917	9	0.931136	0.995486	0.11606	0.0907141	0.141406	0.0109912	0.109155	0.122965	0.00299452	0.980271	0.99824
6PGD_MOUSE	Q9DCD0	Pgd	VGTGEPccDWVGDEGAGHFVK	2	1.62953e+07	1138.99	9	0.914324	0.995479	0.17662	0.129926	0.223314	0.0202488	0.164955	0.188285	0.00505833	0.964831	0.998381
GSTM7_MOUSE	Q80W21	Gstm7	LFLEYTDSSYEEKR	3	114986770	593.953	5	-2.31107	0.995478	0.09737	0	0.363077	0.0957004	0.0881008	0.106639	0.0033385	-0.460474	0.998732
SPS2_MOUSE	P97364	Sephs2 Sps2	NEVSFVIHNLPIIAK	2	1.88531e+08	847.485	8	0.968354	0.995472	0.25252	0.203966	0.301074	0.0205336	0.235393	0.269647	0.00724282	0.98535	0.998281
TKFC_MOUSE	Q8VC30	Tkfc Dak	MVNSVEGcADDALAGLVASNPDLQLLQGHR	3	4.03678e+08	1050.85	9	0.987453	0.995465	0.20832	0.186553	0.230087	0.00943935	0.194968	0.221672	0.00579011	0.99406	0.997816
MCCA_MOUSE	Q99MR8	Mccc1 Mcca	SIMAAAGVPVVEGYHGK	2	43778470	843.438	9	0.947377	0.995462	0.11231	0.0896862	0.134934	0.00981081	0.105297	0.119323	0.00304108	0.975399	0.998051
S14L4_MOUSE	Q8R0F9	Sec14l4	GQVGDLSPQQQEALAR	2	2.31894e+08	848.934	9	0.977475	0.995461	0.39972	0.343365	0.456075	0.0244383	0.374178	0.425262	0.0110762	0.992723	0.997876
CLH1_MOUSE	Q68FD5	Cltc	SVNESLNNLFITEEDYQALR	2	1.16879e+08	1178.08	9	0.978845	0.995458	0.18849	0.164556	0.212424	0.0103788	0.177098	0.199882	0.00494024	0.991981	0.999247
PGAM1_MOUSE	Q9DBJ1	Pgam1	VLIAAHGNSLR	2	3.90686e+08	575.838	8	0.990337	0.995456	0.21769	0.196905	0.238475	0.00878999	0.203109	0.232271	0.00616611	0.996282	0.998177
NEUA_MOUSE	Q99KK2	Cmas	GLEKPPHLAALVLAR	3	1.11776e+08	528.991	8	0.753015	0.995455	0.14761	0.077284	0.217936	0.0297409	0.138645	0.156575	0.00379117	0.893228	0.998478
TKT_MOUSE	P40142	Tkt	MFGIDKDAIVQAVK	3	9.4283e+08	512.281	9	0.97009	0.995451	0.14033	0.118882	0.161778	0.00930075	0.132039	0.148621	0.0035956	0.993752	0.998304
EIF3M_MOUSE	Q99JX4	Eif3m Pcid1	LQLLSNLFHGMDK	3	6.07108e+07	505.938	7	0.94482	0.995451	0.35162	0.261363	0.441877	0.036886	0.325011	0.378229	0.0108747	0.974542	0.998223
THIC_MOUSE	Q8CAY6	Acat2	IVSWSQAGVEPSVMGVGPIPAIK	2	5.13136e+08	1161.63	8	0.9755	0.995445	0.24712	0.211486	0.282754	0.0150695	0.231258	0.262982	0.00670807	0.989352	0.997824
ANXA6_MOUSE	P14824	Anxa6 Anx6	GIGTDEATIIDIVTHR	3	4.17411e+08	570.972	9	0.986231	0.995444	0.38048	0.33386	0.4271	0.0202168	0.353157	0.407803	0.0118484	0.99375	0.998418
CAN2_MOUSE	O08529	Capn2	LEIcNLTPDTLTcDSYK	2	1.12378e+07	1021.97	5	0.965725	0.995438	0.37345	0.250993	0.495907	0.0441059	0.324972	0.421928	0.0174603	0.986291	0.998191
A16A1_MOUSE	Q571I9	Aldh16a1	GAVEAAHQAAPGWGAQSPR	2	31511594	930.959	8	0.965839	0.995432	0.2597	0.216528	0.302872	0.0182575	0.243504	0.275896	0.0068495	0.986957	0.998029
ATPA_MOUSE	Q03265	Atp5f1a Atp5a1	LKEIVTNFLAGFEP	2	1981296356	789.432	9	0.971136	0.995427	0.15417	0.132114	0.176226	0.00956474	0.144831	0.163509	0.00404979	0.989221	0.997968
TKFC_MOUSE	Q8VC30	Tkfc Dak	AAPTEPPEAPEATAAGGVTSK	2	2043814755	976.484	9	0.990889	0.995422	0.26943	0.244914	0.293946	0.0106313	0.252058	0.286802	0.00753358	0.995533	0.998052
NDUS1_MOUSE	Q91VD9	Ndufs1	NRLEEVSPNLVR	2	2.1914e+08	713.394	8	0.574267	0.995418	0.20629	0.101093	0.311487	0.0444876	0.194525	0.218055	0.00497537	0.842856	0.998833
PGK1_MOUSE	P09411	Pgk1 Pgk-1	DcVGPEVENAcANPAAGTVILLENLR	3	4.08675e+08	928.121	9	0.990736	0.995417	0.15207	0.13825	0.16589	0.00599296	0.142031	0.162109	0.0043534	0.996103	0.998017
NSDHL_MOUSE	Q9R1J0	Nsdhl	GQVTGTHLTNDISK	2	1.38608e+07	735.881	6	0.297895	0.995411	1.27344	0	2.56028	0.500603	1.02989	1.51699	0.0947461	0.812627	0.999439
PROD_MOUSE	Q9WU79	Prodh Pro1	YVPYGPVMEVLPYLSR	3	3.56743e+07	628.331	9	0.947997	0.995409	0.25125	0.205258	0.297242	0.0199447	0.23673	0.26577	0.00629671	0.979397	0.998802
TLN1_MOUSE	P26039	Tln1 Tln	LAQAAQSSVATITR	2	8.32074e+07	708.894	9	0.968768	0.995404	0.36042	0.301563	0.419277	0.0255232	0.337184	0.383656	0.0100765	0.985856	0.998578
GSH1_MOUSE	P97494	Gclc Glclc	EATSVLGEHQALcTITSFPR	2	4.4309e+07	1109.05	9	0.946469	0.995398	0.32281	0.255285	0.390335	0.0292824	0.302071	0.343549	0.00899356	0.976904	0.997736
DECR_MOUSE	Q9CQ62	Decr1	FFQPVLKPMLPPDAFQGK	3	1111841181	687.373	9	0.971546	0.995396	0.13186	0.112464	0.151256	0.00841122	0.123984	0.139736	0.00341563	0.990104	0.998819
HYES_MOUSE	P34914	Ephx2 Eph2	AKPNEVVFLDDFGSNLKPAR	4	1337840972	555.047	9	0.989866	0.995395	0.35578	0.320348	0.391212	0.0153651	0.332036	0.379524	0.0102968	0.995581	0.997943
BPHL_MOUSE	Q8R164	Bphl	KPLEALYGYDYLAK	3	4.16844e+08	548.628	8	0.963472	0.995391	0.22406	0.186108	0.262012	0.0160501	0.211324	0.236796	0.00538608	0.984759	0.997699
AAAD_MOUSE	Q99PG0	Aadac Aada	VQALIYPALQALDTNVPSQQEGSHFPVLTR	4	1.72766e+08	823.939	9	0.972271	0.995388	0.319	0.268501	0.369499	0.0218988	0.297872	0.340128	0.00916224	0.986528	0.997912
IF2G_MOUSE	Q9Z0N1	Eif2s3x	ScGSSTPDEFPTDIPGTK	2	7.4043e+07	948.42	9	0.982704	0.995387	0.38938	0.335762	0.442998	0.0232516	0.360832	0.417928	0.0123799	0.991726	0.998157
SDHA_MOUSE	Q8K2B3	Sdha	VDEYDYSKPIQGQQK	2	2.56428e+08	899.436	9	0.990389	0.995384	0.24367	0.220665	0.266675	0.00997611	0.228068	0.259272	0.00676602	0.995675	0.999126
ACSF2_MOUSE	Q8VCW8	Acsf2	HPQVQEAQVVGVK	2	1.11345e+08	709.891	9	0.983614	0.995383	0.2289	0.200948	0.256852	0.0121215	0.214165	0.243635	0.00638964	0.991871	0.997958
PHB2_MOUSE	O35129	Phb2 Bap Bcap37 Rea	FNASQLITQR	2	9.26926e+08	589.32	9	0.992303	0.995382	0.14416	0.132456	0.155864	0.00507534	0.135066	0.153254	0.00394382	0.998433	0.998978
PTBP1_MOUSE	P17225	Ptbp1 Ptb	IAIPGLAGAGNSVLLVSNLNPER	3	1.00452e+08	759.097	9	0.987554	0.995375	0.31466	0.281834	0.347486	0.014235	0.293961	0.335359	0.00897601	0.99659	0.998426
CGL_MOUSE	Q8VCN5	Cth	LVWIETPTNPTLK	2	1753003994	756.427	9	0.981689	0.995371	0.29377	0.261606	0.325934	0.0139481	0.277896	0.309644	0.0068839	0.99459	0.998221
ABHEB_MOUSE	Q8VCR7	Abhd14b	FSSETWQNLGTLQR	2	7.67844e+08	833.913	9	0.983496	0.99537	0.26108	0.229153	0.293007	0.0138451	0.244517	0.277643	0.00718244	0.992606	0.998166
ARGI1_MOUSE	Q61176	Arg1	TGLLSGLDIMEVNPTLGK	2	3669737672	929.503	9	0.988146	0.99536	0.23203	0.208213	0.255847	0.0103282	0.217222	0.246838	0.0064213	0.99527	0.998204
ATPB_MOUSE	P56480	Atp5f1b Atp5b	IPSAVGYQPTLATDmGTMQER	2	1.60728e+08	1141.54	9	0.955389	0.995357	0.10725	0.0872212	0.127279	0.00868549	0.100689	0.113811	0.00284502	0.984956	0.998163
QCR1_MOUSE	Q9CZ13	Uqcrc1	YFYDQcPAVAGYGPIEQLPDYNR	2	1.76148e+08	1368.62	9	0.986441	0.995357	0.13061	0.116593	0.144627	0.00607852	0.121952	0.139268	0.00375471	0.993954	0.998295
THTR_MOUSE	P52196	Tst	EGHPVTSEPSRPEPAVFK	2	1.77729e+08	982.497	9	0.975024	0.995355	0.16274	0.139764	0.185716	0.00996347	0.152504	0.172976	0.00443888	0.989239	0.997922
AIFM1_MOUSE	Q9Z0X1	Aifm1 Aif Pdcd8	KVETDHIVTAVGLEPNVELAK	4	2.20792e+08	566.314	9	0.963131	0.995354	0.16025	0.133131	0.187369	0.0117603	0.149847	0.170653	0.00451121	0.983958	0.998401
ENOB_MOUSE	P21550	Eno3 Eno-3	VNQIGSVTESIQAcK	2	2828082511	817.414	9	0.977744	0.995348	0.20237	0.174212	0.230528	0.0122108	0.189673	0.215067	0.00550622	0.991817	0.99785
SPRE_MOUSE	Q64105	Spr	DMLYQVLAAEEPSVR	2	2.10543e+08	860.932	9	0.98905	0.995346	0.24558	0.22172	0.26944	0.010347	0.23018	0.26098	0.00667809	0.994595	0.997844
HEBP1_MOUSE	Q9R257	Hebp1 Hbp	IPNQFQGSPPAPSDESVKIEER	3	3.11575e+07	809.071	9	0.978668	0.995342	4.64499	3.66739	5.62259	0.423935	4.19589	5.09409	0.194752	0.990115	0.997759
NDUS1_MOUSE	Q91VD9	Ndufs1	IASQVAALDLGYKPGVEAIR	3	3.5014e+08	691.056	9	0.981768	0.995341	0.15221	0.133596	0.170824	0.00807177	0.142819	0.161601	0.00407262	0.995364	0.997768
CLIC4_MOUSE	Q9QYB1	Clic4	DEFTNTcPSDKEVEIAYSDVAK	3	39363914	840.048	8	0.988594	0.99534	0.3626	0.316822	0.408378	0.0193595	0.332285	0.392915	0.0128204	0.995328	0.997998
CHDH_MOUSE	Q8BJ64	Chdh	VLLLEAGPK	2	4.13707e+08	470.297	8	0.965331	0.99534	0.19631	0.16101	0.23161	0.0149282	0.184853	0.207767	0.0048451	0.992189	0.998368
HS90B_MOUSE	P11499	Hsp90ab1 Hsp84 Hsp84-1 Hspcb	YHTSQSGDEMTSLSEYVSR	2	3.27881e+08	1088.98	9	0.975316	0.995331	0.58067	0.480143	0.681197	0.0435938	0.53792	0.62342	0.0185387	0.99028	0.997778
C1TC_MOUSE	Q922D8	Mthfd1	ASQAPSSFQLLYDLK	2	5.72057e+08	834.436	9	0.900712	0.995324	0.35641	0.255612	0.457208	0.0437109	0.333748	0.379072	0.00982752	0.953132	0.997732
ATPB_MOUSE	P56480	Atp5f1b Atp5b	IMNVIGEPIDER	2	5883388643	693.358	9	0.984403	0.995322	0.16033	0.142507	0.178153	0.00772915	0.150546	0.170114	0.00424305	0.993759	0.998621
S14L2_MOUSE	Q99J08	Sec14l2	HISPDQLPVEYGGTMTDPDGNPK	2	1.73978e+08	1234.57	9	0.98447	0.995317	0.25102	0.223205	0.278835	0.0120618	0.235741	0.266299	0.00662569	0.993557	0.999044
ENOA_MOUSE	P17182	Eno1 Eno-1	LAMQEFMILPVGASSFR	2	1764817317	948.989	9	0.977321	0.995317	0.19476	0.168022	0.221498	0.011595	0.182597	0.206923	0.00527429	0.990218	0.998606
ERAP1_MOUSE	Q9EQH2	Erap1 Appils Arts1	TQEFPHILTLIGR	3	1.04744e+08	508.956	9	0.950055	0.995316	0.47228	0.391955	0.552605	0.0348332	0.448297	0.496263	0.0104003	0.983453	0.998376
NPS3B_MOUSE	Q9CQE1	Nipsnap3b Nipsnap3a	FLIPNLAFIDK	2	76876240	645.876	9	0.94222	0.995313	0.18494	0.14875	0.22113	0.0156937	0.175109	0.194771	0.00426311	0.981718	0.997889
NQO2_MOUSE	Q9JI75	Nqo2 Nmor2	NDITGAPSNPDVFSYGIETHEAYK	3	1.93968e+08	875.742	9	0.958124	0.995308	0.20573	0.170242	0.241218	0.0153893	0.192771	0.218689	0.00561981	0.985648	0.997696
REEP6_MOUSE	Q9JM62	Reep6 Dp1l1 Tb2l1	NVATEALGALEAR	2	8.88152e+08	657.854	9	0.961842	0.995307	0.62159	0.484033	0.759147	0.0596515	0.576778	0.666402	0.0194327	0.989073	0.997815
CSAD_MOUSE	Q9DBE0	Csad	ALPPLALFTSK	2	2924445817	579.35	9	0.970792	0.995303	0.27717	0.236179	0.318161	0.0177759	0.26105	0.29329	0.00699028	0.987874	0.997674
ETFB_MOUSE	Q9DCW4	Etfb	GIHVEIPGAQAESLGPLQVAR	3	2132106633	714.727	9	0.989336	0.995297	0.13177	0.118719	0.144821	0.00565978	0.123202	0.140338	0.0037157	0.995721	0.997759
PH4H_MOUSE	P16331	Pah	THAcYEHNHIFPLLEK	2	2.89513e+07	1004.99	7	0.912725	0.995296	1.77101	0.812506	2.72951	0.39172	1.41378	2.12824	0.145993	0.984842	0.998317
GLYM_MOUSE	Q9CZN7	Shmt2	IMGLDLPDGGHLTHGYMSDVK	4	1.12161e+08	564.775	7	0.983417	0.995293	0.40908	0.351851	0.466309	0.0233884	0.378969	0.439191	0.0123057	0.994692	0.9981
FRIL1_MOUSE	P29391	Ftl1 Ftl Ftl-1	QNYSTEVEAAVNR	2	2.76636e+08	740.855	9	0.974267	0.995291	1.56068	1.35638	1.76498	0.0885956	1.47829	1.64307	0.0357301	0.993546	0.997904
TKFC_MOUSE	Q8VC30	Tkfc Dak	MVNSVEGcADDALAGLVASNPDLQLLQGHR	4	1.03343e+08	788.388	9	0.923988	0.99529	0.1763	0.134408	0.218192	0.0181665	0.165103	0.187497	0.0048557	0.977871	0.9979
XYLB_MOUSE	Q3TNA1	Xylb	LGSPVPScSVVGTISSYYVQR	2	8.26865e+07	1128.57	9	0.889586	0.995286	0.21281	0.157498	0.268122	0.023986	0.199668	0.225952	0.00569915	0.972035	0.998886
GSTP1_MOUSE	P19157	Gstp1 Gstpib	FEDGDLTLYQSNAILR	3	1498208944	618.979	9	0.98868	0.995285	0.25486	0.228748	0.280972	0.0113235	0.238302	0.271418	0.00718055	0.995105	0.997752
OTUB1_MOUSE	Q7TQI3	Otub1	GEGGTTNPHVFPEGSEPK	2	1.17027e+07	920.429	8	0.821605	0.995285	0.43221	0.249831	0.614589	0.0771279	0.401178	0.463242	0.0131233	0.916363	0.998684
ARF6_MOUSE	P62331	Arf6	LGQSVTTIPTVGFNVETVTYK	3	6.4351e+07	752.07	9	0.986978	0.99528	0.11772	0.105702	0.129738	0.00521164	0.110244	0.125196	0.00324211	0.996725	0.998367
MDHM_MOUSE	P08249	Mdh2 Mor1	VAVLGASGGIGQPLSLLLK	3	1.69955e+08	598.368	9	0.983046	0.995276	0.14229	0.12583	0.15875	0.00713804	0.133734	0.150846	0.00371019	0.996038	0.998319
AMPL_MOUSE	Q9CPY7	Lap3 Lapep	GSEEPPVFLEIHYMGSPNATEAPLVFVGK	3	2.52822e+08	1039.19	9	0.976613	0.99527	0.22095	0.190726	0.251174	0.0131065	0.207001	0.234899	0.00604898	0.990431	0.99844
DHB2_MOUSE	P51658	Hsd17b2 Edh17b2	LVNVSSMGGTVPLQMTSAYAATK	2	7.93449e+07	1163.59	9	0.981163	0.995269	0.37935	0.327926	0.430774	0.0222999	0.353319	0.405381	0.0112884	0.990585	0.997794
PYC_MOUSE	Q05920	Pc Pcx	SGNSDVYENEIPGGQYTNLHFQAHSMGLGSK	4	4.73341e+08	835.135	9	0.975145	0.995268	0.134	0.115287	0.152713	0.00811508	0.125692	0.142308	0.00360298	0.995788	0.998009
EF1A1_MOUSE	P10126	Eef1a1 Eef1a	DGSASGTTLLEALDcILPPTRPTDKPLR	4	7.54322e+08	749.395	9	0.939062	0.995262	0.15899	0.125421	0.192559	0.0145573	0.148916	0.169064	0.00436852	0.984384	0.997716
3HIDH_MOUSE	Q99L13	Hibadh	TPVGFIGLGNMGNPMAK	2	4.78205e+08	852.434	9	0.976604	0.99526	0.12736	0.109732	0.144988	0.00764437	0.119604	0.135116	0.00336321	0.98921	0.998492
PEBP1_MOUSE	P70296	Pebp1 Pbp Pebp	GNDISSGTVLSDYVGSGPPSGTGLHR	2	1.4615e+08	1265.61	9	0.960156	0.995256	0.19462	0.161287	0.227953	0.014455	0.181889	0.207351	0.0055207	0.985446	0.998454
NDUV1_MOUSE	Q91YT0	Ndufv1	GDARPAEIDSLWEISK	3	7.61014e+07	596.304	8	0.876036	0.995254	0.32356	0.192659	0.454461	0.055358	0.297765	0.349355	0.0109085	0.950336	0.998113
SDHL_MOUSE	Q8VBT2	Sds	ILVEPAcGAALAAVYSR	2	1.95978e+08	880.972	9	0.962924	0.995253	0.55292	0.426871	0.678969	0.0546613	0.509767	0.596073	0.0187134	0.990046	0.997808
AL1B1_MOUSE	Q9CZS1	Aldh1b1 Aldhx	VAEQTPLSALYLASLIK	2	2.33677e+08	909.025	9	0.984448	0.995239	0.16851	0.148334	0.188686	0.00874918	0.157884	0.179136	0.0046081	0.99257	0.99775
M2GD_MOUSE	Q9DBT9	Dmgdh	VVGNTTSGSYSYSIQK	2	5.32089e+08	845.918	9	0.972762	0.995223	0.15627	0.131761	0.180779	0.0106282	0.146001	0.166539	0.00445326	0.991525	0.998134
UBP5_MOUSE	P56399	Usp5 Isot	IGEWELIQESGVPLKPLFGPGYTGIR	3	6.0739e+07	952.848	9	0.933807	0.99522	0.30124	0.230981	0.371499	0.030468	0.282274	0.320206	0.00822475	0.973482	0.997692
GSTP1_MOUSE	P19157	Gstp1 Gstpib	ALPGHLKPFETLLSQNQGGK	3	28453366167	712.392	9	0.979924	0.995219	0.22286	0.194636	0.251084	0.0122392	0.208982	0.236738	0.00601824	0.991935	0.997616
RRAS2_MOUSE	P62071	Rras2	LDILDTAGQEEFGAMR	2	38373420	883.425	4	0.985117	0.995219	0.65869	0.395851	0.921529	0.0825901	0.50631	0.81107	0.0478814	0.993015	0.999933
RRBP1_MOUSE	Q99PL5	Rrbp1	KGEPGPPDcDGPLFLPYK	3	3.14042e+07	662.992	6	0.972261	0.995215	0.42988	0.317987	0.541773	0.0435282	0.38532	0.47444	0.0173345	0.986248	0.99804
TERA_MOUSE	Q01853	Vcp	LGDVISIQPcPDVK	2	1035546806	770.906	9	0.968913	0.995214	0.57497	0.446056	0.703884	0.0559037	0.526544	0.623396	0.0210001	0.986077	0.997699
HYOU1_MOUSE	Q9JKR6	Hyou1 Grp170	VAIVKPGVPMEIVLNK	3	4.36624e+08	569.679	9	0.965925	0.995209	0.33522	0.283602	0.386838	0.022384	0.315105	0.355335	0.00872301	0.985935	0.998202
CPSM_MOUSE	Q8C196	Cps1	ALENNMSLDEIVR	2	17189262611	752.377	9	0.97003	0.995199	0.1696	0.144307	0.194893	0.0109683	0.159324	0.179876	0.00445627	0.991029	0.997624
MACD1_MOUSE	Q922B1	Macrod1 Lrp16	YVIHTVGPIAVGQPTASQAAELR	3	8.09759e+07	793.432	9	0.974516	0.995197	0.19608	0.165786	0.226374	0.0131369	0.183275	0.208885	0.00555299	0.987473	0.998457
ECHA_MOUSE	Q8BMS1	Hadha	LTTYAMTVPFVR	2	1628045561	699.876	9	0.963584	0.995192	0.17317	0.145648	0.200692	0.0119348	0.163282	0.183058	0.00428777	0.985371	0.998486
GLYM_MOUSE	Q9CZN7	Shmt2	IMGLDLPDGGHLTHGYMSDVKR	5	1.19049e+08	483.242	6	0.917591	0.995185	0.26243	0.168209	0.356651	0.0366536	0.236307	0.288553	0.0101622	0.968405	0.998558
AGT2_MOUSE	Q3UEG6	Agxt2	MEVPGGIGcQSTMcPDVFR	2	1.43729e+08	1070.97	9	0.931307	0.995183	0.11374	0.0859106	0.141569	0.0120682	0.106388	0.121092	0.0031881	0.984541	0.997621
ETFD_MOUSE	Q921G7	Etfdh	GAPLNTPVTEDR	2	8.98655e+08	635.325	9	0.977905	0.995183	0.19213	0.167126	0.217134	0.0108431	0.179991	0.204269	0.00526412	0.992588	0.99834
F16P1_MOUSE	Q9QXD6	Fbp1 Fbp Fbp3	QAGIAQLYGIAGSTNVTGDQVK	3	8.79303e+08	731.05	9	0.993633	0.995181	0.33624	0.310329	0.362151	0.0112362	0.313782	0.358698	0.00973884	0.996892	0.997963
3HAO_MOUSE	Q78JT3	Haao	VTMGGQcIALAPDDSLLVPAGTSYVWER	3	3.0046e+08	1002.83	9	0.947526	0.995175	0.21574	0.17058	0.2609	0.0195838	0.201543	0.229937	0.00615633	0.978699	0.997628
ADT2_MOUSE	P51881	Slc25a5 Aac2 Ant2	QIFLGGVDKR	2	5.74322e+08	566.827	9	0.891746	0.995174	0.18728	0.138104	0.236456	0.0213252	0.175862	0.198698	0.00495158	0.96214	0.998422
GCDH_MOUSE	Q60759	Gcdh	GYGcAGVSSVAYGLLTR	2	5.486e+08	865.93	9	0.972146	0.995167	0.32085	0.266781	0.374919	0.0234472	0.299252	0.342448	0.00936583	0.986386	0.997753
AL1A1_MOUSE	P24549	Aldh1a1 Ahd-2 Ahd2 Aldh1	KFPVLNPATEEVIcHVEEGDKADVDK	5	6.45085e+08	588.695	8	0.975205	0.995165	0.24544	0.211357	0.279523	0.0144135	0.230262	0.260618	0.00641886	0.989471	0.998207
GALM_MOUSE	Q8K157	Galm	KPVELGTHLQDYHIHGFDHNFcLK	6	5.35234e+07	485.076	8	0.959745	0.995158	0.21662	0.175849	0.257391	0.0172422	0.203108	0.230132	0.0057142	0.983804	0.997878
CX6B1_MOUSE	P56391	Cox6b1 Cox6b	GGDVSVcEWYR	2	1076950006	664.29	9	0.976369	0.995156	0.24726	0.209623	0.284897	0.0163214	0.230922	0.263598	0.0070852	0.991971	0.998075
VWA8_MOUSE	Q8CC88	Vwa8 Kiaa0564	DLLGQDVFLIGPPGPLR	2	5.26018e+07	904.009	9	0.949288	0.995153	0.2265	0.179798	0.273202	0.0202525	0.211712	0.241288	0.00641276	0.974692	0.999297
PYC_MOUSE	Q05920	Pc Pcx	VVHSYEELEENYTR	2	5.76037e+08	884.413	9	0.982653	0.995151	0.19689	0.173592	0.220188	0.0101034	0.184257	0.209523	0.00547835	0.991908	0.99795
MMSA_MOUSE	Q9EQ20	Aldh6a1	LLQDSGAPDGTLNIIHGQHDAVNFIcDHPDIK	3	9.66278e+07	1170.91	8	0.947311	0.995151	0.10447	0.0781346	0.130805	0.0111372	0.0974906	0.111449	0.00295161	0.977591	0.997916
GNMT_MOUSE	Q9QXF8	Gnmt	LSYYPHcLASFTELVR	2	1284099266	978.488	9	0.975458	0.99515	0.31416	0.264959	0.363361	0.021336	0.291403	0.336917	0.00986875	0.989488	0.998764
RACK1_MOUSE	P68040	Rack1 Gnb2-rs1 Gnb2l1	IIVDELKQEVISTSSK	3	5.86091e+08	597.003	9	0.982818	0.995148	0.15898	0.139342	0.178618	0.00851617	0.148823	0.169137	0.00440442	0.991914	0.998228
BHMT1_MOUSE	O35490	Bhmt	AYLMSQPLAYHTPDcGK	2	1719254917	976.456	9	0.967556	0.995139	0.28657	0.237912	0.335228	0.0211006	0.267609	0.305531	0.00822256	0.986945	0.997572
AK1A1_MOUSE	Q9JII6	Akr1a1 Akr1a4	HPDEPVLLEEPVVLALAEK	3	8.93293e+08	700.053	9	0.987598	0.995138	0.23748	0.212083	0.262877	0.0110135	0.221201	0.253759	0.00705961	0.997295	0.997781
DHPR_MOUSE	Q8BVI4	Qdpr Dhpr	QSMWTSTISSHLATK	3	6.19617e+08	559.947	9	0.938003	0.995126	0.26645	0.214561	0.318339	0.0225017	0.250127	0.282773	0.00707848	0.978477	0.99768
AL8A1_MOUSE	Q8BH00	Aldh8a1 Raldh4	VPNSGKEEIEAAVEAAR	3	6.26919e+08	590.639	9	0.988757	0.995124	0.28995	0.260889	0.319011	0.0126023	0.270635	0.309265	0.00837595	0.994556	0.997633
ARGI1_MOUSE	Q61176	Arg1	DHGDLAFVDVPNDSSFQIVK	3	2698715882	735.027	9	0.993558	0.995121	0.24555	0.226867	0.264233	0.00810182	0.229393	0.261707	0.00700665	0.99731	0.997833
AL3A2_MOUSE	P47740	Aldh3a2 Ahd-3 Ahd3 Aldh3 Aldh4	FDHILYTGNTAVGK	3	4.11901e+08	512.6	9	0.969179	0.995111	0.30923	0.250163	0.368297	0.0256147	0.287679	0.330781	0.0093455	0.989795	0.998748
MAAI_MOUSE	Q9WVL0	Gstz1 Maai	DGGQQFTEEFQTLNPMK	2	1271693533	985.452	9	0.980499	0.995107	0.22178	0.193708	0.249852	0.0121735	0.207633	0.235927	0.00613506	0.996397	0.998955
THIL_MOUSE	Q8QZT1	Acat1	LGTAAIQGAIEK	2	3310378188	586.338	9	0.981086	0.995105	0.20507	0.179681	0.230459	0.0110101	0.192377	0.217763	0.00550427	0.99288	0.997832
H2AY_MOUSE	Q9QZQ8	Macroh2a1 H2afy	HILLAVANDEELNQLLK	2	6.00206e+07	967.041	6	0.943809	0.995105	0.40198	0.181181	0.622779	0.0858944	0.345809	0.458151	0.0218516	0.989243	0.997696
HUTH_MOUSE	P35492	Hal Hsd Huth	DIITTELNSATDNPMVFASR	2	1.58895e+08	1098.04	9	0.972295	0.995098	0.2957	0.246766	0.344634	0.0212204	0.276189	0.315211	0.00846077	0.986564	0.997976
ODO2_MOUSE	Q9D2G2	Dlst	ASAFALQEQPVVNAVIDDATK	3	2.28652e+08	729.715	9	0.486572	0.995096	0.13695	0.0679381	0.205962	0.029927	0.128083	0.145817	0.00384504	0.87221	0.998034
GDIA_MOUSE	P50396	Gdi1 Rabgdia	NTNDANScQIIIPQNQVNR	2	1.85371e+08	1100.03	9	0.966982	0.995094	0.28809	0.24123	0.33495	0.0203209	0.269267	0.306913	0.00816249	0.986797	0.998415
THIC_MOUSE	Q8CAY6	Acat2	AGHFDKEIVPVLVSSR	2	3.25042e+08	877.483	9	0.982177	0.995093	0.30885	0.272497	0.345203	0.0157645	0.289893	0.327807	0.00822069	0.995336	0.998587
ABHEB_MOUSE	Q8VCR7	Abhd14b	GFVPVAPIcTDK	2	6.56787e+08	652.339	9	0.888547	0.995082	0.19479	0.125155	0.264425	0.0301973	0.180521	0.209059	0.0061879	0.944607	0.997832
PDXK_MOUSE	Q8K183	Pdxk Pkh	AEAGEGQKPSPAQLELR	2	6.78617e+07	890.963	9	0.910183	0.995081	0.21288	0.153144	0.272616	0.0259046	0.198144	0.227616	0.00639022	0.959851	0.998424
HYEP_MOUSE	Q9D379	Ephx1	EDESIRPFKVETSDEEIKDLHQR	3	1.15154e+08	934.13	9	0.990474	0.995076	0.3492	0.31648	0.38192	0.014189	0.325733	0.372667	0.0101764	0.995992	0.99823
TBA1A_MOUSE	P68369	Tuba1a Tuba1	IHFPLATYAPVISAEK	3	1644519100	586.326	8	0.96798	0.995073	0.23395	0.198419	0.269481	0.0150259	0.219522	0.248378	0.0061014	0.991697	0.997564
CLH1_MOUSE	Q68FD5	Cltc	EDKLEcSEELGDLVK	2	3.82481e+07	882.422	9	0.977232	0.995069	0.26704	0.228158	0.305922	0.0168612	0.24948	0.2846	0.00761508	0.992654	0.997668
RL6_MOUSE	P47911	Rpl6	AVDLQILPK	2	1570483400	498.808	4	0.972478	0.995068	0.16525	0.102403	0.228097	0.019748	0.139482	0.191018	0.00809693	0.995296	0.998917
PSA1_MOUSE	Q9R1P4	Psma1	NQYDNDVTVWSPQGR	2	2.72159e+08	889.908	9	0.981395	0.995067	0.44919	0.390327	0.508053	0.0255261	0.418928	0.479452	0.0131231	0.994453	0.998202
ALDH2_MOUSE	P47738	Aldh2 Ahd-1 Ahd1	HEPVGVcGQIIPWNFPLLmQAWK	3	1.19792e+08	912.798	9	0.904199	0.995064	0.40449	0.282493	0.526487	0.0529041	0.373929	0.435051	0.0132528	0.966613	0.99797
NB5R3_MOUSE	Q9DCN2	Cyb5r3 Dia1	LIDKEVISPDTR	2	4.33701e+08	693.385	9	0.967315	0.995062	0.33736	0.275987	0.398733	0.0266144	0.31496	0.35976	0.00971372	0.989972	0.997994
ECHD2_MOUSE	Q3TLP5	Echdc2 D4Ertd765e	TPEIQVQALTGPNQGITEILMNRPNAR	3	2.63142e+08	987.857	6	0.962578	0.99506	0.11943	0.0951473	0.143713	0.00944638	0.110546	0.128314	0.00345595	0.992007	0.99776
CAH3_MOUSE	P16015	Ca3 Car3	QPDGIAVVGIFLK	2	4.57858e+08	678.898	9	0.926056	0.995058	0.2322	0.183676	0.280724	0.0210426	0.218181	0.246219	0.00607941	0.981117	0.998584
ACTB_MOUSE	P60710	Actb	TTGIVmDSGDGVTHTVPIYEGYALPHAILR	4	2.6948e+08	800.658	7	0.971639	0.995058	0.17376	0.143591	0.203929	0.0123294	0.160083	0.187437	0.0055893	0.995664	0.997542
ATPB_MOUSE	P56480	Atp5f1b Atp5b	EGNDLYHEMIESGVINLK	3	1555223900	687.67	9	0.976146	0.995057	0.14397	0.124033	0.163907	0.00864574	0.134649	0.153291	0.00404189	0.988774	0.997539
GRHPR_MOUSE	Q91Z53	Grhpr Glxr	NTMSLLAANNLLAGLR	2	5.46307e+08	836.464	9	0.971744	0.995054	0.28498	0.243528	0.326432	0.0179758	0.267029	0.302931	0.00778448	0.990027	0.998927
LDHA_MOUSE	P06151	Ldha Ldh-1 Ldh1	DQLIVNLLKEEQAPQNK	2	3.38178e+08	990.542	9	0.97185	0.995052	0.32488	0.271979	0.377781	0.0229404	0.302892	0.346868	0.0095352	0.987671	0.998221
CAP1_MOUSE	P40124	Cap1 Cap	LEAVSHTSDMHcGYGDSPSK	4	5.0302e+07	545.236	9	0.974737	0.995051	0.36729	0.305098	0.429482	0.0269697	0.340267	0.394313	0.0117184	0.987966	0.997846
AOXC_MOUSE	G3X982	Aox3 Aoh1	QNPSGTWEEWVK	2	2.95855e+08	730.844	9	0.966842	0.99505	0.7268	0.544547	0.909053	0.0790343	0.658986	0.794614	0.0294074	0.984083	0.998412
AK1CD_MOUSE	Q8VC28	Akr1c13	LNDGHLIPALGFGTYKPK	4	5.8865e+08	486.02	9	0.976414	0.995048	0.33252	0.287728	0.377312	0.019424	0.311311	0.353729	0.00919751	0.989263	0.997749
PGRC1_MOUSE	O55022	Pgrmc1 Pgrmc	GDQPGASGDNDDDEPPPLPR	2	2.57799e+08	1024.94	9	0.980923	0.995048	0.51039	0.432098	0.588682	0.0339515	0.471382	0.549398	0.016916	0.993111	0.99787
HEM2_MOUSE	P10518	Alad Lv	AGADIIITYFAPQLLK	2	1.16263e+08	867.495	9	0.949837	0.995045	0.50482	0.412705	0.596935	0.0399459	0.474447	0.535193	0.0131714	0.979615	0.997747
G3P_MOUSE	P16858	Gapdh Gapd	VIISAPSADAPMFVMGVNHEK	3	5841293989	738.375	9	0.991613	0.995041	0.2176	0.20002	0.23518	0.00762367	0.203725	0.231475	0.00601677	0.99716	0.998144
S14L2_MOUSE	Q99J08	Sec14l2	YNSHMVPEDGTLTcSEPGIYVLR	2	1.06159e+08	1319.62	9	0.955573	0.99504	0.29722	0.240467	0.353973	0.0246109	0.277588	0.316852	0.00851361	0.982216	0.998672
RS17_MOUSE	P63276	Rps17	VcEEIAIIPSKK	3	3.81334e+08	462.927	9	0.937613	0.995039	0.10585	0.0818936	0.129806	0.0103887	0.0990693	0.112631	0.00294047	0.978301	0.997597
IDHC_MOUSE	O88844	Idh1	KIQGGSVVEmQGDEMTR	2	2.36421e+07	940.946	9	0.975816	0.995038	0.17569	0.149722	0.201658	0.0112612	0.164116	0.187264	0.005019	0.989381	0.998047
G3P_MOUSE	P16858	Gapdh Gapd	VIHDNFGIVEGLMTTVHAITATQK	3	2537818050	865.792	9	0.943498	0.995037	0.27524	0.222612	0.327868	0.0228219	0.25829	0.29219	0.00735043	0.982599	0.998457
CP254_MOUSE	Q6XVG2	Cyp2c54	SHMPYTNAMIHEVQR	3	3.11849e+08	605.287	9	0.925411	0.995032	0.53852	0.339406	0.737634	0.0863458	0.495041	0.581999	0.0188545	0.979538	0.997622
CENPV_MOUSE	Q9CXS4	Cenpv Prr6	SNPGGFGIAPHcLDEGTVR	3	1.08942e+08	661.983	7	0.955659	0.995016	0.04654	0.0387786	0.0543014	0.0031719	0.0438992	0.0491808	0.00107925	0.989122	0.999215
OTUB1_MOUSE	Q7TQI3	Otub1	IQQEIAVQNPLVSER	2	5.05138e+07	862.47	9	0.987848	0.994994	0.49504	0.439458	0.550622	0.024103	0.459696	0.530384	0.0153271	0.995548	0.997929
BIP_MOUSE	P20029	Hspa5 Grp78	LYGSGGPPPTGEEDTSEKDEL	2	1345620598	1089.49	9	0.992476	0.994989	0.43647	0.397098	0.475842	0.0170738	0.403644	0.469296	0.0142351	0.996509	0.998395
BIP_MOUSE	P20029	Hspa5 Grp78	IINEPTAAAIAYGLDK	2	1269973530	830.451	9	0.980085	0.994982	0.67686	0.571004	0.782716	0.0459043	0.623215	0.730505	0.023263	0.992969	0.997871
HIUH_MOUSE	Q9CRB3	Urah	LEAPcQQWMELR	2	5.02078e+08	780.868	9	0.965953	0.994981	0.87248	0.708252	1.03671	0.0712176	0.812802	0.932158	0.0258793	0.984775	0.99782
LONM_MOUSE	Q8CGK3	Lonp1 Prss15	QLEVEPEGLEPEAEK	2	75034183	848.917	6	0.973783	0.994981	0.27548	0.232169	0.318791	0.0168486	0.256819	0.294141	0.00725925	0.987709	0.998059
PGK1_MOUSE	P09411	Pgk1 Pgk-1	VLNNMEIGTSLYDEEGAK	2	1209405141	991.972	9	0.986677	0.994979	0.22121	0.197836	0.244584	0.0101363	0.207045	0.235375	0.00614273	0.994218	0.997561
VATB2_MOUSE	P62814	Atp6v1b2 Atp6b2 Vat2	IPIFSAAGLPHNEIAAQIcR	3	5.76096e+07	726.721	8	0.960397	0.994976	0.3794	0.298264	0.460536	0.0343126	0.350355	0.408445	0.0122829	0.984884	0.998894
SPTB2_MOUSE	Q62261	Sptbn1 Elf Spnb-2 Spnb2 Sptb2	EVVAGSHELGQDYEHVTMLQER	3	1.52754e+07	843.068	5	0.974138	0.994976	0.32318	0.240089	0.406271	0.0299272	0.288916	0.357444	0.0123408	0.998778	0.999624
1433Z_MOUSE	P63101	Ywhaz	SVTEQGAELSNEER	2	7.5678e+08	774.86	9	0.980562	0.994975	0.31249	0.268789	0.356191	0.0189508	0.290908	0.334072	0.00935884	0.9904	0.997674
PDIA6_MOUSE	Q922R8	Pdia6 Txndc7	VGAVNADKHQSLGGQYGVQGFPTIK	3	7.06546e+07	857.782	9	0.991765	0.994974	0.37733	0.343935	0.410725	0.0144816	0.350911	0.403749	0.0114565	0.996349	0.997649
SARDH_MOUSE	Q99LB7	Sardh	STVcGPESFTPDHKPLMGEAPELR	4	1376404807	664.569	8	0.953969	0.994962	0.10673	0.0835881	0.129872	0.00978672	0.0991141	0.114346	0.00322077	0.989385	0.998433
AMPL_MOUSE	Q9CPY7	Lap3 Lapep	SAGVDDQENWHEGKENIR	4	3.89003e+08	521.741	9	0.973631	0.994962	0.3705	0.307084	0.433916	0.0275003	0.344477	0.396523	0.0112847	0.987511	0.99777
SARDH_MOUSE	Q99LB7	Sardh	LLGDEYTFDFPPHHHMIQK	4	456461720	582.034	8	0.987034	0.994961	0.16975	0.151554	0.187946	0.00769496	0.158427	0.181073	0.00478857	0.99354	0.997894
GLYM_MOUSE	Q9CZN7	Shmt2	LNPQTGLIDYDQLALTAR	2	3.42729e+08	1001.53	9	0.959397	0.994961	0.46774	0.366814	0.568666	0.0437665	0.434397	0.501083	0.0144591	0.982423	0.998033
SYRC_MOUSE	Q9D0I9	Rars1 Rars	LANIDEAMLQR	2	1.50599e+08	637.332	9	0.988906	0.994956	0.36041	0.324302	0.396518	0.0156583	0.336077	0.384743	0.0105518	0.996321	0.997573
KEG1_MOUSE	Q9DCY0	Keg1	VIESLGATNLGK	2	9.37599e+08	601.343	9	0.9738	0.99495	0.30096	0.256443	0.345477	0.0193049	0.28248	0.31944	0.00801393	0.987041	0.998803
MIC27_MOUSE	Q78IK4	Apool Fam121a Mic27	YVEEQPGNLQR	2	9.62673e+07	666.831	9	0.940633	0.994949	0.32956	0.252009	0.407111	0.0336302	0.305465	0.353655	0.0104488	0.975562	0.997629
PEMT_MOUSE	Q61907	Pemt Pempt Pemt2	SHcFTQAMMSQPK	2	1.87123e+08	776.839	9	0.979703	0.994949	0.28473	0.244256	0.325204	0.0175514	0.264939	0.304521	0.00858244	0.989827	0.997974
AOXC_MOUSE	G3X982	Aox3 Aoh1	ASKPGLLASVAAVAAQK	2	1.46724e+08	791.47	8	0.98872	0.994943	0.446	0.396211	0.495789	0.0210559	0.413997	0.478003	0.0135339	0.996858	0.998189
CTND1_MOUSE	P30999	Ctnnd1 Catns Kiaa0384	ALSAIAELLTSEHER	3	5.80917e+07	547.293	8	0.862901	0.994942	0.63896	0.32791	0.95001	0.131543	0.579379	0.698541	0.0251967	0.945027	0.99763
PH4H_MOUSE	P16331	Pah	SFAQFSQEIGLASLGAPDEYIEK	2	9.8254e+07	1250.62	9	0.922239	0.994937	0.96755	0.6506	1.2845	0.137445	0.882929	1.05217	0.0366959	0.968037	0.997943
LETM1_MOUSE	Q9Z2I0	Letm1	KLEEGGPVYSPPAQVVVR	2	5.17148e+07	963.028	9	0.938626	0.994937	0.15024	0.108682	0.191798	0.0180218	0.140164	0.160316	0.00436926	0.986557	0.997671
SYNC_MOUSE	Q8BP47	NARS1 Nars	MNYSDAIEWLK	2	99169930	685.326	6	0.951962	0.994932	1.18173	0.553662	1.8098	0.244329	0.985186	1.37827	0.0764588	0.976949	0.997669
CALR_MOUSE	P14211	Calr	DMHGDSEYNIMFGPDIcGPGTK	2	180855512	1221.01	9	0.983772	0.994926	0.39728	0.344848	0.449712	0.0227374	0.368485	0.426075	0.0124868	0.992629	0.997484
M2GD_MOUSE	Q9DBT9	Dmgdh	LQASWVTHGVPPGFGK	3	7.94558e+08	560.967	9	0.982095	0.994924	0.14844	0.130863	0.166017	0.00762235	0.139149	0.157731	0.00402892	0.991835	0.998444
PRDX5_MOUSE	P99029	Prdx5 Prdx6	VGDAIPSVEVFEGEPGKK	2	1.98092e+08	929.483	9	0.923667	0.994924	0.27349	0.208132	0.338848	0.0283427	0.255142	0.291838	0.0079566	0.967702	0.997563
HYEP_MOUSE	Q9D379	Ephx1	NIYSLTPLLGQR	2	1380007624	687.891	9	0.97197	0.994922	0.36315	0.308758	0.417542	0.023587	0.340729	0.385571	0.00972297	0.987357	0.99757
ETFA_MOUSE	Q99LC5	Etfa	GLLPEELTPLILETQK	3	3.23325e+08	598.68	9	0.974538	0.994921	0.17926	0.152007	0.206513	0.0118184	0.167076	0.191444	0.0052838	0.987509	0.997839
NDRG2_MOUSE	Q9QYG0	Ndrg2 Kiaa1248 Ndr2	cPVMLVVGDQAPHEDAVVEcNSK	3	1.31839e+08	852.063	6	0.932582	0.994917	0.50706	0.256054	0.758066	0.0976455	0.44264	0.57148	0.0250603	0.969725	0.99763
DHSO_MOUSE	Q64442	Sord Sdh1	VLVcGAGPVGMVTLLVAK	2	2133893389	892.512	9	0.981211	0.994904	0.29408	0.254956	0.333204	0.0169663	0.274131	0.314029	0.00865101	0.992757	0.997459
TTPA_MOUSE	Q8BWP5	Ttpa	AIFDLEGWQVSHAFQITPSVAK	2	2.36824e+07	1222.63	9	0.955627	0.994897	0.40663	0.323165	0.490095	0.0361946	0.37704	0.43622	0.0128319	0.980197	0.997502
CPT2_MOUSE	P52825	Cpt2 Cpt-2	DSTQTPAIAPQSQPAATDSSVSVQK	3	72800890	838.749	8	0.933302	0.994896	0.27489	0.201459	0.348321	0.0310541	0.252746	0.297034	0.00936454	0.979428	0.99748
DHSO_MOUSE	Q64442	Sord Sdh1	VLVcGAGPVGMVTLLVAK	3	2.95339e+08	595.344	9	0.963024	0.994895	0.26242	0.215902	0.308938	0.0201724	0.245407	0.279433	0.00737762	0.98894	0.998245
AL1L1_MOUSE	Q8R0Y6	Aldh1l1 Fthfd	TAAcLAAGNTVVIKPAQVTPLTALK	2	9.57021e+07	1254.71	9	0.926414	0.994893	0.25207	0.186739	0.317401	0.028331	0.234927	0.269213	0.00743395	0.968254	0.9986
ASSY_MOUSE	P16460	Ass1 Ass	EFVEEFIWPAVQSSALYEDR	3	1131826398	805.722	9	0.987745	0.994893	0.31427	0.28152	0.34702	0.0142019	0.29236	0.33618	0.00950138	0.994155	0.997776
PRS7_MOUSE	P46471	Psmc2 Mss1	IATEKDFLEAVNK	3	77338565	493.268	4	0.936156	0.994893	0.57983	0.0682159	1.09144	0.160761	0.399467	0.760193	0.0566742	0.993966	0.999818
SDHA_MOUSE	Q8K2B3	Sdha	VRVDEYDYSKPIQGQQK	2	61281822	1027.02	9	0.968226	0.994891	0.24894	0.205981	0.291899	0.0186292	0.232114	0.265766	0.00729675	0.985079	0.997853
MYH9_MOUSE	Q8VDD5	Myh9	SMMQDREDQSILcTGESGAGK	2	3.29559e+07	1150.5	7	0.978565	0.99489	0.32059	0.272917	0.368263	0.019483	0.298655	0.342525	0.00896428	0.995495	0.997515
SYQ_MOUSE	Q8BML9	Qars1 Qars	EAATQAHQILGSTIDK	2	1.61923e+07	841.939	8	0.864508	0.994889	0.24736	0.172383	0.322337	0.0317077	0.231424	0.263296	0.00673919	0.943153	0.997581
C1TC_MOUSE	Q922D8	Mthfd1	TANLDKEVNKGDILVVATGQPEMVK	3	8.37282e+07	890.477	9	0.974287	0.994888	0.30826	0.263472	0.353048	0.0194222	0.287039	0.329481	0.0092024	0.98846	0.998164
DHSO_MOUSE	Q64442	Sord Sdh1	YcNTWPMAISMLASK	2	1991981647	886.912	9	0.981839	0.994887	0.20236	0.178066	0.226654	0.0105353	0.189474	0.215246	0.00558817	0.993655	0.998071
ATP5H_MOUSE	Q9DCX2	Atp5pd Atp5h	LASLSEKPPAIDWAYYR	2	4.74996e+08	990.515	9	0.82312	0.994885	0.1004	0.0670585	0.133742	0.0144586	0.0941234	0.106677	0.00272185	0.928629	0.997572
AL1L1_MOUSE	Q8R0Y6	Aldh1l1 Fthfd	ANATEFGLASGVFTR	2	2039876900	770.891	9	0.972028	0.994875	0.36094	0.300224	0.421656	0.0263294	0.334782	0.387098	0.0113433	0.988703	0.997676
RIDA_MOUSE	P52760	Rida Hrp12	APAAIGPYSQAVQVDR	3	3.89028e+08	548.29	9	0.977295	0.994874	0.18474	0.160775	0.208705	0.0103925	0.172549	0.196931	0.00528659	0.991762	0.997463
GCKR_MOUSE	Q91X44	Gckr	VIPTALLSLLLR	2	1.75085e+08	654.934	9	0.976165	0.99487	0.25375	0.221372	0.286128	0.0140408	0.239137	0.268363	0.00633706	0.993061	0.997721
KBL_MOUSE	O88986	Gcat Kbl	MEAAGFTVSGADHPIcPVMLGDAR	3	1.05971e+08	834.724	9	0.988728	0.994868	0.12343	0.111287	0.135573	0.00526593	0.115043	0.131817	0.00363697	0.994656	0.997773
IF6_MOUSE	O55135	Eif6 Itgb4bp	HGLLVPNNTTDQELQHIR	3	71516395	695.699	9	0.986822	0.994867	0.52331	0.463005	0.583615	0.0261515	0.484973	0.561647	0.0166248	0.994165	0.997837
COX5A_MOUSE	P12787	Cox5a	GMNTLVGYDLVPEPK	2	4.84318e+08	816.919	9	0.953189	0.994859	0.1915	0.155891	0.227109	0.0154419	0.179446	0.203554	0.00522707	0.982893	0.997621
PROF1_MOUSE	P62962	Pfn1	SSFFVNGLTLGGQK	2	8.97452e+08	727.886	9	0.969823	0.994858	0.40234	0.33818	0.4665	0.0278232	0.377349	0.427331	0.0108372	0.991668	0.997838
NDUA4_MOUSE	Q62425	Ndufa4	LALFNPDVSWDR	2	1942720259	716.865	9	0.965365	0.994854	0.50014	0.400592	0.599688	0.0431691	0.465027	0.535253	0.015227	0.987006	0.998049
NB5R3_MOUSE	Q9DCN2	Cyb5r3 Dia1	SVGMIAGGTGITPMLQVIR	3	2.23316e+08	634.35	9	0.963499	0.994854	0.24988	0.207193	0.292567	0.0185113	0.233253	0.266507	0.00721025	0.982279	0.998382
SND1_MOUSE	Q78PY7	Snd1	ETDGSETPEPFAAEAK	2	3.56228e+08	839.876	9	0.975841	0.994852	0.30494	0.261465	0.348415	0.0188527	0.284656	0.325224	0.00879596	0.992884	0.998099
DJB11_MOUSE	Q99KV1	Dnajb11	DGMEYPFIGEGEPHVDGEPGDLR	3	5.33727e+07	839.373	5	0.880127	0.994837	0.2818	0.110516	0.453084	0.061692	0.254298	0.309302	0.00990557	0.991187	0.99808
FABP4_MOUSE	P04117	Fabp4 Ap2	LVSSENFDDYMK	2	1.487e+08	724.324	8	0.972297	0.994826	0.22748	0.195677	0.259283	0.0134493	0.214153	0.240807	0.00563615	0.995295	0.999041
SRRT_MOUSE	Q99MR6	Srrt Ars2 Asr2	IVHSLDYYNTcEYPNEDEMPNR	3	1.53644e+07	920.395	5	0.91577	0.994825	0.25878	0.136824	0.380736	0.0439252	0.23578	0.28178	0.00828397	0.977804	0.998644
RRBP1_MOUSE	Q99PL5	Rrbp1	DALNQATSQVESK	2	1.72664e+08	695.844	9	0.959219	0.994822	0.55107	0.412684	0.689456	0.0600111	0.504187	0.597953	0.0203306	0.981827	0.998113
F16P1_MOUSE	Q9QXD6	Fbp1 Fbp Fbp3	APVVmGSSEDVQEFLEIYR	3	5.09173e+07	729.021	6	0.968407	0.994822	0.37302	0.289425	0.456615	0.0325198	0.339373	0.406667	0.0130893	0.987285	0.998744
HS90B_MOUSE	P11499	Hsp90ab1 Hsp84 Hsp84-1 Hspcb	SLTNDWEDHLAVK	3	8.86418e+08	509.919	9	0.959986	0.994821	0.73302	0.573426	0.892614	0.0692082	0.67816	0.78788	0.0237901	0.985817	0.999006
HMGB1_MOUSE	P63158	Hmgb1 Hmg-1 Hmg1	IKGEHPGLSIGDVAK	2	2.29767e+08	760.925	9	0.947552	0.994818	0.31733	0.255778	0.378882	0.0266922	0.297687	0.336973	0.00851826	0.980283	0.997996
PRS10_MOUSE	P62334	Psmc6 Sug2	EVIELPLTNPELFQR	2	8.7712e+07	899.491	9	0.969013	0.994817	0.43558	0.348878	0.522282	0.0375984	0.402059	0.469101	0.0145364	0.985471	0.997451
BHMT1_MOUSE	O35490	Bhmt	YIGGccGFEPYHIR	3	5980216583	576.926	9	0.931835	0.994814	0.24607	0.181448	0.310692	0.0280236	0.228639	0.263501	0.00755889	0.979986	0.997983
GNMT_MOUSE	Q9QXF8	Gnmt	SLGVAAEGLPDQYADGEAAR	2	5211621533	995.479	9	0.991643	0.994813	0.26267	0.239049	0.286291	0.0102434	0.244186	0.281154	0.00801541	0.996368	0.998018
ECHB_MOUSE	Q99JY0	Hadhb	LNFLSPELPAVAEFSTNETMGHSADR	3	8.38655e+08	945.12	9	0.9787	0.994807	0.14581	0.127161	0.164459	0.00808717	0.136095	0.155525	0.00421306	0.993092	0.998025
G3P_MOUSE	P16858	Gapdh Gapd	VIHDNFGIVEGLMTTVHAITATQK	4	2961604450	649.595	9	0.921824	0.994807	0.28155	0.218205	0.344895	0.0274696	0.26374	0.29936	0.00772326	0.973544	0.997861
ACADL_MOUSE	P51174	Acadl	AQDTAELFFEDVR	2	7.75618e+08	770.868	9	0.975525	0.994806	0.24747	0.212568	0.282372	0.0151353	0.231266	0.263674	0.00702701	0.990123	0.997401
RL7_MOUSE	P14148	Rpl7	TTHFVEGGDAGNREDQINR	2	4.22101e+07	1058.49	9	0.950016	0.994804	0.13427	0.108343	0.160197	0.0112434	0.125749	0.142791	0.00369504	0.98309	0.998657
EFTU_MOUSE	Q8BFR5	Tufm	AEAGDNLGALVR	2	4.74248e+08	593.315	8	0.986458	0.994799	0.228	0.202106	0.253894	0.0109505	0.211093	0.244907	0.00714989	0.996131	0.997413
MCCA_MOUSE	Q99MR8	Mccc1 Mcca	YLSPVSAEGAQGGTIAPMTGTIEK	2	1.15435e+08	1189.6	9	0.990703	0.994797	0.13276	0.120809	0.144711	0.0051826	0.123917	0.141603	0.00383489	0.995341	0.998342
A1CF_MOUSE	Q5YD48	A1cf Acf Asp	LAPQILEEIcQK	2	97959515	721.39	6	0.920891	0.994786	0.65666	0.351993	0.961327	0.118521	0.586815	0.726505	0.0271708	0.974834	0.997917
COX41_MOUSE	P19783	Cox4i1 Cox4 Cox4a	IQFNESFAEMNR	2	1505950861	743.343	9	0.935142	0.994786	0.14533	0.11409	0.17657	0.0135474	0.136568	0.154092	0.00379979	0.98247	0.997748
HMCS2_MOUSE	P54869	Hmgcs2	LMFNDFLSSSSDKQNNLYK	2	3.57887e+08	1126.04	9	0.972964	0.994785	0.30964	0.261792	0.357488	0.0207494	0.288823	0.330457	0.00902742	0.989143	0.998707
NDUA8_MOUSE	Q9DCJ5	Ndufa8	ARPEPNPVIEGDLKPAK	3	2.92139e+08	611.007	8	0.983654	0.994784	0.14505	0.128601	0.161499	0.00695625	0.135352	0.154748	0.00410143	0.9938	0.999327
ERAP1_MOUSE	Q9EQH2	Erap1 Appils Arts1	ASLINNAFQLVSIEK	2	5.87802e+07	823.959	9	0.971908	0.994784	0.69859	0.593757	0.803423	0.045461	0.653681	0.743499	0.0194749	0.989366	0.997441
ADH1_MOUSE	P00329	Adh1 Adh-1	AAVLWELHKPFTIEDIEVAPPK	2	7.77795e+08	1252.18	9	0.980189	0.994784	0.21636	0.188996	0.243724	0.0118665	0.202419	0.230301	0.00604545	0.992093	0.998262
SBP1_MOUSE	P17563	Selenbp1 Lpsb	DELHHSGWNTcSScFGDSTK	2	6.67744e+07	1162.97	9	0.948454	0.994783	0.29124	0.229346	0.353134	0.0268403	0.270932	0.311548	0.00880654	0.986322	0.998099
CAZA2_MOUSE	P47754	Capza2 Cappa2	KVDGQQTIIAcIESHQFQAK	3	4.19262e+07	767.727	9	0.967455	0.994778	0.23398	0.195038	0.272922	0.0168873	0.217915	0.250045	0.00696677	0.984251	0.998082
UBA1_MOUSE	Q02053	Uba1 Sbx Ube1 Ube1ax Ube1x	QNSLDEDLIR	2	1.24055e+08	601.804	8	0.866284	0.994768	0.99665	0.558318	1.43498	0.185371	0.912736	1.08056	0.0354871	0.931015	0.997592
CGL_MOUSE	Q8VCN5	Cth	AVVLPISLATTFK	2	1122314235	680.416	9	0.959189	0.994767	0.2829	0.233364	0.332436	0.0214815	0.266045	0.299755	0.00730929	0.989148	0.998158
PPIA_MOUSE	P17742	Ppia	VNPTVFFDITADDEPLGR	3	2.68512e+08	669.334	8	0.68577	0.99475	0.34879	0.167957	0.529623	0.0764742	0.322372	0.375208	0.0111723	0.885437	0.997421
QOR_MOUSE	P47199	Cryz	AGESVLVHGASGGVGLATcQIAR	2	4.22793e+07	1105.57	8	0.907307	0.994747	0.13267	0.0926254	0.172715	0.0169349	0.123741	0.141599	0.00377604	0.961267	0.99809
PDIA3_MOUSE	P27773	Pdia3 Erp Erp60 Grp58	KTFSHELSDFGLESTTGEVPVVAIR	4	4.11012e+08	680.604	9	0.974319	0.994746	0.42904	0.359037	0.499043	0.0303566	0.397015	0.461065	0.0138875	0.988492	0.998328
IF4A1_MOUSE	P60843	Eif4a1 Ddx2a Eif4a	LQMEAPHIIVGTPGR	3	6.64566e+08	540.296	9	0.974031	0.994746	0.48091	0.403878	0.557942	0.0334048	0.447548	0.514272	0.0144676	0.988004	0.997644
SDHA_MOUSE	Q8K2B3	Sdha	TYFScTSAHTSTGDGTAMVTR	3	5.25422e+08	750.997	9	0.986448	0.99474	0.17492	0.155731	0.194109	0.00832115	0.162928	0.186912	0.00520029	0.995333	0.99781
3HAO_MOUSE	Q78JT3	Haao	QGEIFLLPAR	2	1165241413	572.33	9	0.982291	0.994738	0.27359	0.238169	0.309011	0.0153601	0.254621	0.292559	0.00822597	0.99138	0.997508
ENPL_MOUSE	P08113	Hsp90b1 Grp94 Tra-1 Tra1	TETVEEPLEEDEAAKEEK	2	1.30755e+08	1038.48	9	0.9785	0.994737	0.44556	0.376973	0.514147	0.0297427	0.411979	0.479141	0.0145624	0.993635	0.997525
AL1L1_MOUSE	Q8R0Y6	Aldh1l1 Fthfd	GASAINWTLIHGDK	2	2.65111e+08	741.889	9	0.950814	0.994729	0.40771	0.334289	0.481131	0.0318389	0.383302	0.432118	0.0105845	0.986865	0.997847
ATPO_MOUSE	Q9DB20	Atp5po Atp5o D12Wsu28e	YATALYSAASK	2	2219890096	573.295	9	0.82233	0.994727	0.19112	0.128876	0.253364	0.0269919	0.178975	0.203265	0.00526685	0.9338	0.997876
K1C18_MOUSE	P05784	Krt18 Kerd Krt1-18	AQIFANSVDNAR	2	2533554759	653.331	9	0.945495	0.994727	0.11229	0.0909225	0.133658	0.00926604	0.105263	0.119317	0.00304713	0.984209	0.997767
SARDH_MOUSE	Q99LB7	Sardh	STVcGPESFTPDHKPLMGEAPELR	2	6.51437e+07	1328.13	9	0.970941	0.994725	0.13337	0.110337	0.156403	0.00998821	0.124224	0.142516	0.00396622	0.987231	0.997971
F16P1_MOUSE	Q9QXD6	Fbp1 Fbp Fbp3	STDEPSEKDALQPGR	3	6.33065e+08	543.929	9	0.985926	0.994723	0.46516	0.406339	0.523981	0.0255079	0.43	0.50032	0.0152473	0.993257	0.997605
COMT_MOUSE	O88587	Comt Comt1	KGTVLLADNVIVPGTPDFLAYVR	3	5.11049e+08	820.128	9	0.973014	0.994722	0.48372	0.400788	0.566652	0.0359635	0.448712	0.518728	0.0151814	0.986917	0.997737
ACON_MOUSE	Q99KI0	Aco2	SQFTITPGSEQIR	2	1026213341	732.378	9	0.97157	0.994719	0.1635	0.14061	0.18639	0.00992605	0.153096	0.173904	0.00451187	0.990953	0.997557
HYOU1_MOUSE	Q9JKR6	Hyou1 Grp170	TVLSANADHMAQIEGLMDDVDFK	3	1.19066e+08	840.73	9	0.984502	0.994717	0.43851	0.385936	0.491084	0.0227988	0.407714	0.469306	0.0133547	0.994165	0.998154
ACSF2_MOUSE	Q8VCW8	Acsf2	GGVIAGSPAPPELIR	2	1434339371	717.409	9	0.983458	0.994712	0.20362	0.180479	0.226761	0.0100353	0.190339	0.216901	0.00575925	0.994131	0.99847
NT8F2_MOUSE	Q8CHQ9	Nat8f2 Cml2	DQGYSDVVLETGSVQHSAQALYQAMGFQK	3	1.51002e+08	1053.17	9	0.978139	0.994704	0.54223	0.455924	0.628536	0.0374266	0.499144	0.585316	0.0186842	0.990214	0.997625
AL3A2_MOUSE	P47740	Aldh3a2 Ahd-3 Ahd3 Aldh3 Aldh4	VMQEEIFGPILPIVSVK	2	4.40365e+08	950.037	9	0.973672	0.994703	0.29723	0.252135	0.342325	0.0195553	0.277865	0.316595	0.00839766	0.991132	0.997949
AK1A1_MOUSE	Q9JII6	Akr1a1 Akr1a4	GLEVTAYSPLGSSDR	2	1134079418	776.386	9	0.992985	0.994703	0.2395	0.22068	0.25832	0.00816132	0.223154	0.255846	0.00708862	0.997456	0.998219
TRXR1_MOUSE	Q9JMH6	Txnrd1 Trxr1	VVGFHVLGPNAGEVTQGFAAALK	3	119364607	761.415	9	0.955066	0.994702	0.28259	0.229922	0.335258	0.0228397	0.262926	0.302254	0.00852737	0.980795	0.997552
PGM1_MOUSE	Q9D0F9	Pgm1 Pgm2	FNISNGGPAPEAITDK	2	3.5692e+08	815.907	9	0.883769	0.994698	0.27201	0.194783	0.349237	0.0334897	0.254394	0.289626	0.00763932	0.954089	0.998444
AIFM1_MOUSE	Q9Z0X1	Aifm1 Aif Pdcd8	TGGLEIDSDFGGFR	2	3.42556e+08	735.847	9	0.969696	0.994684	0.23103	0.193767	0.268293	0.016159	0.215509	0.246551	0.0067307	0.98684	0.999324
GALM_MOUSE	Q8K157	Galm	TVFGELPSGGGTVEK	2	603106380	739.38	9	0.910917	0.994682	0.50909	0.360486	0.657694	0.0644422	0.468428	0.549752	0.0176332	0.975354	0.99803
CCD47_MOUSE	Q9D024	Ccdc47 Asp4	LNQENEHIYNLWcSGR	3	5.9404e+07	678.315	7	0.850248	0.994681	0.25329	0.155016	0.351564	0.0401626	0.235224	0.271356	0.007383	0.951293	0.997646
PDIA4_MOUSE	P08003	Pdia4 Cai Erp72	IDATSASMLASK	2	4.88938e+08	597.805	9	0.949074	0.99468	0.53337	0.391664	0.675076	0.0614509	0.486661	0.580079	0.0202554	0.974369	0.99767
DHB8_MOUSE	P50171	Hsd17b8 H2-Ke6 Hke6	LAAEGAAVAAcDLDGAAAQDTVR	2	7.55903e+07	1108.53	9	0.914663	0.994679	0.06979	0.0527941	0.0867859	0.00737029	0.0656877	0.0738923	0.00177896	0.97003	0.998341
BIP_MOUSE	P20029	Hspa5 Grp78	IINEPTAAAIAYGLDKR	3	2632638017	606.004	9	0.975877	0.99466	0.37503	0.321441	0.428619	0.023239	0.348274	0.401786	0.0116029	0.989939	0.997519
EIF3B_MOUSE	Q8JZQ9	Eif3b Eif3s9	AKPAAQSEEETATSPAASPTPQSAER	3	6.68865e+06	871.419	5	0.968496	0.994659	0.41314	0.278234	0.548046	0.0485894	0.358719	0.467561	0.0196008	0.987978	0.997532
AATC_MOUSE	P05201	Got1	IANDNSLNHEYLPILGLAEFR	3	3.51158e+08	800.417	9	0.71872	0.994656	0.18497	0.108718	0.261222	0.0330669	0.172268	0.197672	0.00550803	0.924065	0.997686
HSP7C_MOUSE	P63017	Hspa8 Hsc70 Hsc73	SINPDEAVAYGAAVQAAILSGDK	3	1.34994e+08	754.053	9	0.949991	0.994653	0.47621	0.370218	0.582202	0.0459634	0.438952	0.513468	0.0161571	0.983164	0.997499
CLH1_MOUSE	Q68FD5	Cltc	LASTLVHLGEYQAAVDGAR	3	3.63332e+08	657.681	9	0.983413	0.994652	0.18943	0.166958	0.211902	0.00974486	0.176363	0.202497	0.00566641	0.992558	0.997515
MCCB_MOUSE	Q3ULD5	Mccc2	RFEEEGNPYYSSAR	3	90843800	568.925	9	0.956719	0.994639	0.18603	0.148232	0.223828	0.0163912	0.173071	0.198989	0.00561963	0.980719	0.997413
PSMD8_MOUSE	Q9CX56	Psmd8	HPVSLEQYLMEGSYNK	2	5.51337e+07	947.954	9	0.973283	0.994638	0.51678	0.437357	0.596203	0.0344417	0.478414	0.555146	0.0166373	0.988776	0.997835
HIBCH_MOUSE	Q8QZS1	Hibch	AGIATHFVDSEK	3	1428029114	425.551	9	0.989485	0.994633	0.39297	0.351694	0.434246	0.0178996	0.364461	0.421479	0.0123632	0.996574	0.997493
EST2C_MOUSE	Q91WG0	Ces2c Ces2	FAPPEAPEPWSGVR	2	1323949104	770.383	9	0.979693	0.994628	0.36225	0.313726	0.410774	0.0210426	0.337631	0.386869	0.010676	0.99063	0.998044
PXL2A_MOUSE	Q9CYH2	Prxl2a Fam213a Pamm	VNPLSVLEAVK	2	1.0719e+08	584.85	7	0.969647	0.994626	0.38185	0.304927	0.458773	0.0314368	0.349085	0.414615	0.0133904	0.984973	0.997322
MTX2_MOUSE	O88441	Mtx2 MNCb-0780	TLDQVLEDVDQccQALSQR	3	1.89719e+07	760.019	7	0.944705	0.994625	0.2897	0.213105	0.366295	0.0313028	0.264992	0.314408	0.0100976	0.97358	0.997609
ATPB_MOUSE	P56480	Atp5f1b Atp5b	AIAELGIYPAVDPLDSTSR	2	3277451144	994.52	9	0.991691	0.994622	0.12683	0.116122	0.137538	0.00464351	0.118333	0.135327	0.00368494	0.99592	0.998381
G3P_MOUSE	P16858	Gapdh Gapd	RVIISAPSADAPMFVMGVNHEK	3	9.35842e+08	790.408	9	0.966848	0.994622	0.18934	0.160393	0.218287	0.0125528	0.17644	0.20224	0.00559403	0.992029	0.998065
SDHB_MOUSE	Q9CQA3	Sdhb	LQDPFSVYR	2	1009641924	562.79	9	0.984701	0.994619	0.2051	0.182011	0.228189	0.0100125	0.191633	0.218567	0.0058398	0.993717	0.997855
STX12_MOUSE	Q9ER00	Stx12	LMNDFSSALNNFQVVQR	2	6.92043e+06	991.991	6	0.967506	0.994611	0.41772	0.313813	0.521627	0.0404217	0.375721	0.459719	0.0163382	0.987684	0.998038
G3P_MOUSE	P16858	Gapdh Gapd	VIISAPSADAPMFVMGVNHEK	2	9.03645e+08	1107.06	9	0.98676	0.994608	0.24345	0.218258	0.268642	0.0109247	0.227009	0.259891	0.0071298	0.994412	0.99756
TKFC_MOUSE	Q8VC30	Tkfc Dak	MGGSSGALYGLFLTAAAQPLK	3	1.96999e+08	685.031	9	0.940683	0.994602	0.28708	0.224928	0.349232	0.0269521	0.267666	0.306494	0.00841906	0.973175	0.997304
FTCD_MOUSE	Q91XD4	Ftcd	EAQELNLPVVGSQLVGLVPLK	2	2.80581e+08	1102.14	9	0.983279	0.994601	0.32862	0.28855	0.36869	0.0173762	0.305932	0.351308	0.00983866	0.994728	0.997742
RGN_MOUSE	Q64374	Rgn Smp30	MEKDEQIPDGMcIDAEGK	2	8.71293e+08	1033.45	9	0.980237	0.9946	0.18336	0.15724	0.20948	0.0113269	0.170589	0.196131	0.00553798	0.99439	0.997539
ENPL_MOUSE	P08113	Hsp90b1 Grp94 Tra-1 Tra1	LTESPcALVASQYGWSGNMER	2	4.03231e+08	1178.54	9	0.958752	0.994599	0.37056	0.303041	0.438079	0.0292795	0.344304	0.396816	0.011386	0.985715	0.997585
TKT_MOUSE	P40142	Tkt	VLDPFTIKPLDR	2	2.34141e+08	707.409	9	0.958394	0.994598	0.11466	0.0951701	0.13415	0.00845179	0.107777	0.121543	0.00298484	0.992953	0.997656
XDH_MOUSE	Q00519	Xdh	IPAFGSIPIEFR	2	2.49209e+08	673.877	9	0.968502	0.994593	0.32036	0.26665	0.37407	0.0232915	0.299186	0.341534	0.00918224	0.98457	0.997372
AL1A1_MOUSE	P24549	Aldh1a1 Ahd-2 Ahd2 Aldh1	IHGQTIPSDGDIFTYTR	2	1418311010	960.976	9	0.988338	0.994592	0.28634	0.257342	0.315338	0.0125748	0.266722	0.305958	0.00850729	0.994478	0.997411
BHMT1_MOUSE	O35490	Bhmt	AGPWTPEAAVEHPEAVR	2	3380674063	908.952	9	0.969233	0.994589	0.25694	0.214419	0.299461	0.0184391	0.239342	0.274538	0.00763118	0.984914	0.997367
ATPB_MOUSE	P56480	Atp5f1b Atp5b	FTQAGSEVSALLGR	2	5580079178	718.381	9	0.982276	0.994587	0.14714	0.129894	0.164386	0.00747861	0.137447	0.156833	0.00420347	0.992437	0.997637
TCTP_MOUSE	P63028	Tpt1 Trt	VKPFMTGAAEQIK	3	2.99241e+08	473.927	9	0.922291	0.994586	0.87404	0.414739	1.33334	0.199176	0.779673	0.968407	0.0409224	0.983062	0.997316
GRHPR_MOUSE	Q91Z53	Grhpr Glxr	VISTLSVGVDHLALDEIKK	3	37119845	679.725	7	0.949559	0.994584	0.28894	0.223956	0.353924	0.0265576	0.268075	0.309805	0.00852718	0.980087	0.998693
F16P1_MOUSE	Q9QXD6	Fbp1 Fbp Fbp3	KAQGTGELTQLLNSLcTAIK	3	6.74716e+08	716.056	9	0.958393	0.99458	0.40362	0.324436	0.482804	0.0343383	0.374775	0.432465	0.0125088	0.988178	0.998247
RL38_MOUSE	Q9JJI8	Rpl38	KIEEIKDFLLTAR	3	8.79605e+08	525.975	9	0.958307	0.994575	0.20429	0.168275	0.240305	0.015618	0.191349	0.217231	0.00561186	0.986719	0.997495
SYEP_MOUSE	Q8CGC7	Eprs1 Eprs Qprs	VYEELLAIPVVR	2	1.61794e+08	700.911	9	0.966008	0.994571	0.28886	0.239694	0.338026	0.0213208	0.270239	0.307481	0.00807484	0.990078	0.997553
CP1A2_MOUSE	P00186	Cyp1a2 Cyp1a-2	SFSIASDPTSASScYLEEHVSK	3	8.41152e+07	801.365	8	0.95178	0.994563	1.12691	0.479904	1.77392	0.273619	0.937232	1.31659	0.0802149	0.993698	0.999381
CAH3_MOUSE	P16015	Ca3 Car3	QFHLHWGSSDDHGSEHTVDGVK	4	4257425350	619.532	8	0.980129	0.994558	0.20123	0.175485	0.226975	0.0108877	0.187515	0.214945	0.00580024	0.992223	0.997955
GRHPR_MOUSE	Q91Z53	Grhpr Glxr	VISTLSVGVDHLALDEIK	2	1.6336e+08	955.036	9	0.969426	0.994557	0.25445	0.208187	0.300713	0.0200618	0.236288	0.272612	0.00787588	0.988281	0.997299
TR150_MOUSE	Q569Z6	Thrap3 Trap150	SPPATGSAYGSSQKEESAASGGAAYSK	3	2.49789e+06	849.393	4	0.888294	0.994543	0.61476	0.0948715	1.13465	0.163361	0.522389	0.707131	0.0290251	0.969438	0.999686
MIC60_MOUSE	Q8CAQ8	Immt Mic60	TSSAEMPTIPLGSAVEAIR	2	3.13436e+08	965.501	9	0.985357	0.994542	0.12947	0.114386	0.144554	0.006541	0.120626	0.138314	0.00383512	0.993917	0.997459
HACL1_MOUSE	Q9QXE0	Hacl1 Hpcl Phyh2	ALQSADVIVLFGAR	2	6.70661e+07	730.417	9	0.967281	0.994542	0.56288	0.441067	0.684693	0.0528245	0.512458	0.613302	0.0218654	0.984263	0.997645
DTD2_MOUSE	Q8BHA3	Dtd2	HVSILDLPGDVLIIPQATLGGR	3	24023828	762.106	5	0.97844	0.994537	0.35212	0.262352	0.441888	0.0323321	0.306308	0.397932	0.0165003	0.989849	0.997349
PGRC2_MOUSE	Q80UU9	Pgrmc2	LSTLGSGGESGGDGSPGGAGATAAR	2	5.06807e+07	1045.49	8	0.96831	0.994532	0.47107	0.375612	0.566528	0.0403692	0.431737	0.510403	0.0166339	0.986784	0.998298
PEBP1_MOUSE	P70296	Pebp1 Pbp Pebp	YNLGAPVAGTcYQAEWDDYVPK	2	1.83422e+08	1259.07	9	0.958443	0.994528	0.22643	0.185373	0.267487	0.0178042	0.211323	0.241537	0.00655114	0.990817	0.997729
SRBS2_MOUSE	Q3UTJ2	Sorbs2 Argbp2 Kiaa0777	APHYPGIGPVDESGIPTAIR	3	5.61766e+07	683.025	7	0.97268	0.994527	0.45049	0.368082	0.532898	0.0336783	0.411674	0.489306	0.0158634	0.991003	0.997378
PEX16_MOUSE	Q91XC9	Pex16	ETQAQPLDGDHNPGSQEPSYVGK	2	8.59606e+06	1227.56	4	0.922818	0.994522	0.51432	0.0142318	1.01441	0.15714	0.392223	0.636417	0.0383659	0.977516	0.998379
DOPD_MOUSE	O35215	Ddt	LcAATATILDKPEDR	3	4428059394	558.622	9	0.978541	0.994521	0.17417	0.150056	0.198284	0.010457	0.161744	0.186596	0.0053887	0.994989	0.998026
SYIC_MOUSE	Q8BU30	Iars1 Iars	NNDLcYWVPEFVR	2	2.98849e+07	856.399	7	0.795358	0.994517	0.36663	0.111769	0.621491	0.104156	0.327167	0.406093	0.0161278	0.896321	0.99738
FMO5_MOUSE	P97872	Fmo5	KLPSQSEMMAEINK	2	6.97657e+08	803.402	9	0.970512	0.994516	0.55629	0.46261	0.64997	0.0406242	0.516101	0.596479	0.0174279	0.989913	0.997617
TALDO_MOUSE	Q93092	Taldo1 Tal Taldo	LSSTWEGIQAGK	2	3.96275e+08	638.83	9	0.970487	0.99451	0.50762	0.411566	0.603674	0.0416539	0.468057	0.547183	0.0171566	0.987202	0.998064
ERF3A_MOUSE	Q8R050	Gspt1 Erf3a	STIGGQIMYLTGMVDKR	3	7.23639e+07	623.99	7	0.88538	0.994508	0.7024	0.44226	0.96254	0.106314	0.640838	0.763962	0.0251591	0.947897	0.997598
SYEP_MOUSE	Q8CGC7	Eprs1 Eprs Qprs	VYEELLAIPVVR	3	1.60025e+07	467.61	4	0.989242	0.994503	0.27566	0.222529	0.328791	0.0166951	0.237887	0.313433	0.011869	0.998982	0.999825
DECR_MOUSE	Q9CQ62	Decr1	FNIIQPGPIK	2	1664107829	563.835	9	0.908729	0.9945	0.10567	0.0811587	0.130181	0.0106293	0.0994516	0.111888	0.00269661	0.973383	0.997488
CALM1_MOUSE	P0DP26	Calm1 Calm Cam Cam1	EAFSLFDKDGDGTITTK	2	6.11448e+07	922.949	9	0.850954	0.994496	0.62413	0.394959	0.853301	0.09938	0.565445	0.682815	0.0254486	0.978425	0.998192
DHE3_MOUSE	P26443	Glud1 Glud	ISGASEKDIVHSGLAYTMER	4	1606678922	541.773	9	0.961998	0.994493	0.14249	0.118853	0.166127	0.01025	0.13298	0.152	0.00412415	0.989044	0.998188
IF4A3_MOUSE	Q91VC3	Eif4a3 Ddx48	KLDYGQHVVAGTPGR	2	9952467	799.426	7	0.73209	0.994484	0.48996	0	1.06304	0.234206	0.438467	0.541453	0.0210442	0.940997	0.997512
CATZ_MOUSE	Q9WUU7	Ctsz	NQHIPQYcGScWAHGSTSAMADR	4	6.47028e+07	659.281	6	0.95948	0.994475	0.28645	0.206176	0.366724	0.0312279	0.25554	0.31736	0.0120245	0.980723	0.998151
ACSF2_MOUSE	Q8VCW8	Acsf2	FLScYDPINIQFTSGTTGNPK	2	2.85031e+08	1180.57	9	0.975795	0.994472	0.17166	0.148212	0.195108	0.0101683	0.160092	0.183228	0.0050163	0.99189	0.998267
SBP1_MOUSE	P17563	Selenbp1 Lpsb	VIEASEIQAK	2	8.67373e+08	544.303	9	0.984496	0.994467	0.28863	0.254746	0.322514	0.0146938	0.268785	0.308475	0.00860583	0.993069	0.997601
SUCB2_MOUSE	Q9Z2I8	Suclg2	IDATQVEVNPFGETPEGQVVcFDAK	2	1.58378e+08	1375.65	9	0.990663	0.994456	0.15988	0.145719	0.174041	0.00614072	0.14877	0.17099	0.00481793	0.996405	0.997585
ARGI1_MOUSE	Q61176	Arg1	SLEIIGAPFSK	2	7214674200	581.329	9	0.982194	0.994454	0.24842	0.219264	0.277576	0.0126436	0.232131	0.264709	0.00706376	0.992346	0.997548
BASI_MOUSE	P18572	Bsg	SGEYScIFLPEPVGR	2	126669615	855.911	8	0.983973	0.994447	0.52644	0.429351	0.623529	0.0410589	0.466072	0.586808	0.0255296	0.993659	0.99795
PYC_MOUSE	Q05920	Pc Pcx	GLAPVQAYLHIPDIIK	3	1223681333	583.342	9	0.980785	0.994443	0.1914	0.167923	0.214877	0.0101806	0.178846	0.203954	0.0054441	0.99172	0.997473
FABPL_MOUSE	P12710	Fabp1 Fabpl	YQLQSQENFEPFMK	3	2482350867	596.947	9	0.968794	0.994442	0.25491	0.215127	0.294693	0.017252	0.238428	0.271392	0.00714745	0.987374	0.997555
IDHC_MOUSE	O88844	Idh1	GQETSTNPIASIFAWSR	2	1602058939	932.963	9	0.989613	0.994441	0.26629	0.241762	0.290818	0.0106366	0.248013	0.284567	0.00792588	0.995762	0.998008
GNMT_MOUSE	Q9QXF8	Gnmt	LSYYPHcLASFTELVR	3	4191135644	652.661	9	0.987628	0.994435	0.28407	0.252013	0.316127	0.0139014	0.263147	0.304993	0.00907335	0.994046	0.998679
MGST1_MOUSE	Q91VS7	Mgst1	IYHTIAYLTPLPQPNR	3	6528850412	633.016	9	0.976418	0.994432	0.21564	0.187921	0.243359	0.0120202	0.202009	0.229271	0.00591131	0.990202	0.997916
IDHC_MOUSE	O88844	Idh1	ATDFVVPGPGK	2	3659359357	544.293	9	0.947491	0.994431	0.37857	0.291213	0.465927	0.0378823	0.352032	0.405108	0.0115083	0.979677	0.997253
TERA_MOUSE	Q01853	Vcp	NAPAIIFIDELDAIAPK	2	2.82567e+08	906.001	9	0.979552	0.994427	0.50668	0.434085	0.579275	0.0314806	0.468797	0.544563	0.016428	0.991709	0.997373
CLYBL_MOUSE	Q8R4N0	Clybl Clb	TLEDFDLGTTEK	2	230544950	684.83	9	0.913022	0.994425	0.24449	0.176795	0.312185	0.0293559	0.230113	0.258867	0.00623438	0.970165	0.998104
NHRF3_MOUSE	Q9JIL4	Pdzk1 Cap70 Nherf3	EGPAPIPAPLEATGSEPTEDAEGHKPK	3	24950657	909.115	6	0.986241	0.994423	0.35994	0.304984	0.414896	0.0213788	0.325871	0.394009	0.0132535	0.993237	0.998836
PLEC_MOUSE	Q9QXS1	Plec Plec1	ALVPAAELLDSGVISHELYQQLQR	3	3.78523e+07	884.145	8	0.975374	0.994423	0.31615	0.266855	0.365445	0.020847	0.293201	0.339099	0.009705	0.988656	0.997737
ATP5H_MOUSE	Q9DCX2	Atp5pd Atp5h	ScAEFVSGSQLR	2	1521438088	670.817	9	0.914997	0.994418	0.16109	0.122133	0.200047	0.0168939	0.149763	0.172417	0.00491215	0.974458	0.997229
GLRX3_MOUSE	Q9CQM9	Glrx3 Picot Txnl2	ELEASEELDTIcPK	2	32809240	817.385	6	0.988679	0.994412	0.73588	0.580009	0.891751	0.0606366	0.621386	0.850374	0.0445402	0.998787	0.997496
AL1L1_MOUSE	Q8R0Y6	Aldh1l1 Fthfd	LQAGTVFVNTYNK	2	2258652478	727.886	9	0.961704	0.99441	0.41084	0.333429	0.488251	0.0335694	0.382401	0.439279	0.0123328	0.980954	0.997208
ENPL_MOUSE	P08113	Hsp90b1 Grp94 Tra-1 Tra1	LTESPcALVASQYGWSGNMER	3	2.85811e+08	786.028	9	0.942231	0.99441	0.3443	0.269711	0.418889	0.0323454	0.319672	0.368928	0.01068	0.980422	0.997506
ACTN4_MOUSE	P57780	Actn4	MAPYQGPDAAPGALDYK	2	185064475	882.917	9	0.976035	0.994406	0.27692	0.235441	0.318399	0.0179873	0.257378	0.296462	0.00847447	0.988781	0.997227
ACTN4_MOUSE	P57780	Actn4	IcDQWDNLGSLTHSR	3	1.75581e+08	601.281	9	0.968375	0.994404	0.29748	0.248173	0.346787	0.0213821	0.2768	0.31816	0.00896792	0.985507	0.998334
CPSM_MOUSE	Q8C196	Cps1	TVLMNPNIASVQTNEVGLK	3	3968370839	676.698	9	0.977325	0.9944	0.13798	0.12007	0.15589	0.00776683	0.128877	0.147083	0.00394734	0.992265	0.997309
AN32B_MOUSE	Q9EST5	Anp32b Pal31	LAEELPSLTHLNLSGNNLK	3	72548940	688.376	9	0.936841	0.9944	0.35447	0.271444	0.437496	0.0360042	0.328024	0.380916	0.0114685	0.976856	0.997349
HCDH_MOUSE	Q61425	Hadh Hadhsc Mschad Schad	LLVPYLIEAVR	2	2000004644	643.398	9	0.978299	0.994396	0.15888	0.137775	0.179985	0.0091524	0.148104	0.169656	0.00467323	0.98936	0.997893
S27A2_MOUSE	O35488	Slc27a2 Acsvl1 Facvl1 Fatp2 Vlacs Vlcs	TFVPMTENIYNAIIDK	2	7.7192e+08	934.977	9	0.943018	0.994396	0.67734	0.486898	0.867782	0.0825855	0.621101	0.733579	0.0243881	0.975288	0.997977
ARP2_MOUSE	P61161	Actr2 Arp2	DLMVGDEASELR	2	167586070	667.816	9	0.985294	0.994392	0.30143	0.267432	0.335428	0.0147431	0.279878	0.322982	0.00934588	0.993607	0.997261
ATPD_MOUSE	Q9D3D9	Atp5f1d Atp5d	AQSELSGAADEAAR	2	7.30669e+08	688.326	9	0.986638	0.99439	0.13588	0.121558	0.150202	0.00621087	0.126646	0.145114	0.00400438	0.993994	0.997666
TIF1B_MOUSE	Q62318	Trim28 Kap1 Krip1 Tif1b	IVAERPGTNSTGPGPMAPPR	3	2.29593e+07	669.014	8	0.960174	0.99439	0.40984	0.329691	0.489989	0.0338949	0.378995	0.440685	0.0130446	0.98358	0.99901
ST1D1_MOUSE	Q3UZZ6	Sult1d1 St1d1	THLPVQLLPSSFWK	2	1.15282e+08	826.962	9	0.957527	0.994388	0.31729	0.264858	0.369722	0.0227372	0.297654	0.336926	0.0085151	0.985227	0.997517
QCR9_MOUSE	Q8R1I1	Uqcr10	AFDQGADAIYEHINEGK	3	8.99731e+08	626.627	9	0.992165	0.994387	0.18225	0.166906	0.197594	0.00665412	0.169503	0.194997	0.00552781	0.996149	0.997439
PGAM1_MOUSE	Q9DBJ1	Pgam1	FSGWYDADLSPAGHEEAK	3	4.01473e+08	660.63	9	0.988501	0.994387	0.26935	0.241615	0.297085	0.0120272	0.249699	0.289001	0.00852159	0.99462	0.997228
EGFR_MOUSE	Q01279	Egfr	ELVEPLTPSGEAPNQAHLR	3	7.30747e+07	686.692	8	0.978836	0.994386	1.74379	1.28729	2.20029	0.193053	1.51543	1.97215	0.0965726	0.990416	0.997226
COX2_MOUSE	P00405	Mtco2 COII COX2 mt-Co2	MLISSEDVLHSWAVPSLGLK	3	1790193433	728.057	9	0.973238	0.994383	0.14036	0.120392	0.160328	0.00865919	0.130845	0.149875	0.00412621	0.989534	0.998522
ETFA_MOUSE	Q99LC5	Etfa	GLLPEELTPLILETQK	2	2190656244	897.517	9	0.986525	0.994379	0.19344	0.172644	0.214236	0.00901822	0.180188	0.206692	0.00574688	0.993678	0.997567
GABT_MOUSE	P61922	Abat Gabat	MLDLYSQISSVPIGYNHPALAK	3	5.51679e+08	806.423	9	0.981677	0.994378	0.17927	0.157493	0.201047	0.00944379	0.16726	0.19128	0.00520813	0.991977	0.997637
RL30_MOUSE	P62889	Rpl30	TGVHHYSGNNIELGTAcGK	4	3.13507e+08	504.49	9	0.973219	0.994377	0.11959	0.101877	0.137303	0.00768136	0.111071	0.128109	0.00369448	0.99045	0.997781
AL7A1_MOUSE	Q9DBF1	Aldh7a1 Ald7a1	STcTINYSTSLPLAQGIK	2	7.3759e+08	977.501	9	0.922177	0.994371	0.17076	0.131925	0.209595	0.016841	0.158957	0.182563	0.00511826	0.981981	0.998378
LGUL_MOUSE	Q9CPU0	Glo1	GLAFIQDPDGYWIEILNPNK	3	5.58693e+07	768.395	8	0.877751	0.994367	0.22906	0.167367	0.290753	0.0260899	0.215143	0.242977	0.0058854	0.948021	0.99825
PSA_MOUSE	Q11011	Npepps Psa	VLGATLSPELIQK	2	4.08774e+07	684.908	8	0.946401	0.994367	0.27434	0.200356	0.348324	0.031288	0.254413	0.294267	0.00842702	0.992229	0.998426
MAOX_MOUSE	P06801	Me1 Mod-1 Mod1	GHIASVLNAWPEDVVK	3	5.49366e+08	578.977	9	0.981545	0.994365	0.31132	0.271331	0.351309	0.0173412	0.288889	0.333751	0.00972721	0.991557	0.997495
ATPK_MOUSE	P56135	Atp5mf Atp5j2	LGELPSWIMMR	2	1528957711	666.844	9	0.974184	0.99436	0.10506	0.0902468	0.119873	0.00642377	0.0983994	0.111721	0.00288839	0.989618	0.997829
GPX1_MOUSE	P11352	Gpx1	GLVVLGFPcNQFGHQENGKNEEILNSLK	3	1.46971e+08	1047.86	8	0.943603	0.99436	0.1826	0.14286	0.22234	0.0168059	0.170226	0.194974	0.00523307	0.976645	0.997744
PYC_MOUSE	Q05920	Pc Pcx	QVGYENAGTVEFLVDK	2	1.69501e+08	884.941	9	0.934714	0.994355	0.27671	0.218124	0.335296	0.0254058	0.258528	0.294892	0.00788466	0.972434	0.997378
ARLY_MOUSE	Q91YI0	Asl	AEAERDVLFPGYTHLQR	3	3.31995e+08	668.01	7	0.986995	0.994353	0.27217	0.238912	0.305428	0.0135917	0.25025	0.29409	0.00895834	0.993567	0.997517
LPPRC_MOUSE	Q6PB66	Lrpprc Lrp130	NSSQFDWALMR	2	9.20159e+07	677.814	5	0.929263	0.994349	0.28036	0.144548	0.416172	0.0489156	0.241894	0.318826	0.0138543	0.965644	0.998114
FABP5_MOUSE	Q05816	Fabp5 Fabpe Klbp Mal1	TTVFScNLGEKFDETTADGR	3	7.38587e+07	750.011	4	0.948298	0.994344	0.3158	0.174767	0.456833	0.0443159	0.275504	0.356096	0.012662	0.991261	0.998457
GRHPR_MOUSE	Q91Z53	Grhpr Glxr	VISTLSVGVDHLALDEIK	3	5.89487e+08	637.026	9	0.970788	0.994335	0.31896	0.271607	0.366313	0.0205346	0.297145	0.340775	0.00945999	0.988888	0.997507
PYC_MOUSE	Q05920	Pc Pcx	LDNASAFQGAVISPHYDSLLVK	2	2.44238e+08	1173.11	9	0.981357	0.994334	0.15266	0.133462	0.171858	0.00832525	0.142042	0.163278	0.00460452	0.991336	0.997317
INMT_MOUSE	P40936	Inmt Temt	EPGAYDWSSIVQHAcELEGDR	3	5.19437e+08	807.026	9	0.983822	0.994316	0.15552	0.136057	0.174983	0.00844029	0.144414	0.166626	0.00481608	0.992681	0.997167
MA2B1_MOUSE	O09159	Man2b1 Laman Man2b Manb	SQGGSSLQDGSLELMVHR	3	2.3256e+07	634.311	9	0.357512	0.994308	0.58714	0.0444458	1.12983	0.23534	0.534092	0.640188	0.0230045	0.79519	0.997296
EIF3A_MOUSE	P23116	Eif3a Csma Eif3 Eif3s10	AVEDIHGLFSLSK	3	47422330	472.589	7	0.980368	0.994307	0.50605	0.387052	0.625048	0.048632	0.4425	0.5696	0.0259715	0.993213	0.997856
LGUL_MOUSE	Q9CPU0	Glo1	GLAFIQDPDGYWIEILNPNK	2	116564068	1152.09	9	0.925752	0.994306	0.2972	0.231979	0.362421	0.0282833	0.277337	0.317063	0.00861372	0.977031	0.998683
THIC_MOUSE	Q8CAY6	Acat2	IVSWSQAGVEPSVmGVGPIPAIK	2	5.20816e+07	1169.63	8	0.958768	0.994304	0.23492	0.194043	0.275797	0.0172868	0.218746	0.251094	0.00683989	0.988882	0.998171
RL13_MOUSE	P47963	Rpl13	LATQLTGPVMPIR	2	1176071413	698.903	8	0.976294	0.994301	0.08877	0.0763516	0.101188	0.00525173	0.0827186	0.0948214	0.00255915	0.992292	0.998004
TKT_MOUSE	P40142	Tkt	KISSDLDGHPVPK	3	3.13621e+08	464.921	9	0.903641	0.994298	0.11505	0.0856562	0.144444	0.0127466	0.107548	0.122552	0.00325332	0.95676	0.9973
AAAD_MOUSE	Q99PG0	Aadac Aada	RVGVSGDSAGGNLAAAVTQQLIQDPDVK	3	1.24942e+08	922.818	9	0.930487	0.994297	0.37048	0.278608	0.462352	0.0398402	0.343135	0.397825	0.0118584	0.96815	0.997486
SDHA_MOUSE	Q8K2B3	Sdha	VTLEYRPVIDK	2	506385760	666.88	9	0.954024	0.994295	0.22037	0.178085	0.262655	0.0183371	0.206387	0.234353	0.00606393	0.984694	0.997608
BIP_MOUSE	P20029	Hspa5 Grp78	KSQIFSTASDNQPTVTIK	2	2.13799e+08	983.018	9	0.982681	0.994294	0.35682	0.315677	0.397963	0.0178418	0.331961	0.381679	0.0107803	0.994128	0.997173
CHDH_MOUSE	Q8BJ64	Chdh	KPTQQEAYQVHVGTMR	2	2.57895e+07	936.973	9	0.941885	0.994289	0.14184	0.103579	0.180101	0.016592	0.131794	0.151886	0.00435636	0.980735	0.998516
3HIDH_MOUSE	Q99L13	Hibadh	EAGEQVASSPAEVAEK	2	5.4381e+08	801.386	9	0.988866	0.99428	0.13262	0.119589	0.145651	0.00565111	0.123442	0.141798	0.00398016	0.995781	0.997293
CPSM_MOUSE	Q8C196	Cps1	GTTITSVLPKPALVASR	2	2353537350	856.009	9	0.962274	0.99428	0.13535	0.113852	0.156848	0.00932242	0.126619	0.144081	0.00378629	0.99104	0.997694
THIL_MOUSE	Q8QZT1	Acat1	QEQDTYALSSYTR	2	1019415136	781.36	9	0.971895	0.994279	0.22777	0.193863	0.261677	0.0147036	0.212879	0.242661	0.00645742	0.989577	0.997704
ENPL_MOUSE	P08113	Hsp90b1 Grp94 Tra-1 Tra1	ELISNASDALDKIR	2	2.26741e+08	772.918	9	0.969544	0.994277	0.46872	0.38365	0.55379	0.0368909	0.431513	0.505927	0.0161349	0.985452	0.997449
IF2B_MOUSE	Q99L45	Eif2s2	EVEPEPTEEKDVDADEEDSR	3	2.28619e+07	773.331	9	0.982286	0.994271	0.35898	0.310143	0.407817	0.0211781	0.331796	0.386164	0.0117882	0.991196	0.997182
LACB2_MOUSE	Q99KR3	Lactb2	ANIIYPGHGPVIHNAEAK	2	7.25131e+07	951.005	9	0.967221	0.994267	0.44406	0.36521	0.52291	0.0341934	0.412089	0.476031	0.0138644	0.985527	0.997313
GSTA4_MOUSE	P24472	Gsta4 Gsta	EKEESYDLILSR	2	4.58108e+08	741.378	9	0.964133	0.994267	0.23302	0.187236	0.278804	0.0198541	0.21625	0.24979	0.00727228	0.985706	0.997294
TIM13_MOUSE	P62075	Timm13 Tim13a Timm13a	VQIAVANAQELLQR	2	1.49954e+08	776.944	9	0.983304	0.994266	0.2953	0.259255	0.331345	0.0156308	0.274499	0.316101	0.00902056	0.99284	0.997308
PURA_MOUSE	P42669	Pura	GPGLGSTQGQTIALPAQGLIEFR	2	1.3448e+08	1156.12	9	0.953761	0.994263	0.07902	0.0634945	0.0945455	0.00673264	0.0739237	0.0841163	0.00221001	0.984477	0.997538
ACADS_MOUSE	Q07417	Acads	IGcFALSEPGNGSDAGAASTTAR	3	6.67666e+07	737.343	7	0.971902	0.994261	0.12093	0.10274	0.13912	0.00743379	0.112392	0.129468	0.00348931	0.99255	0.997847
TCPA_MOUSE	P11983	Tcp1 Cct1 Ccta	SLLVIPNTLAVNAAQDSTDLVAK	2	1.00255e+08	1177.15	8	0.96848	0.994258	0.4083	0.333253	0.483347	0.0317375	0.376683	0.439917	0.0133707	0.984473	0.997501
LKHA4_MOUSE	P24527	Lta4h	PEVADTcSLASPASVcR	2	8.34004e+07	910.419	9	0.851912	0.994253	0.11885	0.0801837	0.157516	0.0167676	0.110472	0.127228	0.00363321	0.963079	0.997264
PGBM_MOUSE	Q05793	Hspg2	HPTPLALGQFHTVTLLR	3	6.84593e+07	634.363	9	0.867746	0.994253	0.0859	0.0561485	0.115651	0.0129018	0.0803644	0.0914356	0.00240054	0.934381	0.998013
RS18_MOUSE	P62270	Rps18	RAGELTEDEVER	2	96323770	702.342	8	0.977327	0.994241	0.79802	0.626064	0.969976	0.0727204	0.708545	0.887495	0.0378388	0.995071	0.998219
HYEP_MOUSE	Q9D379	Ephx1	VFVPTGYSAFPSEILHAPEK	2	1.09025e+08	1095.07	9	0.971977	0.994239	0.30547	0.252229	0.358711	0.0230881	0.282969	0.327971	0.00975764	0.988506	0.997318
GSTP1_MOUSE	P19157	Gstp1 Gstpib	FEDGDLTLYQSNAILR	2	28598383167	927.965	9	0.990342	0.994231	0.27297	0.247773	0.298167	0.0109269	0.253693	0.292247	0.0083595	0.997558	0.997338
ADHX_MOUSE	P28474	Adh5 Adh-2 Adh2	AAVAWEAGKPLSIEEIEVAPPK	3	1595901822	769.086	9	0.99193	0.994231	0.20414	0.187333	0.220947	0.00728819	0.189747	0.218533	0.00624136	0.997535	0.997128
RL14_MOUSE	Q9CR57	Rpl14	LVAIVDVIDQNR	2	7.63652e+08	677.888	9	0.970496	0.994225	0.09003	0.076538	0.103522	0.00585081	0.0843111	0.0957489	0.00248001	0.991129	0.998171
CH60_MOUSE	P63038	Hspd1 Hsp60	VGLQVVAVK	2	3003870941	456.797	9	0.968221	0.994221	0.21881	0.181516	0.256104	0.0161724	0.202187	0.235433	0.00720849	0.987722	0.997409
FABPL_MOUSE	P12710	Fabp1 Fabpl	SVTELNGDTITNTMTLGDIVYK	3	2732686929	795.733	9	0.970976	0.99422	0.25506	0.216843	0.293277	0.0165727	0.237602	0.272518	0.00757056	0.986358	0.997221
DDAH1_MOUSE	Q9CWS0	Ddah1	LTVPDDMAANcIYLNIPSK	2	1.19266e+08	1068.03	9	0.954014	0.994219	0.19261	0.154739	0.230481	0.0164228	0.179218	0.206002	0.00580736	0.984215	0.998148
BDH_MOUSE	Q80XN0	Bdh1 Bdh	VSVVEPGNFIAATSLYSPER	3	4.24872e+08	712.704	9	0.926309	0.994215	0.12012	0.0933928	0.146847	0.0115903	0.111613	0.128627	0.00368912	0.972642	0.99749
INMT_MOUSE	P40936	Inmt Temt	EIIVTDYTPQNLQELQK	3	5.09318e+08	678.025	9	0.978121	0.994212	0.18601	0.160037	0.211983	0.0112631	0.172946	0.199074	0.00566507	0.989812	0.997428
ATP5E_MOUSE	P56382	Atp5f1e Atp5e	QAGLSYIR	2	1529278233	454.253	6	0.937175	0.994212	0.06011	0.0419205	0.0782995	0.00707603	0.0550484	0.0651716	0.00196907	0.978786	0.997654
QCR6_MOUSE	P99028	Uqcrh	SQTEEDcTEELFDFLHAR	3	2.39594e+08	742.992	8	0.962691	0.994209	0.15998	0.133176	0.186784	0.0113356	0.149672	0.170288	0.00435942	0.984058	0.997253
SBP2_MOUSE	Q63836	Selenbp2 Lpsb2	NEEGTWSVEK	2	1002543684	589.77	6	0.911826	0.994208	0.48223	0.301931	0.662529	0.0701395	0.438153	0.526307	0.0171468	0.961092	0.998367
PGK1_MOUSE	P09411	Pgk1 Pgk-1	ITLPVDFVTADKFDENAK	3	2417956492	675.018	9	0.989943	0.994207	0.2723	0.246193	0.298407	0.0113214	0.252952	0.291648	0.00839023	0.997351	0.998295
GLNA_MOUSE	P15105	Glul Glns	ITGTNAEVMPAQWEFQIGPcEGIR	2	3.05059e+08	1352.65	9	0.958687	0.9942	0.29312	0.238514	0.347726	0.0236798	0.271292	0.314948	0.00946589	0.981576	0.997983
FAAA_MOUSE	P35505	Fah	HQHVFDETTLNNFMGLGQAAWK	4	7.10621e+08	636.808	9	0.982709	0.994198	0.21629	0.190032	0.242548	0.0113869	0.201467	0.231113	0.00642797	0.993002	0.997314
RAB7A_MOUSE	P51150	Rab7a Rab7	DPENFPFVVLGNK	2	1.54918e+08	738.38	9	0.963367	0.994198	0.7284	0.61765	0.83915	0.0480268	0.687043	0.769757	0.0179343	0.984984	0.997325
THIL_MOUSE	Q8QZT1	Acat1	GKPDVVVKEDEEYKR	3	1.64542e+08	597.648	9	0.986413	0.994196	0.20588	0.183215	0.228545	0.00982886	0.19176	0.22	0.00612309	0.993462	0.997692
DLDH_MOUSE	O08749	Dld	SEEQLKEEGIEFK	2	4.66432e+08	783.388	9	0.956767	0.994194	0.17203	0.14107	0.20299	0.013426	0.160262	0.183798	0.00510302	0.989289	0.997888
MSRA_MOUSE	Q9D6Y7	Msra	VFWENHDPTQGMR	2	1.63042e+08	808.867	9	0.946487	0.994192	0.203	0.15402	0.25198	0.0212402	0.187668	0.218332	0.00664858	0.984903	0.998158
BPHL_MOUSE	Q8R164	Bphl	HLLPLVQcPTLIVHGEKDPLVPR	5	8.97414e+07	527.102	9	0.97958	0.994185	0.14494	0.125674	0.164206	0.00835457	0.134697	0.155183	0.00444186	0.990221	0.997316
AL1A7_MOUSE	O35945	Aldh1a7 Aldh-pb	IHGQTIPSDGNIFTYTR	3	562385706	640.659	9	0.965134	0.994183	0.25472	0.210218	0.299222	0.0192982	0.23688	0.27256	0.00773623	0.98319	0.9973
M2GD_MOUSE	Q9DBT9	Dmgdh	IMSAGQEEGIGDFGTYALNALR	2	3.43846e+08	1157.06	9	0.992567	0.994176	0.14503	0.133201	0.156859	0.00512974	0.134563	0.155497	0.0045389	0.99637	0.997424
ALDH2_MOUSE	P47738	Aldh2 Ahd-1 Ahd1	KTFPTVNPSTGEVIcQVAEGNKEDVDK	3	6.67932e+08	988.154	9	0.965029	0.994173	0.35153	0.287716	0.415344	0.0276731	0.325699	0.377361	0.0112018	0.983068	0.997637
CGL_MOUSE	Q8VCN5	Cth	QcSGcPGMVSFYIK	2	2.04014e+08	817.362	9	0.9188	0.99417	0.24407	0.172532	0.315608	0.0310224	0.225828	0.262312	0.00791082	0.972108	0.997635
PLAK_MOUSE	Q02257	Jup	VLSVcPSNKPAIVEAGGMQALGK	3	1.23412e+07	776.08	8	0.984774	0.994168	0.73065	0.575264	0.886036	0.0657128	0.633549	0.827751	0.041064	0.993144	0.997366
HCD2_MOUSE	O08756	Hsd17b10 Erab Hadh2	KLGEScIFAPANVTSEK	2	155678080	925.969	9	0.921064	0.994164	0.17668	0.134146	0.219214	0.0184451	0.164009	0.189351	0.00549492	0.971054	0.99729
PARK7_MOUSE	Q99LX0	Park7	GLIAAIcAGPTALLAHEVGFGcK	3	8.50509e+07	776.073	9	0.971687	0.994163	0.38575	0.322433	0.449067	0.0274575	0.355806	0.415694	0.0129852	0.988991	0.997143
BPHL_MOUSE	Q8R164	Bphl	TDFAPQLQSLNK	2	9.79226e+08	681.357	9	0.974409	0.994159	0.20559	0.178488	0.232692	0.0117529	0.191775	0.219405	0.00599086	0.991255	0.997783
PPIA_MOUSE	P17742	Ppia	VSFELFADKVPK	2	1455977472	690.382	9	0.968785	0.994156	0.38099	0.314693	0.447287	0.0287497	0.3538	0.40818	0.0117909	0.98841	0.99756
DCUP_MOUSE	P70697	Urod	AAWGEETDYTPVWcMR	2	4.31817e+07	986.422	8	0.974152	0.994153	1.22466	0.825432	1.62389	0.168834	1.04242	1.4069	0.077069	0.989904	0.997163
ACSM1_MOUSE	Q91VA0	Acsm1 Bucs1 Lae Macs1	AIVTTASLVPEVESVASEcPDLK	2	372789760	1208.12	9	0.876614	0.994145	0.22826	0.160717	0.295803	0.02929	0.212323	0.244197	0.00691127	0.954717	0.998074
BIP_MOUSE	P20029	Hspa5 Grp78	IINEPTAAAIAYGLDKR	2	2.75523e+08	908.502	9	0.968063	0.994143	0.44404	0.371572	0.516508	0.0314257	0.412788	0.475292	0.0135523	0.989893	0.998205
PRDX1_MOUSE	P35700	Prdx1 Msp23 Paga Tdpx2	HGEVcPAGWKPGSDTIKPDVNK	3	9.92801e+08	798.062	9	0.983373	0.99414	0.32427	0.28372	0.36482	0.0175847	0.299981	0.348559	0.0105331	0.992887	0.997768
EST1D_MOUSE	Q8VCT4	Ces1d Ces1 Ces3	DAGASTYMYEFEYRPSFVSAMRPK	3	2.55168e+08	935.1	9	0.969654	0.994139	0.25469	0.212738	0.296642	0.0181926	0.236392	0.272988	0.00793505	0.984791	0.997067
PARK7_MOUSE	Q99LX0	Park7	TQGPYDVVVLPGGNLGAQNLSESPMVK	2	1.32875e+08	1385.71	9	0.978122	0.994139	0.17949	0.152686	0.206294	0.0116237	0.165905	0.193075	0.00589114	0.994036	0.997809
KAD3_MOUSE	Q9WTP7	Ak3 Ak3l Ak3l1 Akl3l	AYEAQTEPVLQYYQK	2	3.70035e+08	915.949	9	0.973584	0.994134	0.29435	0.24831	0.34039	0.0199653	0.273745	0.314955	0.00893518	0.99284	0.997226
NAKD2_MOUSE	Q8C5H8	Nadk2 Mnadk Nadkd1	VTNEYNESLLYSPEEPK	2	1.37654e+08	1006.48	9	0.913563	0.994134	0.12882	0.0937328	0.163907	0.0152156	0.119969	0.137671	0.00383829	0.961031	0.997595
EST1F_MOUSE	Q91WU0	Ces1f CesML1	DVRPITEQIAVTAGcK	3	5.60428e+08	586.645	9	0.981089	0.99413	0.42902	0.360171	0.497869	0.0298564	0.391603	0.466437	0.0162259	0.991629	0.997396
HACL1_MOUSE	Q9QXE0	Hacl1 Hpcl Phyh2	KLVEQcSLPFLPTPMGK	3	2.47985e+08	649.014	9	0.955127	0.994129	0.37403	0.284476	0.463584	0.0388351	0.344259	0.403801	0.0129102	0.979669	0.997547
PA2G4_MOUSE	P50580	Pa2g4 Ebp1 Plfap	LVKPGNQNTQVTEAWNK	3	3.8855e+08	643.006	9	0.961829	0.994129	0.19616	0.162421	0.229899	0.0146308	0.183181	0.209139	0.00562845	0.981774	0.997968
F16P1_MOUSE	Q9QXD6	Fbp1 Fbp Fbp3	AGGLATTGDKDILDIVPTEIHQK	2	3.35775e+08	1196.64	9	0.980367	0.994128	0.32313	0.279666	0.366594	0.0188484	0.299569	0.346691	0.0102174	0.992048	0.997252
SYRC_MOUSE	Q9D0I9	Rars1 Rars	AAYPDLENPPLIVTPSQQPK	2	7.3553e+07	1089.58	9	0.963925	0.994125	0.18827	0.15183	0.22471	0.015802	0.175002	0.201538	0.0057537	0.986061	0.997859
DHB5_MOUSE	P70694	Akr1c6 Hsd17b5	EKQWVDQSSPVLLDNPVLGSMAK	2	1.52278e+08	1271.15	9	0.965734	0.994124	0.50932	0.391432	0.627208	0.0511224	0.463689	0.554951	0.019788	0.987103	0.997616
PBLD2_MOUSE	Q9CXN7	Pbld2 Mawbp1	TLDEDAHQDIAR	3	1.77122e+08	461.888	7	0.971423	0.994123	0.42924	0.320907	0.537573	0.0442735	0.38125	0.47723	0.0196124	0.98586	0.99742
MIC19_MOUSE	Q9CRB9	Chchd3 Mic19	VAEELALEQAK	2	214837660	600.827	8	0.791907	0.994116	0.21943	0.129177	0.309683	0.0381679	0.203984	0.234876	0.00653192	0.915468	0.997491
NCPR_MOUSE	P37040	Por	GMSADPEEYDLADLSSLPEIDK	2	7.68549e+07	1198.05	9	0.991649	0.994114	1.13358	0.967139	1.30002	0.0721774	0.996578	1.27058	0.059411	0.996794	0.997055
CMBL_MOUSE	Q8R1G2	Cmbl	REDcSPADKPYIEEAR	3	31092033	645.967	8	0.901064	0.994113	0.1942	0.136599	0.251801	0.0243596	0.177347	0.211053	0.0071271	0.982773	0.998076
SND1_MOUSE	Q78PY7	Snd1	RETDGSETPEPFAAEAK	2	2.81867e+07	917.926	9	0.983071	0.994107	0.27094	0.238715	0.303165	0.0139742	0.251592	0.290288	0.00839028	0.992429	0.99764
DHPR_MOUSE	Q8BVI4	Qdpr Dhpr	NSGMPPGAAAIAVLPVTLDTPMNR	2	4.39715e+08	1197.12	9	0.965236	0.994089	0.13917	0.115141	0.163199	0.0104204	0.129421	0.148919	0.00422746	0.988628	0.997903
SPTN1_MOUSE	P16546	Sptan1 Spna2 Spta2	LQQSHPLSASQIQVK	2	2.37978e+07	832.46	9	0.966981	0.994085	0.26017	0.208626	0.311714	0.0223523	0.240971	0.279369	0.00832557	0.992025	0.997045
PGAM1_MOUSE	Q9DBJ1	Pgam1	HGESAWNLENR	2	4.13237e+08	656.805	9	0.970657	0.994077	0.23744	0.203238	0.271642	0.0148318	0.221706	0.253174	0.00682285	0.989751	0.99788
ISC2A_MOUSE	P85094	Isoc2a Isoc2	LLDVPILLTEQYPEGLGPTVPELGAQGIRPVSK	4	1.30456e+08	875.741	9	0.972697	0.994076	0.10119	0.0855126	0.116867	0.00679849	0.0939927	0.108387	0.00312112	0.990743	0.997474
AMACR_MOUSE	O09174	Amacr Macr1	GLGLESEELPSQMSSADWPEMK	2	9.70746e+07	1211.05	8	0.972281	0.994075	0.26222	0.222277	0.302163	0.0168918	0.243683	0.280757	0.00783912	0.989956	0.997303
SYDC_MOUSE	Q922B2	Dars1 Dars	NNAYLAQSPQLYK	2	2.11121e+08	755.388	9	0.968541	0.994068	0.34724	0.28898	0.4055	0.0252647	0.323126	0.371354	0.0104573	0.984432	0.997678
RGN_MOUSE	Q64374	Rgn Smp30	YFAGTMAEETAPAVLER	3	2165947887	619.301	9	0.970805	0.994067	0.19098	0.162595	0.219365	0.0123093	0.177655	0.204305	0.00577845	0.989376	0.997034
S27A2_MOUSE	O35488	Slc27a2 Acsvl1 Facvl1 Fatp2 Vlacs Vlcs	KYNVTVIQYIGELLR	3	3.37787e+07	603.68	9	0.961118	0.994067	0.44885	0.335531	0.562169	0.0491407	0.411747	0.485953	0.0160897	0.996681	0.997128
MPCP_MOUSE	Q8VEM8	Slc25a3	IQTQPGYANTLR	2	2076903967	681.362	9	0.945532	0.994066	0.17219	0.139302	0.205078	0.0142618	0.160388	0.183992	0.00511789	0.979252	0.997072
NNRE_MOUSE	Q8K4Z3	Naxe Aibp Apoa1bp	YQLNLPSYPDTEcVYR	2	1.0158e+08	1009.47	9	0.968899	0.994065	0.1969	0.165787	0.228013	0.0134923	0.182342	0.211458	0.00631304	0.987255	0.997483
HACL1_MOUSE	Q9QXE0	Hacl1 Hpcl Phyh2	NQEAMGAFQEFPQVEAcR	3	69729157	704.647	8	0.983796	0.994063	0.41922	0.346236	0.492204	0.0308648	0.37492	0.46352	0.0187344	0.992325	0.997556
NQO2_MOUSE	Q9JI75	Nqo2 Nmor2	GFAFDIPGFYDSGFLK	2	2.43005e+08	890.933	9	0.982452	0.99406	0.27439	0.238032	0.310748	0.0157669	0.253806	0.294974	0.00892646	0.992358	0.99741
S14L2_MOUSE	Q99J08	Sec14l2	LFPVAYNLIKPFLSEDTR	3	4.82686e+08	708.389	9	0.969883	0.994058	0.33458	0.278989	0.390171	0.0241072	0.310591	0.358569	0.0104027	0.985009	0.998002
RAP1A_MOUSE	P62835	Rap1a Krev-1	INVNEIFYDLVR	2	155048006	747.901	8	0.977002	0.994049	0.37868	0.305327	0.452033	0.0310209	0.342802	0.414558	0.0151728	0.993169	0.997614
KPYR_MOUSE	P53657	Pklr	EAAESFATSPLSYRPVAIALDTK	2	1.03004e+08	1219.13	9	0.961243	0.994048	0.25658	0.210989	0.302171	0.0197704	0.238376	0.274784	0.0078942	0.985738	0.997726
THIL_MOUSE	Q8QZT1	Acat1	QATLGAGLPISTPcTTVNK	2	6.70517e+08	965.009	9	0.953697	0.994045	0.16254	0.131771	0.193309	0.013343	0.151141	0.173939	0.00494323	0.982594	0.998434
AL1A1_MOUSE	P24549	Aldh1a1 Ahd-2 Ahd2 Aldh1	KFPVLNPATEEVIcHVEEGDKADVDK	3	5.02466e+08	980.487	9	0.206662	0.994041	0.2013	0	0.430393	0.0993462	0.186436	0.216164	0.00644597	0.546533	0.997758
AATM_MOUSE	P05202	Got2 Got-2	EGSSHNWQHITDQIGMFcFTGLKPEQVER	5	5.38185e+08	687.124	9	0.968831	0.994037	0.09817	0.0819795	0.114361	0.00702103	0.0911306	0.105209	0.00305264	0.984778	0.997863
KBL_MOUSE	O88986	Gcat Kbl	MEAAGFTVSGADHPIcPVMLGDAR	2	2.70081e+07	1251.58	9	0.879992	0.994032	0.07748	0.0518108	0.103149	0.0111315	0.0721382	0.0828218	0.00231649	0.939394	0.997408
HYES_MOUSE	P34914	Ephx2 Eph2	SIPVFNYQLYFQEPGVAEAELEK	2	3.23766e+08	1336.17	9	0.97136	0.994026	0.31621	0.268609	0.363811	0.0206422	0.293492	0.338928	0.0098516	0.988471	0.997718
TRXR2_MOUSE	Q9JLT4	Txnrd2 Trxr2	IIVDAQEATSVPHIYAIGDVAEGRPELTPTAIK	4	1.03992e+08	869.467	9	0.919365	0.99402	0.08442	0.064934	0.103906	0.00845012	0.0789165	0.0899235	0.00238662	0.983693	0.997596
EST1E_MOUSE	Q64176	Ces1e Es22	FAPPQPAEPWSSVK	2	1814011194	770.893	9	0.974211	0.994019	0.36662	0.312013	0.421227	0.0236804	0.339914	0.393326	0.011581	0.989047	0.997477
LPPRC_MOUSE	Q6PB66	Lrpprc Lrp130	AGDMENAENILTVMK	2	7.49308e+07	818.389	9	0.974176	0.994019	0.84879	0.677383	1.0202	0.0743307	0.769784	0.927796	0.034261	0.991642	0.997239
HCD2_MOUSE	O08756	Hsd17b10 Erab Hadh2	LVAGEMGQNEPDQGGQR	2	9.83963e+08	893.413	9	0.988042	0.994016	0.13663	0.122509	0.150751	0.00612345	0.126752	0.146508	0.00428375	0.994558	0.997488
1433Z_MOUSE	P63101	Ywhaz	TAFDEAIAELDTLSEESYK	3	3.802e+07	711.335	9	0.973013	0.994015	0.39464	0.329886	0.459394	0.0280805	0.364814	0.424466	0.012934	0.990059	0.997133
THIKA_MOUSE	Q921H8	Acaa1a Acaa1	FPQASASDVVVVHGR	3	4.29119e+08	523.611	9	0.965227	0.99401	0.56969	0.432929	0.706451	0.0593063	0.518315	0.621065	0.0222786	0.984241	0.997609
RRBP1_MOUSE	Q99PL5	Rrbp1	SIEALLEAGQAQDTQASHAEANQQQTR	3	9.73337e+07	965.799	8	0.991142	0.99401	0.30618	0.273486	0.338874	0.0138263	0.278741	0.333619	0.011604	0.997125	0.997341
ACSL5_MOUSE	Q8JZR0	Acsl5 Facl5	LMITGAAPISTPVLTFFR	2	3.08544e+08	968.042	9	0.976161	0.994009	0.39633	0.334489	0.458171	0.0268172	0.36664	0.42602	0.0128752	0.988257	0.997154
PDIA6_MOUSE	Q922R8	Pdia6 Txndc7	VGAVNADKHQSLGGQYGVQGFPTIK	4	1.65524e+08	643.588	8	0.972641	0.994007	0.33849	0.296889	0.380091	0.0175931	0.318147	0.358833	0.00860313	0.987889	0.997991
CPT2_MOUSE	P52825	Cpt2 Cpt-2	YLSAQKPLLNDSQFR	3	2.3722e+08	593.984	9	0.968166	0.994006	0.22353	0.188099	0.258961	0.0153647	0.208062	0.238998	0.00670792	0.985068	0.997435
DNM1L_MOUSE	Q8K1M6	Dnm1l Drp1	INVLAAQYQSLLNSYGEPVDDK	2	7.61123e+06	1219.12	4	0.790019	0.994003	0.62968	0	1.47442	0.265436	0.465383	0.793977	0.051626	0.938688	0.99827
CPSM_MOUSE	Q8C196	Cps1	ILESDRKEPLFGISTGNIITGLAAGAK	3	1208382052	924.515	9	0.957638	0.994001	0.13431	0.11125	0.15737	0.0100002	0.124964	0.143656	0.00405279	0.989013	0.997236
MAAI_MOUSE	Q9WVL0	Gstz1 Maai	ELLALEVFQVSHPR	2	3.37197e+08	819.454	9	0.738658	0.994	0.22455	0.13198	0.31712	0.0401432	0.20947	0.23963	0.00653932	0.891197	0.997601
AATM_MOUSE	P05202	Got2 Got-2	NLDKEYLPIGGLAEFcK	3	2078390044	656.336	9	0.975242	0.993995	0.15572	0.13277	0.17867	0.00995235	0.14463	0.16681	0.00480901	0.994391	0.998123
DHSO_MOUSE	Q64442	Sord Sdh1	KPMVLGHEAAGTVTK	2	378674580	769.922	9	0.993632	0.993988	0.27694	0.257314	0.296566	0.00851083	0.257967	0.295913	0.00822758	0.99792	0.998338
C1TC_MOUSE	Q922D8	Mthfd1	TPVPSDIAISR	2	8.63603e+08	578.322	9	0.97737	0.993987	0.23986	0.20969	0.27003	0.0130832	0.223893	0.255827	0.00692417	0.991161	0.998742
K2C8_MOUSE	P11679	Krt8 Krt2-8	ASLEAAIADAEQR	2	1916439844	672.841	9	0.958359	0.993984	0.18715	0.154624	0.219676	0.0141049	0.173728	0.200572	0.00582059	0.987049	0.997011
2ABA_MOUSE	Q6P1F6	Ppp2r2a	SFFSEIISSISDVK	2	7.22313e+06	779.904	5	0.866064	0.993981	0.2355	0.0857308	0.385269	0.0539428	0.203901	0.267099	0.0113812	0.931242	0.999155
SSDH_MOUSE	Q8BWF0	Aldh5a1	LGTVADcGVPEAR	2	3.81301e+08	672.832	9	0.95849	0.993978	0.12259	0.09837	0.14681	0.010503	0.113536	0.131644	0.00392643	0.979913	0.997119
PPA5_MOUSE	Q05117	Acp5 T5ap Trap	FQETFEDVFSDR	2	92744578	760.339	4	0.979739	0.993975	2.43957	1.9875	2.89164	0.142052	2.20176	2.67738	0.0747245	0.99757	0.998658
PARK7_MOUSE	Q99LX0	Park7	VTVAGLAGKDPVQcSR	2	6.69708e+07	829.438	8	0.968076	0.99397	0.29439	0.243035	0.345745	0.021718	0.271323	0.317457	0.00975485	0.985873	0.997873
HIBCH_MOUSE	Q8QZS1	Hibch	SPSAEDVAGVLESYHAK	3	3.19817e+08	587.288	9	0.93965	0.99397	0.15094	0.119361	0.182519	0.0136945	0.140672	0.161208	0.00445264	0.976409	0.997957
3BHS7_MOUSE	Q9EQC1	Hsd3b7	GNEDTPYEAVHSHPYPcSK	4	7.68045e+07	547.74	8	0.96129	0.993969	0.62825	0.444326	0.812174	0.0777817	0.560092	0.696408	0.0288241	0.982012	0.997027
ACAD8_MOUSE	Q9D7B6	Acad8	FASYcLTEPGSGSDAASLLTSAK	3	4.07071e+07	778.37	9	0.333567	0.993959	0.14645	0.0514155	0.241484	0.0412117	0.135749	0.157151	0.00464055	0.723332	0.998856
CPSM_MOUSE	Q8C196	Cps1	IEFEGQSVDFVDPNK	2	1199194922	862.412	9	0.979096	0.993958	0.19068	0.165154	0.216206	0.0110693	0.177126	0.204234	0.00587752	0.991917	0.997661
ETFA_MOUSE	Q99LC5	Etfa	AAVDAGFVPNDMQVGQTGK	2	2043858761	952.962	9	0.983144	0.993958	0.17086	0.150935	0.190785	0.00864034	0.158513	0.183207	0.0053545	0.99239	0.99702
FAS_MOUSE	P19096	Fasn	GYDYGPQFQGIcEATLEGEQGK	2	1.17311e+08	1224.04	9	0.95816	0.993957	0.47516	0.361359	0.588961	0.0493498	0.434388	0.515932	0.0176808	0.98046	0.997042
RLA2_MOUSE	P99027	Rplp2	ILDSVGIEADDDRLNK	3	4.15583e+08	591.639	9	0.706159	0.993955	0.1861	0.108415	0.263785	0.0336881	0.172663	0.199537	0.00582693	0.908593	0.997121
TTPA_MOUSE	Q8BWP5	Ttpa	RVQEAGVPQTPQPLTDAFLLR	3	4.27084e+07	779.429	6	0.678525	0.993954	0.60176	0.139905	1.06361	0.179669	0.532647	0.670873	0.026886	0.865504	0.99724
AOFB_MOUSE	Q8BW75	Maob	LERPVIHIDQTGENVIVK	2	3.78656e+07	1030.58	9	0.947705	0.993953	0.21538	0.170974	0.259786	0.0192566	0.200464	0.230296	0.00646837	0.982129	0.997589
ENPL_MOUSE	P08113	Hsp90b1 Grp94 Tra-1 Tra1	TDDEVVQREEEAIQLDGLNASQIR	3	1.39296e+08	910.118	9	0.946413	0.993953	0.37334	0.296381	0.450299	0.0333733	0.344451	0.402229	0.0125277	0.981093	0.998279
MDHM_MOUSE	P08249	Mdh2 Mor1	VDFPQDQLATLTGR	2	2306098328	780.904	9	0.982768	0.99394	0.17008	0.149552	0.190608	0.00890189	0.157542	0.182618	0.00543727	0.991471	0.997904
FABPL_MOUSE	P12710	Fabp1 Fabpl	NEFTLGEEcELETMTGEK	3	2142277474	706.306	9	0.948572	0.99394	0.25452	0.205416	0.303624	0.0212941	0.237142	0.271898	0.00753614	0.983213	0.999111
FMO1_MOUSE	P50285	Fmo1 Fmo-1	GATTLPPPSVMMEEVNER	2	2.89144e+08	979.471	8	0.991075	0.993938	0.42486	0.369993	0.479727	0.0232031	0.379201	0.470519	0.019309	0.995693	0.997298
SPTB2_MOUSE	Q62261	Sptbn1 Elf Spnb-2 Spnb2 Sptb2	LLTQHENIKNEIDNYEEDYQK	3	13909257	879.421	4	0.99253	0.993932	0.36475	0.301672	0.427828	0.0198206	0.305961	0.423539	0.0184729	0.997472	0.997437
FAAA_MOUSE	P35505	Fah	GEGMSQAATIcR	2	1194030753	640.79	9	0.969504	0.993931	0.24112	0.2005	0.28174	0.0176148	0.223042	0.259198	0.00783943	0.990642	0.997515
H2B1B_MOUSE	Q64475	H2bc3 Hist1h2bb	KESYSVYVYK	3	7.29413e+08	422.552	9	0.862476	0.993929	0.05059	0.0386798	0.0625002	0.00516484	0.0476127	0.0535673	0.00129113	0.973537	0.998337
PHB2_MOUSE	O35129	Phb2 Bap Bcap37 Rea	IGGVQQDTILAEGLHFR	3	1003477733	618.667	9	0.964319	0.993929	0.13226	0.110287	0.154233	0.00952854	0.122974	0.141546	0.00402704	0.983835	0.997269
NADC_MOUSE	Q91X91	Qprt	GPAHHLLLGER	2	161302311	600.336	9	0.936916	0.993926	0.33252	0.262714	0.402326	0.0302716	0.308791	0.356249	0.0102903	0.974599	0.997013
EST3A_MOUSE	Q63880	Ces3a Es31	FSAPLPPQPWEGVR	2	4992615411	790.915	9	0.982187	0.993923	0.35775	0.31278	0.40272	0.0195014	0.331306	0.384194	0.0114674	0.991673	0.99727
AL1L1_MOUSE	Q8R0Y6	Aldh1l1 Fthfd	ILPNVPEVEDSTDFFK	2	3208944450	925.465	9	0.971931	0.993916	0.39453	0.328986	0.460074	0.028423	0.365465	0.423595	0.0126041	0.987293	0.996967
ACBP_MOUSE	P31786	Dbi	QATVGDVNTDRPGLLDLK	3	3048504824	638.009	9	0.968574	0.993909	0.30499	0.257818	0.352162	0.0204563	0.284131	0.325849	0.00904537	0.994712	0.997415
TTC38_MOUSE	A3KMP2	Ttc38	VYPFWTPDIPLNSYVK	2	1.67951e+08	970.004	9	0.963708	0.993904	0.29349	0.248101	0.338879	0.0196829	0.274443	0.312537	0.00825956	0.983179	0.997784
SO1A1_MOUSE	Q9QXZ6	Slco1a1 Oatp1a1 Slc21a1	GIGETPIMPLGISYIEDFAK	2	1.61372e+08	1076.06	9	0.968629	0.993903	0.46903	0.39181	0.54625	0.0334867	0.436178	0.501882	0.0142462	0.986922	0.998665
ATP5I_MOUSE	Q06185	Atp5me Atp5i Atp5k Lfm-1 Lfm1	ELAEAQDDSILK	2	1507611224	666.338	9	0.972388	0.993903	0.18006	0.152191	0.207929	0.0120855	0.167275	0.192845	0.00554432	0.990896	0.997321
K2C8_MOUSE	P11679	Krt8 Krt2-8	YEELQTLAGK	2	2472776294	576.301	9	0.961718	0.993903	0.19792	0.164635	0.231205	0.0144341	0.184552	0.211288	0.0057969	0.985839	0.997148
PGAM1_MOUSE	Q9DBJ1	Pgam1	FSGWYDADLSPAGHEEAKR	2	8.12648e+07	1068.49	9	0.956058	0.9939	0.24436	0.194932	0.293788	0.0214345	0.225503	0.263217	0.00817754	0.983591	0.997404
ATPB_MOUSE	P56480	Atp5f1b Atp5b	FLSQPFQVAEVFTGHMGK	3	3294238611	675.008	9	0.952505	0.993889	0.13905	0.114235	0.163865	0.0107609	0.129924	0.148176	0.00395738	0.986385	0.998446
DHX9_MOUSE	O70133	Dhx9 Ddx9	ELDALDANDELTPLGR	2	4.77898e+07	871.434	9	0.94394	0.993888	0.80044	0.583761	1.01712	0.0939628	0.725617	0.875263	0.0324471	0.973683	0.997385
GRP75_MOUSE	P38647	Hspa9 Grp75 Hsp74 Hspa9a	VINEPTAAALAYGLDK	2	7.29414e+08	823.443	9	0.982177	0.993883	0.38299	0.33245	0.43353	0.0219167	0.354332	0.411648	0.0124276	0.995828	0.998068
PSA3_MOUSE	O70435	Psma3	AVENSSTAIGIR	2	2.08317e+08	609.328	9	0.809988	0.993876	0.58187	0.23993	0.92381	0.148282	0.527198	0.636542	0.0237084	0.902167	0.997389
UD2A3_MOUSE	Q8BWQ1	Ugt2a3	RIPLHFENIPLLYEIETAENR	4	5.9818e+07	642.596	9	0.97577	0.993873	0.22791	0.196817	0.259003	0.0134833	0.211347	0.244473	0.0071825	0.990148	0.997191
PPIA_MOUSE	P17742	Ppia	VKEGMNIVEAMER	3	1604155040	502.587	9	0.393357	0.993869	0.29871	0.098368	0.499052	0.0868784	0.278333	0.319087	0.00883668	0.719933	0.99695
CP27A_MOUSE	Q9DBG1	Cyp27a1	EADNPGILHPFGSVPFGYGVR	3	464873930	743.708	9	0.956317	0.993865	0.35102	0.280379	0.421661	0.0306334	0.325675	0.376365	0.0109909	0.982332	0.997288
MAOX_MOUSE	P06801	Me1 Mod-1 Mod1	HIDDKVFLTTAEVISQQVSDK	2	1.17702e+08	1187.12	4	0.940093	0.993863	0.41485	0.245082	0.584618	0.0533451	0.360449	0.469251	0.017094	0.986981	0.998196
AL8A1_MOUSE	Q8BH00	Aldh8a1 Raldh4	NQAGYFMLPTVITDIKDESR	3	6.40769e+08	766.719	9	0.926171	0.993861	0.2989	0.207574	0.390226	0.0396035	0.274295	0.323505	0.0106698	0.980667	0.996953
RS7_MOUSE	P62082	Rps7	TLTAVHDAILEDLVFPSEIVGK	2	2.27727e+08	1184.14	9	0.969922	0.99386	0.13263	0.109554	0.155706	0.0100071	0.122523	0.142737	0.00438301	0.988136	0.997518
RLA2_MOUSE	P99027	Rplp2	LASVPAGGAVAVSAAPGSAAPAAGSAPAAAEEK	2	1.50046e+08	1387.72	9	0.982494	0.99386	0.08509	0.0756136	0.0945664	0.00410944	0.0792681	0.0909119	0.00252469	0.996801	0.997653
MGST1_MOUSE	Q91VS7	Mgst1	VFANPEDcAGFGKGENAK	3	8462426538	637.628	9	0.981904	0.993856	0.29706	0.257884	0.336236	0.0169887	0.274122	0.319998	0.00994686	0.993613	0.99773
CY1_MOUSE	Q9D0M3	Cyc1	GLLSSLDHTSIR	3	9.18633e+08	433.574	9	0.95944	0.993854	0.14196	0.118175	0.165745	0.0103142	0.132469	0.151451	0.00411589	0.98473	0.99768
F16P1_MOUSE	Q9QXD6	Fbp1 Fbp Fbp3	KGNIYSLNEGYAK	3	6.94783e+08	486.253	9	0.977089	0.993852	0.35892	0.311878	0.405962	0.0204	0.334901	0.382939	0.0104157	0.993773	0.997579
BHMT1_MOUSE	O35490	Bhmt	EAYNLGVR	2	8531298498	461.243	9	0.96075	0.993852	0.31989	0.267279	0.372501	0.0228149	0.299558	0.340222	0.00881691	0.98826	0.997139
MDHC_MOUSE	P14152	Mdh1 Mor2	VIVVGNPANTNcLTASK	2	4408463211	879.464	9	0.984161	0.99385	0.22254	0.196964	0.248116	0.0110911	0.205731	0.239349	0.00728934	0.994687	0.997321
ATPO_MOUSE	Q9DB20	Atp5po Atp5o D12Wsu28e	FSPLTANLMNLLAENGR	2	572390800	930.985	9	0.963802	0.99385	0.116	0.0978623	0.134138	0.00786541	0.108088	0.123912	0.00343121	0.989324	0.998681
GDIB_MOUSE	Q61598	Gdi2 Gdi3	AYDATTHFETTcDDIKDIYKR	4	7.90765e+07	641.55	7	0.938551	0.99385	0.49848	0.40431	0.59265	0.0384851	0.466405	0.530555	0.0131082	0.984147	0.997234
KYNU_MOUSE	Q9CXF0	Kynu	HAHTVKPALVGWFGHDLSTR	4	1.67582e+08	558.047	9	0.946314	0.993847	0.33422	0.266338	0.402102	0.0294373	0.30882	0.35962	0.0110148	0.986984	0.997436
MYH9_MOUSE	Q8VDD5	Myh9	DFSALESQLQDTQELLQEENR	3	4.59349e+07	831.729	8	0.965179	0.993835	0.47621	0.381139	0.571281	0.0402056	0.434267	0.518153	0.0177379	0.984248	0.997395
GPD1L_MOUSE	Q3ULJ0	Gpd1l Kiaa0089	LGLMEMIAFAK	2	5.01633e+08	612.33	9	0.924123	0.993829	0.25872	0.20431	0.31313	0.0235949	0.242906	0.274534	0.00685753	0.97978	0.998141
RIDA_MOUSE	P52760	Rida Hrp12	VEIEAIAVQGPFIKA	2	4.03977e+08	792.953	9	0.985828	0.993829	0.21362	0.190386	0.236854	0.0100753	0.198486	0.228754	0.00656281	0.995161	0.996918
NSF1C_MOUSE	Q9CZ44	Nsfl1c	LGSTAPQVLNTSSPAQQAENEAK	2	45793940	1171.09	6	0.981427	0.993825	0.53553	0.438834	0.632226	0.0376164	0.478769	0.592291	0.0220809	0.992911	0.997352
3HIDH_MOUSE	Q99L13	Hibadh	EAGEQVASSPAEVAEKADR	2	3.22699e+06	972.469	4	0.858295	0.99382	0.04415	0.0107309	0.0775691	0.0105011	0.0365675	0.0517325	0.00238261	0.969817	0.999109
BUP1_MOUSE	Q8VC97	Upb1	VGDFNESTYYMEGNLGHPVFQTQFGR	3	3.25256e+07	998.456	6	0.96341	0.993817	1.28308	0.623573	1.94259	0.256559	1.00404	1.56212	0.108552	0.983209	0.996972
CAH3_MOUSE	P16015	Ca3 Car3	SLFSSAENEPPVPLVGNWRPPQPVK	3	15889466361	915.817	9	0.98786	0.993813	0.15399	0.138288	0.169692	0.00680901	0.142625	0.165355	0.00492845	0.994394	0.996924
MTP_MOUSE	O08601	Mttp Mtp	VKEFYSYENEPVGIENLK	3	1.4082e+08	720.028	9	0.982732	0.993811	0.35314	0.309439	0.396841	0.0189511	0.327629	0.378651	0.0110629	0.993831	0.99701
ACTB_MOUSE	P60710	Actb	KDLYANTVLSGGTTMYPGIADR	3	2166039750	781.726	9	0.969999	0.993808	0.23335	0.198898	0.267802	0.0149403	0.216357	0.250343	0.00736914	0.989966	0.997212
ACAD8_MOUSE	Q9D7B6	Acad8	FASYcLTEPGSGSDAASLLTSAK	2	1.00658e+08	1167.05	9	0.976829	0.993806	0.13893	0.119741	0.158119	0.00832136	0.129025	0.148835	0.00429545	0.992043	0.997341
SBP1_MOUSE	P17563	Selenbp1 Lpsb	HEIIQTLQMTDGLIPLEIR	3	1559180628	740.74	9	0.968899	0.993804	0.30564	0.2591	0.35218	0.0201819	0.283617	0.327663	0.00955048	0.988156	0.997075
COPB_MOUSE	Q9JIF7	Copb1 Copb	EAGELKPEEEITVGPVQK	2	4.85025e+07	977.012	9	0.968467	0.993787	0.43887	0.357676	0.520064	0.0352098	0.405462	0.472278	0.0144873	0.994217	0.996975
AL1A1_MOUSE	P24549	Aldh1a1 Ahd-2 Ahd2 Aldh1	IAKEEIFGPVQQIMK	3	4280768356	577.655	9	0.988661	0.993779	0.34564	0.309838	0.381442	0.0155254	0.319545	0.371735	0.0113161	0.994817	0.99689
RS5_MOUSE	P97461	Rps5	VNQAIWLLcTGAR	2	5.67611e+08	751.401	7	0.960298	0.993779	0.09401	0.0705824	0.117438	0.00957433	0.0848618	0.103158	0.00373869	0.985303	0.996958
AL1L1_MOUSE	Q8R0Y6	Aldh1l1 Fthfd	IQGATIPINQARPNR	2	2.47844e+08	824.966	9	0.939331	0.993777	0.29087	0.228459	0.353281	0.0270644	0.270121	0.311619	0.00899761	0.980321	0.998095
HOGA1_MOUSE	Q9DCU9	Hoga1 Dhdpsl	GFVVQGSTGEFPFLTSLER	3	9.89976e+07	691.021	9	0.918887	0.993773	0.09931	0.075121	0.123499	0.0104896	0.0923175	0.106303	0.00303231	0.98589	0.998163
HSP7C_MOUSE	P63017	Hspa8 Hsc70 Hsc73	SINPDEAVAYGAAVQAAILSGDK	2	1.14676e+08	1130.58	9	0.966498	0.993773	0.51619	0.417575	0.614805	0.0427644	0.471538	0.560842	0.0193633	0.986647	0.997324
DIC_MOUSE	Q9QZD8	Slc25a10 Dic	GEYQGVFHcAMETAK	3	3.81542e+08	576.589	9	0.978078	0.993772	0.28009	0.238562	0.321618	0.0180089	0.258446	0.301734	0.00938573	0.992695	0.997634
CLH1_MOUSE	Q68FD5	Cltc	NNLAGAEELFAR	2	5.15699e+08	652.833	9	0.965041	0.993769	0.19443	0.16182	0.22704	0.0141414	0.180279	0.208581	0.00613647	0.984752	0.997938
AATM_MOUSE	P05202	Got2 Got-2	ISVAGVTSGNVGYLAHAIHQVTK	4	2596828789	581.32	9	0.965635	0.993764	0.12392	0.104304	0.143536	0.00850653	0.115119	0.132721	0.00381653	0.99036	0.997283
CLH1_MOUSE	Q68FD5	Cltc	ALEHFTDLYDIK	3	2.09787e+08	488.917	8	0.953199	0.993762	0.27363	0.221381	0.325879	0.0220962	0.255035	0.292225	0.00786382	0.97675	0.998207
RAI14_MOUSE	Q9EP71	Rai14 Kiaa1334 Norpeg	LSENAGIQNLLLSK	2	8.06186e+06	750.425	4	0.993757	0.993757	0.32418	0.276147	0.372213	0.0150931	0.276147	0.372213	0.0150931	0.997631	0.997631
ASSY_MOUSE	P16460	Ass1 Ass	FAELVYTGFWHSPEcEFVR	2	9.44062e+08	1187.55	9	0.970172	0.993757	0.26518	0.22388	0.30648	0.0179096	0.245297	0.285063	0.00862221	0.987895	0.997233
SNAA_MOUSE	Q9DB05	Napa Snapa	AIAHYEQSADYYKGEESNSSANK	3	3.25497e+07	854.717	6	0.952762	0.993756	0.6733	0.388744	0.957856	0.110697	0.581301	0.765299	0.0357891	0.980368	0.997105
ECHM_MOUSE	Q8BH95	Echs1	NSSVGLIQLNRPK	3	789370225	475.944	9	0.96024	0.993755	0.11483	0.09536	0.1343	0.00844319	0.107061	0.122599	0.00336901	0.984074	0.996995
KAT3_MOUSE	Q71RI9	Kyat3 Ccbl2 Kat3	LAADPSVVNLGQGFPDISPPSYVK	2	2.58882e+07	1236.14	9	0.948308	0.993753	0.22564	0.180446	0.270834	0.0195985	0.209611	0.241669	0.00695096	0.981633	0.99703
CPSM_MOUSE	Q8C196	Cps1	GQILTmANPIIGNGGAPDTTARDELGLNK	3	1.13916e+08	985.173	9	0.992949	0.993751	0.1095	0.101004	0.117996	0.00368446	0.101605	0.117395	0.00342346	0.997389	0.996871
EF2_MOUSE	P58252	Eef2	SNTGGQAFPQcVFDHWQILPGDPFDNSSRPSQVVAETR	4	1.47149e+08	1062	8	0.902093	0.99374	0.23079	0.171777	0.289803	0.0249565	0.213793	0.247787	0.00718822	0.966008	0.997738
PRDX2_MOUSE	Q61171	Prdx2 Tdpx1 Tpx	KEGGLGPLNIPLLADVTK	2	262263035	918.035	9	0.928065	0.99374	0.23051	0.181618	0.279402	0.0212022	0.215442	0.245578	0.00653414	0.977148	0.996948
UD2A3_MOUSE	Q8BWQ1	Ugt2a3	ANLIASVLAQIPQK	3	1.07307e+08	489.296	9	0.976955	0.993736	0.28027	0.238572	0.321968	0.0180824	0.259504	0.301036	0.00900533	0.988885	0.998076
NDUS3_MOUSE	Q9DCT2	Ndufs3	QLSAFGEYVAEILPK	2	1.15746e+08	832.948	9	0.813079	0.993736	0.30376	0.200364	0.407156	0.0448376	0.28394	0.32358	0.00859505	0.915096	0.998441
RACK1_MOUSE	P68040	Rack1 Gnb2-rs1 Gnb2l1	TNHIGHTGYLNTVTVSPDGSLcASGGK	3	1.90461e+08	915.108	8	0.954652	0.993735	0.13575	0.108365	0.163135	0.0115811	0.125122	0.146378	0.00449479	0.985711	0.998214
CAH3_MOUSE	P16015	Ca3 Car3	EAPFTHFDPScLFPAcR	2	1656403343	1026.46	9	0.939503	0.993731	0.19287	0.147644	0.238096	0.0196123	0.178564	0.207176	0.00620363	0.981539	0.997285
AOFB_MOUSE	Q8BW75	Maob	TMDEMGQEIPSDAPWK	2	3.30748e+08	917.903	9	0.977736	0.993728	0.23901	0.20599	0.27203	0.014319	0.221484	0.256536	0.00760007	0.993347	0.997811
EIF3C_MOUSE	Q8R1B4	Eif3c Eif3s8	AKELLGQGLLLR	3	2.09495e+07	437.61	5	0.948329	0.993726	0.59987	0.284622	0.915118	0.113544	0.497042	0.702698	0.0370357	0.975374	0.997034
PYGL_MOUSE	Q9ET01	Pygl	EYYEALPELK	2	1702788285	627.816	9	0.970984	0.993725	0.19653	0.164374	0.228686	0.0139444	0.182107	0.210953	0.00625454	0.992505	0.997021
EST2A_MOUSE	Q8QZR3	Ces2a Ces6	SQAPVYFYEFQHLSSFIK	2	1.23405e+08	1096.05	9	0.990816	0.993724	0.35331	0.319783	0.386837	0.0145388	0.325568	0.381052	0.0120302	0.99544	0.996948
PSMD2_MOUSE	Q8VDM4	Psmd2	AVPLALALISVSNPR	3	2.54969e+07	507.643	9	0.958448	0.993721	0.46899	0.386736	0.551244	0.0356694	0.436808	0.501172	0.0139559	0.982165	0.997372
AK1D1_MOUSE	Q8VCX1	Akr1d1	HIDGAYVYHNEHEVGEAIR	3	1.28763e+08	737.019	9	0.969286	0.993717	0.24298	0.204547	0.281413	0.0166664	0.225509	0.260451	0.00757646	0.990436	0.996858
HUTU_MOUSE	Q8VC12	Uroc1	WVcTSGDPQDLAVTDHLATSVLEK	3	4.7203e+08	881.43	9	0.974789	0.993711	0.25197	0.216267	0.287673	0.0154828	0.233684	0.270256	0.00792992	0.990183	0.997401
SPTN1_MOUSE	P16546	Sptan1 Spna2 Spta2	DLAALGDKVNSLGETAQR	2	3.45733e+07	929.487	9	0.771499	0.993709	0.16748	0.0758691	0.259091	0.0397271	0.155184	0.179776	0.00533213	0.891585	0.997122
RGN_MOUSE	Q64374	Rgn Smp30	HQGSLYSLFPDHSVK	3	7065717961	572.29	9	0.986068	0.993707	0.20191	0.18084	0.22298	0.00913716	0.187732	0.216088	0.00614847	0.99509	0.997694
PRDX5_MOUSE	P99029	Prdx5 Prdx6	THLPGFVEQAGALK	2	9.62089e+08	734.401	9	0.974017	0.993692	0.22905	0.194671	0.263429	0.0149085	0.212466	0.245634	0.00719159	0.987618	0.997255
FMO5_MOUSE	P97872	Fmo5	LLLGPcTPVQYR	2	2126215044	708.887	9	0.979219	0.993687	0.45964	0.38749	0.53179	0.0312878	0.420956	0.498324	0.0167752	0.992527	0.997109
AOXA_MOUSE	O54754	Aox1 Ao Ro	EDPGHSPSLAGNHESALDDLHSK	4	19458787	604.031	5	0.927593	0.993685	0.53488	0.24328	0.82648	0.105026	0.466097	0.603663	0.0247739	0.986612	0.998226
ACSL5_MOUSE	Q8JZR0	Acsl5 Facl5	GAMLTHENVVSNMAAFLK	3	2.68037e+08	644.994	9	0.978946	0.993682	0.44788	0.380451	0.515309	0.0292405	0.410788	0.484972	0.0160848	0.989504	0.997003
PRDX5_MOUSE	P99029	Prdx5 Prdx6	VGDAIPSVEVFEGEPGKK	3	729250370	619.991	9	0.853864	0.993682	0.27487	0.183727	0.366013	0.0395241	0.25501	0.29473	0.00861238	0.938508	0.998006
CBS_MOUSE	Q91WT9	Cbs	PSGTSQcEDGSAGGFQHLDMHSEKR	3	6.0187e+07	906.726	5	0.974779	0.993679	0.64772	0.472441	0.822999	0.0631309	0.560096	0.735344	0.0315599	0.988269	0.996894
K1C18_MOUSE	P05784	Krt18 Kerd Krt1-18	LEAEIATYR	2	5.19689e+08	533.282	9	0.972772	0.993679	0.10644	0.0919372	0.120943	0.00628914	0.0991422	0.113738	0.00316471	0.989627	0.997013
QCR2_MOUSE	Q9DB77	Uqcrc2	GNNTTSLLSQSVAK	2	6.10066e+08	710.376	9	0.950598	0.993674	0.12803	0.103954	0.152106	0.0104406	0.119365	0.136695	0.00375764	0.979839	0.997698
SARDH_MOUSE	Q99LB7	Sardh	AADWLFSADVNRPPGSTVYTcMLNQR	3	4.24762e+08	990.473	9	0.924802	0.993672	0.09706	0.0718594	0.122261	0.0109283	0.090019	0.104101	0.00305333	0.965213	0.997121
S14L2_MOUSE	Q99J08	Sec14l2	LFPVAYNLIKPFLSEDTRR	4	1.82747e+08	570.569	4	0.963052	0.993667	0.27206	0.142814	0.401306	0.040612	0.224017	0.320103	0.0150963	0.989971	0.997892
CH60_MOUSE	P63038	Hspd1 Hsp60	KISSVQSIVPALEIANAHR	3	6.47424e+08	678.388	9	0.981083	0.993663	0.14671	0.12946	0.16396	0.00748057	0.136181	0.157239	0.00456572	0.993528	0.997754
NDUAD_MOUSE	Q9ERS2	Ndufa13 Grim19	WVPPLIGEMYGLR	2	2.47971e+08	765.911	9	0.954119	0.99366	0.1292	0.104726	0.153674	0.0106131	0.120339	0.138061	0.00384248	0.986935	0.997978
HMCS2_MOUSE	P54869	Hmgcs2	QAGNNQPFTLDDVQYMIFHTPFcK	3	509845078	957.779	9	0.964761	0.993657	0.31338	0.26098	0.36578	0.0227234	0.290386	0.336374	0.00997129	0.989798	0.998172
AATM_MOUSE	P05202	Got2 Got-2	ISVAGVTSGNVGYLAHAIHQVTK	2	1.7518e+08	1161.63	9	0.950868	0.993656	0.12041	0.0976992	0.143121	0.00984856	0.112292	0.128528	0.00352027	0.989056	0.997724
BLVRB_MOUSE	Q923D2	Blvrb	LPSEGPQPAHVVVGDVR	2	2.33778e+08	878.971	9	0.990217	0.993656	0.22876	0.208595	0.248925	0.00874447	0.212333	0.245187	0.0071236	0.996285	0.997601
TPIS_MOUSE	P17751	Tpi1 Tpi	RHVFGESDELIGQK	2	2.25318e+08	807.915	9	0.981738	0.993656	0.27331	0.237063	0.309557	0.0157184	0.252153	0.294467	0.00917488	0.991418	0.997627
ARP2_MOUSE	P61161	Actr2 Arp2	SMLEVNYPMENGIVR	2	7.13193e+07	876.426	8	0.919446	0.993646	0.28255	0.230487	0.334613	0.0220174	0.264992	0.300108	0.00742522	0.984989	0.996853
SBP1_MOUSE	P17563	Selenbp1 Lpsb	IPGGPQMIQLSLDGK	2	1666607617	777.421	9	0.975502	0.993644	0.28939	0.247795	0.330985	0.0180378	0.267952	0.310828	0.00929673	0.990681	0.997325
EF1G_MOUSE	Q9D8N0	Eef1g	KAAAPAPEEEMDEcEQALAAEPK	2	9.60994e+07	1243.06	9	0.97717	0.99364	0.08888	0.0761395	0.10162	0.00552491	0.0824284	0.0953316	0.00279773	0.989933	0.997005
HEM2_MOUSE	P10518	Alad Lv	AGcQVVAPSDMMDGR	2	2.34104e+08	797.345	9	0.961954	0.993632	0.3255	0.263387	0.387613	0.0269353	0.300835	0.350165	0.0106959	0.993329	0.997969
MDHC_MOUSE	P14152	Mdh1 Mor2	DLDVAVLVGSMPR	2	9.02603e+08	686.369	9	0.989621	0.993628	0.23682	0.216123	0.257517	0.00897539	0.220131	0.253509	0.00723711	0.996643	0.996855
HYES_MOUSE	P34914	Ephx2 Eph2	VTGTQFPEAPLPVPcNPNDVSHGYVTVKPGIR	4	1599435786	862.444	9	0.946592	0.993624	0.21294	0.1703	0.25558	0.0184908	0.197467	0.228413	0.00671	0.980276	0.997617
HYES_MOUSE	P34914	Ephx2 Eph2	DFLLGAYQTEFPEGPTEQLMK	2	5.30173e+08	1207.58	9	0.970821	0.993622	0.3475	0.292771	0.402229	0.0237333	0.32214	0.37286	0.0109976	0.992162	0.997357
FINC_MOUSE	P11276	Fn1	RPGAAEPSPDGTTGHTYNQYTQR	4	2.10602e+07	626.794	9	0.966686	0.99362	1.22647	0.931658	1.52128	0.127845	1.09954	1.3534	0.0550432	0.985082	0.99699
AASS_MOUSE	Q99K67	Aass Lorsdh	GAQEVFNELPcEYVEPHELR	3	4.40792e+08	806.046	9	0.983542	0.993619	0.15741	0.138452	0.176368	0.00822113	0.145627	0.169193	0.00510965	0.993577	0.996823
GABT_MOUSE	P61922	Abat Gabat	IDIPSFDWPIAPFPR	2	4.0667e+08	885.964	9	0.983545	0.993616	0.25177	0.222904	0.280636	0.0125175	0.233645	0.269895	0.00786009	0.992791	0.997598
AOXC_MOUSE	G3X982	Aox3 Aoh1	AVQNAcQILMK	2	4.71356e+08	638.331	9	0.924861	0.99361	0.43981	0.305756	0.573864	0.0581326	0.400378	0.479242	0.0170997	0.962088	0.99737
GNMT_MOUSE	Q9QXF8	Gnmt	SLGVAAEGLPDQYADGEAAR	3	8.47739e+08	663.989	9	0.988141	0.993608	0.274	0.245546	0.302454	0.0123391	0.252793	0.295207	0.00919647	0.995153	0.997907
NDUV1_MOUSE	Q91YT0	Ndufv1	HAGGVTGGWDNLLAVIPGGSSTPLIPK	2	5.76608e+07	1307.7	9	0.961001	0.993601	0.15765	0.126807	0.188493	0.013375	0.145027	0.170273	0.00547403	0.983956	0.998143
DHE3_MOUSE	P26443	Glud1 Glud	DIVHSGLAYTMER	3	1437876164	497.914	9	0.845956	0.993599	0.14347	0.0987822	0.188158	0.0193789	0.133342	0.153598	0.00439198	0.954063	0.997975
HYES_MOUSE	P34914	Ephx2 Eph2	AVASLNTPFMPPDPDVSPMK	2	1023457157	1057.52	9	0.976589	0.993598	0.28838	0.246997	0.329763	0.0179459	0.266769	0.309991	0.00937172	0.98907	0.997989
ADPGK_MOUSE	Q8VDL4	Adpgk	LAAAWDALIAQPAR	2	1.09922e+07	733.909	4	0.940277	0.993597	0.70883	0.139993	1.27767	0.178742	0.539546	0.878114	0.053193	0.975245	0.996802
PRDX6_MOUSE	O08709	Prdx6 Aop2 Ltw4 Prdx5	VVDSLQLTGTKPVATPVDWK	3	3687634883	718.732	9	0.967177	0.993594	0.24795	0.208367	0.287533	0.0171652	0.2311	0.2648	0.00730713	0.991284	0.996868
HUTI_MOUSE	Q9DBA8	Amdhd1	QASEEELFcSFQQR	2	1.23896e+08	879.891	9	0.979864	0.993593	0.22997	0.198599	0.261341	0.0136042	0.212912	0.247028	0.00739721	0.991344	0.997713
BHMT1_MOUSE	O35490	Bhmt	AGASIVGVNcHFDPSVSLQTVK	3	3905519639	762.723	9	0.969323	0.993586	0.24752	0.206232	0.288808	0.0179045	0.228871	0.266169	0.00808718	0.98644	0.996804
HEMO_MOUSE	Q91X72	Hpx Hpxn	SGAQATWTEVSWPHEK	3	156220076	605.288	9	0.940298	0.993584	0.82041	0.597851	1.04297	0.0965127	0.748768	0.892052	0.0310675	0.973312	0.99882
ALDH2_MOUSE	P47738	Aldh2 Ahd-1 Ahd1	EAGFPPGVVNIVPGFGPTAGAAIASHEGVDK	3	2830728514	987.842	9	0.987979	0.993582	0.36418	0.325584	0.402776	0.0167373	0.334678	0.393682	0.0127935	0.994803	0.996917
CPSM_MOUSE	Q8C196	Cps1	ILESDRKEPLFGISTGNIITGLAAGAK	4	2776579339	693.638	9	0.980256	0.993577	0.12545	0.109922	0.140978	0.00673387	0.116028	0.134872	0.00408564	0.994411	0.997156
AMPL_MOUSE	Q9CPY7	Lap3 Lapep	LILADALcYAHTFNPK	2	2.65866e+08	923.98	9	0.958669	0.993571	0.33401	0.271024	0.396996	0.0273139	0.30964	0.35838	0.0105679	0.983268	0.997547
DLDH_MOUSE	O08749	Dld	EANLAAAFGKPINF	2	6.44245e+08	731.888	9	0.955421	0.99357	0.15976	0.131466	0.188054	0.0122698	0.148414	0.171106	0.00492027	0.984935	0.997035
RL3_MOUSE	P27659	Rpl3	KVAcIGAWHPAR	3	1.26146e+08	455.912	9	0.946529	0.993567	0.06007	0.048328	0.071812	0.00509193	0.0560362	0.0641038	0.00174927	0.975484	0.996823
EST2C_MOUSE	Q91WG0	Ces2c Ces2	DGTAHPAMcLQNLDMLNEAGLPDMK	3	46250088	914.75	8	0.941905	0.993566	0.22229	0.169554	0.275026	0.0223019	0.20547	0.23911	0.00711332	0.979475	0.998093
A1CF_MOUSE	Q5YD48	A1cf Acf Asp	VLDGSPIEVTLAKPVDKDSYVR	4	8.59922e+07	601.08	6	0.948695	0.993566	0.79011	0.478614	1.10161	0.121177	0.689549	0.890671	0.0391197	0.989921	0.997245
CPSM_MOUSE	Q8C196	Cps1	KEPLFGISTGNIITGLAAGAK	2	1731575985	1029.58	9	0.976818	0.993566	0.15953	0.138549	0.180511	0.00909851	0.14823	0.17083	0.00490035	0.991576	0.999703
ST1A1_MOUSE	P52840	Sult1a1 St1a1 Stp Stp1	LHPDPGTWESFLENFMDGK	3	9.48243e+07	740.674	8	0.959488	0.993559	0.64518	0.480057	0.810303	0.0698307	0.579278	0.711082	0.0278701	0.982393	0.997183
HEM2_MOUSE	P10518	Alad Lv	VPKDEQGSAADSEDSPTIEAVR	3	433921435	767.7	9	0.979482	0.993557	0.35646	0.3056	0.40732	0.0220553	0.328461	0.384459	0.0121416	0.99159	0.997342
AMPN_MOUSE	P97449	Anpep Lap-1 Lap1	LQNQLQTDLSVIPVINR	2	2.4805e+07	976.052	9	0.972768	0.993556	1.00332	0.811486	1.19515	0.0831889	0.909058	1.09758	0.0408768	0.987207	0.996823
ACTB_MOUSE	P60710	Actb	EITALAPSTMK	2	14227859353	581.313	9	0.944138	0.993556	0.24226	0.196497	0.288023	0.019845	0.226406	0.258114	0.0068749	0.978782	0.997636
ABHEB_MOUSE	Q8VCR7	Abhd14b	TPALIVYGDQDPMGSSSFQHLK	3	7.76055e+08	797.726	9	0.971598	0.993553	0.17094	0.141645	0.200235	0.0127038	0.157726	0.184154	0.0057301	0.987981	0.997471
MDHM_MOUSE	P08249	Mdh2 Mor1	MIAEAIPELK	2	2266909250	557.812	8	0.957451	0.993551	0.16063	0.129784	0.191476	0.0130447	0.14864	0.17262	0.00507069	0.98787	0.996966
ATPB_MOUSE	P56480	Atp5f1b Atp5b	VALVYGQMNEPPGAR	2	6025381844	801.409	9	0.98256	0.993543	0.14128	0.124304	0.158256	0.00736144	0.130974	0.151586	0.00446915	0.994893	0.99846
PDIA1_MOUSE	P09103	P4hb Pdia1	VDATEESDLAQQYGVR	2	1614062664	890.921	9	0.982321	0.993534	0.46389	0.393149	0.534631	0.0306769	0.422168	0.505612	0.0180926	0.991717	0.996999
ARGI1_MOUSE	Q61176	Arg1	TGLLSGLDIMEVNPTLGK	3	3.08138e+08	620.005	9	0.990246	0.993526	0.26106	0.235583	0.286537	0.0110483	0.240292	0.281828	0.00900593	0.996008	0.997358
PRDX1_MOUSE	P35700	Prdx1 Msp23 Paga Tdpx2	HGEVcPAGWKPGSDTIKPDVNK	2	1.9733e+08	1196.59	9	0.970344	0.993523	0.29245	0.248349	0.336551	0.0191243	0.27069	0.31421	0.00943618	0.990071	0.996802
DJB11_MOUSE	Q99KV1	Dnajb11	FQMTQEVVcDEcPNVK	2	8.19254e+07	992.434	9	0.956111	0.993522	0.36372	0.27805	0.44939	0.037151	0.33174	0.3957	0.013868	0.993918	0.997149
G3P_MOUSE	P16858	Gapdh Gapd	GAAQNIIPASTGAAK	2	13083591696	685.375	9	0.98775	0.993517	0.2679	0.240107	0.295693	0.0120525	0.247722	0.288078	0.00875027	0.994256	0.996778
FTCD_MOUSE	Q91XD4	Ftcd	REAQELNLPVVGSQLVGLVPLK	3	3.76297e+07	787.128	8	0.982768	0.993516	0.30872	0.269414	0.348026	0.0166223	0.285058	0.332382	0.0100067	0.99138	0.996823
LMAN2_MOUSE	Q9DBH5	Lman2	TPEEESIDWTK	2	1.27674e+08	667.809	9	0.684136	0.993513	0.98156	0	3.14841	0.939655	0.854143	1.10898	0.0552547	0.829369	0.997758
ACTN4_MOUSE	P57780	Actn4	VLAVNQENEHLMEDYER	2	6.15412e+07	1044.99	9	0.963003	0.993506	0.24696	0.205714	0.288206	0.0178861	0.229512	0.264408	0.00756629	0.98731	0.997421
SUOX_MOUSE	Q8R086	Suox	INSQRPFNAEPPPELLTEGYITPNPIFFTR	3	1.45924e+08	1153.6	9	0.950629	0.993505	0.11053	0.0891392	0.131921	0.00927614	0.102367	0.118693	0.00354007	0.979867	0.997141
CLH1_MOUSE	Q68FD5	Cltc	LLEMNLMHAPQVADAILGNQMFTHYDR	4	1.18376e+08	782.883	9	0.964759	0.993504	0.13946	0.115458	0.163462	0.0104085	0.128898	0.150022	0.00458002	0.983912	0.997185
ARK72_MOUSE	Q8CG76	Akr7a2 Afar Akr7a5	AASGAPLRPATVLGTMEMGR	3	4.73854e+08	662.68	9	0.978469	0.993502	0.19354	0.169027	0.218053	0.0106302	0.179467	0.207613	0.00610285	0.993261	0.997511
RL5_MOUSE	P47962	Rpl5	KHIMGQNVADYMR	2	1.71387e+08	781.882	6	0.754205	0.993495	0.09314	0.030125	0.156155	0.0245139	0.0823319	0.103948	0.00420452	0.921296	0.998406
ANXA6_MOUSE	P14824	Anxa6 Anx6	DLESDIIGDTSGHFQK	2	1.19696e+08	881.418	9	0.961482	0.993493	0.3585	0.282954	0.434046	0.0327604	0.330089	0.386911	0.0123203	0.982092	0.997448
MTNA_MOUSE	Q9CQT1	Mri1	AGAGGPGLAALVAFVR	2	3.35504e+07	713.912	9	0.982214	0.993486	0.24523	0.215819	0.274641	0.0127543	0.227277	0.263183	0.0077852	0.991754	0.996986
HBB1_MOUSE	P02088	Hbb-b1	GTFASLSELHcDKLHVDPENFR	4	2866300529	643.812	9	0.922228	0.993484	0.02091	0.0166564	0.0251636	0.00184457	0.0197277	0.0220923	0.000512702	0.982059	0.998291
PPM1F_MOUSE	Q8CGA0	Ppm1f	HVSLPAFNHLFGLSDSVHR	4	2.19146e+07	534.03	6	0.933899	0.993478	0.2597	0.18688	0.33252	0.0283282	0.239292	0.280108	0.00793904	0.971051	0.997288
1433E_MOUSE	P62259	Ywhae	EAAENSLVAYK	2	6.4673e+08	597.804	9	0.97156	0.993471	0.33951	0.284641	0.394379	0.0237941	0.314896	0.364124	0.0106741	0.988419	0.997251
CPSM_MOUSE	Q8C196	Cps1	GNDVLVIEcNLR	2	10577049611	701.361	9	0.957048	0.993469	0.1682	0.137263	0.199137	0.0134157	0.15553	0.18087	0.0054943	0.98561	0.997042
RLA0_MOUSE	P14869	Rplp0 Arbp	AGAIAPcEVTVPAQNTGLGPEK	2	8.46207e+08	1090.55	9	0.981999	0.993465	0.08603	0.0761715	0.0958885	0.00427513	0.0798574	0.0922026	0.00267675	0.992302	0.996765
THIL_MOUSE	Q8QZT1	Acat1	FASEITPITISVK	2	2454266794	703.401	9	0.964314	0.993458	0.16116	0.135103	0.187217	0.0112994	0.149869	0.172451	0.00489642	0.984636	0.997152
THIM_MOUSE	Q8BWT1	Acaa2	ALDLDPSKTNVSGGAIALGHPLGGSGSR	4	1601922375	662.6	9	0.92695	0.993456	0.14034	0.108354	0.172326	0.0138708	0.13036	0.15032	0.00432778	0.972455	0.999361
TCPZ_MOUSE	P80317	Cct6a Cct6 Cctz Cctz1	VLAQNSGFDLQETLVK	2	140289982	881.473	9	0.9866	0.993454	0.6023	0.522018	0.682582	0.0348143	0.547826	0.656774	0.0236226	0.994342	0.997195
KMO_MOUSE	Q91WN4	Kmo	DFFLLPAQPMISVK	2	347670000	803.439	9	0.902133	0.993451	0.21366	0.159003	0.268317	0.0237021	0.19998	0.22734	0.00593224	0.971251	0.99774
FAS_MOUSE	P19096	Fasn	FPQLDDTSFANSR	2	802446470	749.352	9	0.933741	0.993451	0.49399	0.370397	0.617583	0.0535963	0.454426	0.533554	0.0171568	0.968359	0.997374
RLA0_MOUSE	P14869	Rplp0 Arbp	AFLADPSAFAAAAPAAAATTAAPAAAAAPAK	3	4.95341e+08	899.473	9	0.973691	0.993447	0.05411	0.0469046	0.0613154	0.00312463	0.0505046	0.0577154	0.00156346	0.995389	0.997244
USO1_MOUSE	Q9Z1Z0	Uso1 Vdp	TLEQHDNIVTHYK	3	4.09944e+07	533.271	8	0.943382	0.993438	0.57336	0.364903	0.781817	0.0881564	0.514995	0.631725	0.0246826	0.988699	0.996796
ODPB_MOUSE	Q9D051	Pdhb	TIRPMDIEAIEASVMK	3	3.27709e+08	601.983	9	0.973107	0.993438	0.27883	0.240025	0.317635	0.0168279	0.259255	0.298405	0.00848866	0.989896	0.997233
GAL3A_MOUSE	Q9D172	Gatd3 D10Jhu81e Gatd3a	GVEVTVGHEQEEGGKWPYAGTAEAIK	3	1.44911e+08	914.784	9	0.942227	0.993437	0.13836	0.110873	0.165847	0.0119198	0.127627	0.149093	0.00465427	0.985963	0.998248
BAG3_MOUSE	Q9JLV1	Bag3 Bis MNCb-2243	SQSPAASDcSSSSSSASLPSSGR	2	2.72111e+06	1100.47	8	0.939785	0.993433	0.8424	0.494009	1.19079	0.147334	0.739812	0.944988	0.0433843	0.974652	0.996933
ARF1_MOUSE	P84078	Arf1	QDLPNAMNAAEITDK	2	255275615	815.891	9	0.979327	0.993432	0.50609	0.427877	0.584303	0.0339173	0.46428	0.5479	0.0181308	0.991152	0.998049
ABHD3_MOUSE	Q91ZH7	Abhd3 Labh3	SVGIPVLcLNATDDVFSPSHAIPIETAK	3	35916655	984.511	4	0.956373	0.993432	0.33042	0.205984	0.454856	0.0391007	0.281184	0.379656	0.015471	0.985382	0.997626
HUTU_MOUSE	Q8VC12	Uroc1	WVcTSGDPQDLAVTDHLATSVLEK	2	5.05511e+07	1321.64	9	0.920991	0.993431	0.25183	0.194626	0.309034	0.0248066	0.233697	0.269963	0.0078636	0.977345	0.997403
FUMH_MOUSE	P97807	Fh Fh1	LMNESLMLVTALNPHIGYDK	3	4.23049e+08	753.722	9	0.935502	0.993429	0.16346	0.129351	0.197569	0.0147913	0.151757	0.175163	0.00507487	0.975405	0.997172
ACADV_MOUSE	P50544	Acadvl Vlcad	ELGAFGLQVPSELGGLGLSNTQYAR	2	1.08308e+08	1289.17	9	0.978634	0.993427	0.36866	0.317913	0.419407	0.0220064	0.340603	0.396717	0.0121671	0.993458	0.997446
EF1B_MOUSE	O70251	Eef1b Eef1b2	TPAGLQVLNDYLADK	2	7.16428e+08	809.428	9	0.896808	0.993425	0.21635	0.162215	0.270485	0.0234759	0.200079	0.232621	0.00705572	0.967565	0.997341
PLSL_MOUSE	Q61233	Lcp1 Pls2	FSLVGIAGQDLNEGNR	2	124300850	845.431	9	0.937655	0.993422	0.26504	0.207125	0.322955	0.025115	0.245947	0.284133	0.00827956	0.976977	0.997469
ATPO_MOUSE	Q9DB20	Atp5po Atp5o D12Wsu28e	GEVPcTVTTASPLDDAVLSELK	2	1025128252	1151.58	9	0.985057	0.993418	0.12713	0.112494	0.141766	0.00634701	0.117267	0.136993	0.00427693	0.992611	0.997243
G3P_MOUSE	P16858	Gapdh Gapd	VPTPNVSVVDLTcR	2	14401997167	778.909	9	0.97968	0.993418	0.22019	0.190256	0.250124	0.0129809	0.203523	0.236857	0.00722752	0.991695	0.996916
GCDH_MOUSE	Q60759	Gcdh	DIVYEMGELGVLGPTIK	2	3.60362e+08	917.487	9	0.974087	0.993416	0.28178	0.240839	0.322721	0.0177542	0.260317	0.303243	0.00930741	0.987077	0.997465
K1C18_MOUSE	P05784	Krt18 Kerd Krt1-18	NQNINLENSLGDVEAR	2	1712829461	893.44	9	0.978346	0.993414	0.1079	0.0944409	0.121359	0.00583655	0.100036	0.115764	0.00341037	0.992804	0.997128
MMSA_MOUSE	Q9EQ20	Aldh6a1	NHGVVMPDANKENTLNQLVGAAFGAAGQR	4	1087194955	745.627	9	0.979283	0.993407	0.12202	0.105651	0.138389	0.00709844	0.112823	0.131217	0.00398847	0.994215	0.997094
AK1A1_MOUSE	Q9JII6	Akr1a1 Akr1a4	ALGLSNFNSR	2	1840278022	539.786	9	0.956359	0.993404	0.21877	0.182956	0.254584	0.0155309	0.2042	0.23334	0.00631849	0.986931	0.997471
IQGA2_MOUSE	Q3UQ44	Iqgap2	SPTIGFNNLDEAHVDR	3	76026112	595.624	9	0.956326	0.993404	0.43752	0.346434	0.528606	0.0394994	0.404204	0.470836	0.0144473	0.982691	0.996718
ACTN1_MOUSE	Q7TPR4	Actn1	AGTQIENIEEDFRDGLK	3	3.04998e+07	645.653	7	0.940227	0.993403	0.18881	0.148315	0.229305	0.0165495	0.177467	0.200153	0.00463553	0.99372	0.997874
CP2D9_MOUSE	P11714	Cyp2d9 Cyp2d-9	HPEMADQAHMPYTNAVIHEVQR	3	1.34576e+08	858.737	6	0.992974	0.993403	0.79658	0.669773	0.923387	0.0493301	0.67384	0.91932	0.047748	0.99723	0.997566
HEM2_MOUSE	P10518	Alad Lv	VPKDEQGSAADSEDSPTIEAVR	2	7.61576e+07	1151.05	9	0.977968	0.993399	0.31127	0.268975	0.353565	0.0183413	0.287296	0.335244	0.0103962	0.992387	0.996704
AOXC_MOUSE	G3X982	Aox3 Aoh1	MAcEDQFTNLVPQTDSK	2	1.53027e+08	992.443	9	0.947409	0.993399	0.49475	0.363784	0.625716	0.0567933	0.450876	0.538624	0.0190259	0.977702	0.996879
EF2_MOUSE	P58252	Eef2	ALLELQLEPEELYQTFQR	3	8.96625e+07	740.723	9	0.965791	0.993399	0.59135	0.467351	0.715349	0.0537721	0.534464	0.648236	0.0246685	0.983531	0.996868
MET7B_MOUSE	Q9DD20	Mettl7b	VLRPGGLLFFWEHVAEPQGSR	4	2.9274e+08	599.572	9	0.974328	0.993394	0.51681	0.42609	0.60753	0.0393408	0.470971	0.562649	0.0198783	0.988265	0.99822
MIC26_MOUSE	Q9DCZ4	Apoo Fam121b Mic23 Mic26	IDELSLYSVPEGQSK	2	9.97771e+07	832.922	9	0.947735	0.993385	0.20027	0.160333	0.240207	0.0173188	0.185873	0.214667	0.0062433	0.984838	0.997485
DHE3_MOUSE	P26443	Glud1 Glud	IIAEGANGPTTPEADK	2	9.12608e+08	792.399	9	0.973145	0.993381	0.15277	0.130595	0.174945	0.00961628	0.140805	0.164735	0.00518856	0.98957	0.997033
CPSM_MOUSE	Q8C196	Cps1	EIEYEVVR	2	8743352286	518.769	9	0.983136	0.993373	0.16164	0.140719	0.182561	0.00907249	0.149474	0.173806	0.00527578	0.993874	0.996687
CP2DB_MOUSE	P24457	Cyp2d11 Cyp2d-11	GNPESSFNDENLR	2	1.58437e+08	739.829	9	0.965493	0.993372	0.58703	0.46878	0.70528	0.0512791	0.537783	0.636277	0.0213562	0.988661	0.997859
CPSM_MOUSE	Q8C196	Cps1	GLNSDSVTEETLRK	2	2690981411	774.897	9	0.964847	0.993368	0.15754	0.132845	0.182235	0.010709	0.146797	0.168283	0.00465876	0.988714	0.997624
UBP14_MOUSE	Q9JMA1	Usp14	GEQGQYLQQDANEcWIQMMR	2	7.46828e+06	1243.04	4	0.820945	0.993362	0.27839	0	0.782907	0.158531	0.23649	0.32029	0.013166	0.991499	0.998638
AL8A1_MOUSE	Q8BH00	Aldh8a1 Raldh4	VGEALVSHPEVPLISFTGSQPTAER	3	1095777695	874.457	9	0.96987	0.993357	0.22523	0.184528	0.265932	0.0176506	0.206677	0.243783	0.00804562	0.992733	0.998387
HMGCL_MOUSE	P38060	Hmgcl	NANcSIEESFQR	2	2.79567e+08	727.82	9	0.96671	0.993353	0.22266	0.187174	0.258146	0.0153885	0.205922	0.239398	0.00725853	0.98933	0.997394
DX39B_MOUSE	Q9Z1N5	Ddx39b Bat1 Bat1a Uap56	VNIAFNYDMPEDSDTYLHR	3	1.17098e+08	767.348	9	0.987581	0.993348	0.2251	0.20116	0.24904	0.0103817	0.207772	0.242428	0.00751435	0.995077	0.997234
M2GD_MOUSE	Q9DBT9	Dmgdh	ISDHLEAAMEMIPVLK	3	3.2156e+08	599.648	9	0.980604	0.993346	0.15245	0.133174	0.171726	0.00835909	0.141508	0.163392	0.00474484	0.990282	0.997548
ACADS_MOUSE	Q07417	Acads	ITEIYEGTSEIQR	2	944660900	769.888	9	0.961919	0.993345	0.16908	0.140161	0.197999	0.0125407	0.156461	0.181699	0.00547238	0.985311	0.997193
THIKA_MOUSE	Q921H8	Acaa1a Acaa1	LKPEQLGDISVGNVLEPGAGAVMAR	3	4.97183e+08	841.12	9	0.980819	0.993338	0.51745	0.436857	0.598043	0.0349494	0.47112	0.56378	0.020091	0.991172	0.996962
ATPA_MOUSE	Q03265	Atp5f1a Atp5a1	GMSLNLEPDNVGVVVFGNDK	3	3.46156e+08	702.018	9	0.920781	0.993337	0.13746	0.104856	0.170064	0.0141386	0.127869	0.147051	0.00415912	0.980339	0.996976
TRXR1_MOUSE	Q9JMH6	Txnrd1 Trxr1	IPVTDEEQTNVPYIYAIGDILEGK	2	2.12581e+07	1339.18	9	0.952449	0.993337	0.35203	0.284577	0.419483	0.0292511	0.325298	0.378762	0.0115925	0.983478	0.997792
DPP2_MOUSE	Q9ET22	Dpp7 Dpp2 Qpp	LYQScADPTGcGTGSDAR	2	2.53462e+07	958.399	9	0.943332	0.993336	0.12893	0.0960008	0.161859	0.0142798	0.118909	0.138951	0.00434583	0.983491	0.998391
HYES_MOUSE	P34914	Ephx2 Eph2	ATEIGGILVNTPEDPNLSK	2	1231730063	984.518	9	0.978782	0.993329	0.31792	0.272852	0.362988	0.0195438	0.292325	0.343515	0.0110991	0.989355	0.997158
DHSO_MOUSE	Q64442	Sord Sdh1	YNLTPTIFFcATPPDDGNLcR	3	4.68226e+08	824.716	9	0.936557	0.993328	0.20711	0.15842	0.2558	0.0211146	0.191341	0.222879	0.00683845	0.984347	0.99668
PYGL_MOUSE	Q9ET01	Pygl	GIVGVENVAELKK	2	2.22748e+08	678.398	9	0.965386	0.99332	0.23267	0.19386	0.27148	0.0168298	0.216154	0.249186	0.00716203	0.984002	0.996824
PTER_MOUSE	Q60866	Pter	VQTVLGLVEPSQLGR	2	182979220	798.459	9	0.95998	0.993316	0.25474	0.211398	0.298082	0.0187951	0.237212	0.272268	0.00760087	0.988957	0.99873
HYES_MOUSE	P34914	Ephx2 Eph2	ASDETGFIAVHK	3	2632393085	425.551	9	0.988775	0.993315	0.40973	0.366926	0.452534	0.0185619	0.377593	0.441867	0.0139361	0.995211	0.996768
FMO5_MOUSE	P97872	Fmo5	HGYPIDLLLSSR	3	549264125	457.586	7	0.929618	0.993315	0.56891	0.3532	0.78462	0.0881561	0.500397	0.637423	0.028	0.96579	0.996692
TRFE_MOUSE	Q921I1	Tf Trf	NQQEGVcPEGSIDNSPVK	2	4.58033e+08	979.45	9	0.957222	0.993315	1.2856	0.790755	1.78044	0.21459	1.09578	1.47542	0.0823136	0.982173	0.99767
PURB_MOUSE	O35295	Purb	GGGGGGGGPGGEQETQELASK	2	3.36159e+07	915.417	9	0.979981	0.993312	0.1128	0.0972088	0.128391	0.00676113	0.104177	0.121423	0.00373925	0.99178	0.99836
ACSL1_MOUSE	P41216	Acsl1 Acsl2 Facl2	ALKPPcDLSMQSVEIAGTTDGIR	2	6.21812e+07	1230.12	9	0.949645	0.993312	0.3274	0.259648	0.395152	0.0293805	0.301774	0.353026	0.0111125	0.978794	0.998142
CPSM_MOUSE	Q8C196	Cps1	VAGLLVLNYSNDYNHWLATK	3	7368533278	764.399	9	0.944787	0.993309	0.14043	0.113688	0.167172	0.0115965	0.130523	0.150337	0.00429626	0.98074	0.997684
TM256_MOUSE	Q5F285	Tmem256	LGALSGAGALGLASYGAHGAQFPDAYGK	3	3.17366e+08	874.11	9	0.989208	0.993303	0.10082	0.091469	0.110171	0.00405506	0.0932656	0.108374	0.00327598	0.996169	0.997402
PPP5_MOUSE	Q60676	Ppp5c	TEcYGYALGDATR	2	1.88095e+07	738.825	6	0.987016	0.9933	0.29649	0.24685	0.34613	0.0193109	0.260157	0.332823	0.0141342	0.994859	0.999399
BHMT1_MOUSE	O35490	Bhmt	ASGKPVAATMcIGPEGDLHGVPPGEcAVR	4	3443433044	734.107	8	0.951185	0.993299	0.1832	0.145965	0.220435	0.0157467	0.169688	0.196712	0.00571441	0.983514	0.997448
GANAB_MOUSE	Q8BHN3	Ganab G2an Kiaa0088	FGAVWTGDNTAEWDHLK	3	1.22798e+08	649.639	9	0.956594	0.993298	0.487	0.395082	0.578918	0.0398603	0.452726	0.521274	0.0148628	0.992986	0.997041
OPLA_MOUSE	Q8K010	Oplah	YQGTDcALMVSANQHPATTcSPR	3	6.91793e+07	855.714	9	0.974617	0.993296	0.41143	0.343812	0.479048	0.0293224	0.375096	0.447764	0.0157564	0.988991	0.997007
AL8A1_MOUSE	Q8BH00	Aldh8a1 Raldh4	YGLAATVWSK	2	5.73275e+08	548.295	9	0.860772	0.99329	0.2896	0.208506	0.370694	0.0351665	0.272164	0.307036	0.00756113	0.936518	0.997167
NAMPT_MOUSE	Q99KQ4	Nampt Pbef1	STEAPLIIRPDSGNPLDTVLK	2	3.35559e+07	1118.61	7	0.956177	0.993286	0.34077	0.244288	0.437252	0.0394302	0.30753	0.37401	0.0135843	0.991949	0.997609
MYH9_MOUSE	Q8VDD5	Myh9	MQQNIQELEEQLEEEESAR	2	5.83265e+07	1167.03	9	0.928956	0.993278	0.32268	0.248284	0.397076	0.0322618	0.297161	0.348199	0.0110664	0.975455	0.996705
PSMD2_MOUSE	Q8VDM4	Psmd2	TITGFQTHTTPVLLAHGER	4	1.69689e+08	520.53	5	0.984092	0.993273	0.55563	0.405951	0.705309	0.0539103	0.460902	0.650358	0.0341183	0.992688	0.99925
PBLD2_MOUSE	Q9CXN7	Pbld2 Mawbp1	GEPGGQTALYDFYSR	2	4.17034e+08	830.884	9	0.985565	0.993271	0.31328	0.27698	0.34958	0.0157416	0.288908	0.337652	0.0105689	0.99684	0.998442
PYC_MOUSE	Q05920	Pc Pcx	ENGMDVFR	2	379177248	484.219	9	0.894854	0.993259	0.22723	0.173309	0.281151	0.0233828	0.213315	0.241145	0.00603429	0.978305	0.997663
ACADM_MOUSE	P45952	Acadm	EEIIPVAPEYDK	2	8.19031e+08	701.859	9	0.968042	0.993256	0.35862	0.290794	0.426446	0.0294127	0.329244	0.387996	0.0127391	0.986692	0.997311
THIKA_MOUSE	Q921H8	Acaa1a Acaa1	TITVSQDEGVRPSTTmQGLAK	2	6.42078e+07	1118.07	5	0.905876	0.993255	0.63453	0.254617	1.01444	0.136834	0.542733	0.726327	0.0330626	0.965545	0.998213
PGK1_MOUSE	P09411	Pgk1 Pgk-1	DcVGPEVENAcANPAAGTVILLENLR	2	2.00359e+08	1391.68	9	0.947805	0.993253	0.12075	0.095222	0.146278	0.0110702	0.111752	0.129748	0.00390217	0.988068	0.997132
ODO2_MOUSE	Q9D2G2	Dlst	NVETMNYADIER	2	7.9651e+08	727.833	9	0.972809	0.993249	0.17032	0.144867	0.195773	0.0110377	0.157823	0.182817	0.00541931	0.989511	0.996672
BGLR_MOUSE	P12265	Gusb Gus Gus-s	ESGPVLDMPVPSSFNDITQEAALR	2	2.02619e+07	1287.13	9	0.959155	0.993248	0.12628	0.104001	0.148559	0.00966135	0.116793	0.135767	0.00411392	0.983435	0.996671
PYGL_MOUSE	Q9ET01	Pygl	RWLLLcNPGLADLIAEK	2	1.11355e+08	991.548	9	0.932561	0.993247	0.19192	0.148569	0.235271	0.0187991	0.177921	0.205919	0.00607047	0.983864	0.99802
STIP1_MOUSE	Q60864	Stip1	KEPKPEPMEEDLPENKK	3	1.58004e+07	680.01	9	0.76778	0.993244	0.87015	0.3564	1.3839	0.222788	0.777981	0.962319	0.039969	0.908974	0.999031
ACSL1_MOUSE	P41216	Acsl1 Acsl2 Facl2	GAMITHQNIINDcSGFIK	2	2.42828e+08	1009.99	9	0.961037	0.99324	0.335	0.27156	0.39844	0.0275108	0.309188	0.360812	0.0111935	0.984567	0.99672
SUCB2_MOUSE	Q9Z2I8	Suclg2	DIFAMDDKSENEPIENEAAR	2	9.61358e+07	1147.52	9	0.971135	0.993236	0.17156	0.146019	0.197101	0.0110759	0.158368	0.184752	0.00572061	0.990551	0.997693
EFTU_MOUSE	Q8BFR5	Tufm	DLDKPFLLPVESVYSIPGR	3	4.68696e+08	715.725	9	0.981904	0.993233	0.17837	0.156502	0.200238	0.00948309	0.165301	0.191439	0.00566737	0.99112	0.997421
ROA3_MOUSE	Q8BG05	Hnrnpa3 Hnrpa3	SSGSPYGGGYGSGGGSGGYGSR	2	1.88215e+08	955.899	9	0.975354	0.993224	0.3146	0.271419	0.357781	0.0187255	0.29018	0.33902	0.01059	0.992044	0.997306
ACSM1_MOUSE	Q91VA0	Acsm1 Bucs1 Lae Macs1	TANVFEQIcGLQQGDHLALILPR	3	5.01023e+08	865.123	9	0.954423	0.993216	0.15642	0.127884	0.184956	0.0123748	0.144992	0.167848	0.00495593	0.987078	0.998112
BIP_MOUSE	P20029	Hspa5 Grp78	IINEPTAAAIAYGLDK	3	1.61808e+08	553.97	9	0.981009	0.993215	0.65409	0.551251	0.756929	0.0445963	0.590987	0.717193	0.0273645	0.991342	0.99795
BPNT1_MOUSE	Q9Z0S1	Bpnt1	LVASAYSIAQK	2	2.89105e+08	575.827	9	0.955115	0.993215	0.34117	0.274025	0.408315	0.0291175	0.316368	0.365972	0.0107552	0.989547	0.998012
DHSO_MOUSE	Q64442	Sord Sdh1	YNLTPTIFFcATPPDDGNLcR	2	9.67122e+08	1236.57	9	0.931849	0.99321	0.19907	0.150784	0.247356	0.0209393	0.184054	0.214086	0.00651156	0.981531	0.997062
EST2C_MOUSE	Q91WG0	Ces2c Ces2	GNWGYLDQAAALR	2	2.37736e+08	717.86	9	0.945831	0.993208	0.26321	0.208306	0.318114	0.0238093	0.245101	0.281319	0.00785303	0.982172	0.997205
AL4A1_MOUSE	Q8CHT0	Aldh4a1	STGSVVGQQPFGGAR	2	1909569422	724.368	9	0.985979	0.993206	0.15393	0.137458	0.170402	0.00714323	0.142272	0.165588	0.00505556	0.993926	0.996827
TBB2A_MOUSE	Q7TMM9	Tubb2a Tubb2	GHYTEGAELVDSVLDVVR	3	6.87969e+08	653.665	9	0.941991	0.993194	0.23667	0.189744	0.283596	0.0203494	0.219446	0.253894	0.007469	0.979707	0.996886
LONM_MOUSE	Q8CGK3	Lonp1 Prss15	ELGLEKDDKDAIEEK	3	80708539	577.96	9	0.978623	0.993186	0.29847	0.255274	0.341666	0.0187318	0.274125	0.322815	0.0105572	0.992379	0.997658
RAC1_MOUSE	P63001	Rac1	LTPITYPQGLAMAK	2	1.17836e+08	752.416	6	0.967801	0.993182	0.54465	0.422675	0.666625	0.0474505	0.490635	0.598665	0.0210129	0.991474	0.997349
HMGB1_MOUSE	P63158	Hmgb1 Hmg-1 Hmg1	KHPDASVNFSEFSK	2	9.40149e+07	796.889	9	0.978771	0.993182	0.23962	0.209049	0.270191	0.013257	0.221584	0.257656	0.0078215	0.99433	0.998361
MGST1_MOUSE	Q91VS7	Mgst1	VFANPEDcAGFGK	2	26502724056	706.319	9	0.970294	0.993176	0.34233	0.282013	0.402647	0.0261566	0.314678	0.369982	0.0119915	0.990613	0.996683
AK1A1_MOUSE	Q9JII6	Akr1a1 Akr1a4	HPDEPVLLEEPVVLALAEK	2	3.79494e+08	1049.58	9	0.975515	0.993176	0.20563	0.176475	0.234785	0.0126429	0.189446	0.221814	0.00701841	0.990315	0.996909
SUCB2_MOUSE	Q9Z2I8	Suclg2	VVGELAQQMIGYNLATK	2	6.17111e+08	917.99	9	0.961663	0.99317	0.26312	0.21774	0.3085	0.0196792	0.242953	0.283287	0.00874524	0.986439	0.998104
ARFG2_MOUSE	Q99K28	Arfgap2 Zfp289 Znf289	SSISHSVLSEMQMIEQETPLSAK	3	17164576	844.749	6	0.877879	0.993169	1.03929	0.161118	1.91746	0.341624	0.82636	1.25222	0.0828332	0.947531	0.996603
OLA1_MOUSE	Q9CZ30	Ola1 Gtpbp9	IPAFLNVVDIAGLVK	2	1.14709e+08	784.974	9	0.955157	0.993165	0.28491	0.230708	0.339112	0.0235047	0.263979	0.305841	0.00907661	0.979228	0.997201
RL10A_MOUSE	P53026	Rpl10a Nedd-6 Nedd6	AVDIPHMDIEALK	3	4.47552e+08	484.59	8	0.955271	0.993159	0.10847	0.0874274	0.129513	0.00889892	0.100371	0.116569	0.00342518	0.993322	0.999227
HYEP_MOUSE	Q9D379	Ephx1	DKEETLPLEDGWWGPGSKPSAK	4	9.81691e+07	607.551	7	0.982743	0.993157	0.40616	0.346369	0.465951	0.0244354	0.370733	0.441587	0.0144782	0.99476	0.997539
EF2_MOUSE	P58252	Eef2	YVEPIEDVPcGNIVGLVGVDQFLVK	2	1.36159e+08	1380.22	9	0.896821	0.993153	0.40315	0.287933	0.518367	0.049964	0.372519	0.433781	0.0132832	0.955755	0.998857
NDUS3_MOUSE	Q9DCT2	Ndufs3	KFDLNSPWEAFPAYR	3	2.38137e+08	614.305	9	0.96685	0.993152	0.226	0.190867	0.261133	0.0152356	0.209859	0.242141	0.00699975	0.989531	0.99715
GCSP_MOUSE	Q91W43	Gldc	VSFQPNSGAQGEYAGLATIR	2	1.0515e+08	1033.52	9	0.936637	0.993151	0.19604	0.154105	0.237975	0.0181853	0.181288	0.210792	0.00639718	0.97428	0.99733
ODPA_MOUSE	P35486	Pdha1 Pdha-1	NFYGGNGIVGAQVPLGAGIALAcK	2	3.39964e+07	1174.11	9	0.945417	0.993145	0.08334	0.065568	0.101112	0.00770685	0.0772187	0.0894613	0.0026545	0.972489	0.997525
MAAI_MOUSE	Q9WVL0	Gstz1 Maai	VDLSPYPTISHINK	3	7.31875e+08	528.619	9	0.973551	0.993142	0.14067	0.121708	0.159632	0.00822296	0.130846	0.150494	0.00425998	0.98925	0.997965
FMO1_MOUSE	P50285	Fmo1 Fmo-1	EPVLNDELPGR	2	2.28174e+08	619.822	9	0.963263	0.993137	0.33876	0.275522	0.401998	0.0274234	0.311013	0.366507	0.0120324	0.981816	0.997101
TBA1A_MOUSE	P68369	Tuba1a Tuba1	QLFHPEQLITGKEDAANNYAR	4	1.05916e+08	604.557	7	0.8346	0.993136	0.22535	0.149752	0.300948	0.0308953	0.210118	0.240582	0.00622509	0.925922	0.997727
TOIP1_MOUSE	Q921T2	Tor1aip1	LEQHSQQPQLSPATSGR	3	2.9076e+07	621.982	6	0.961681	0.993133	0.32294	0.231437	0.414443	0.0355963	0.283798	0.362082	0.015227	0.981099	0.996969
SBP1_MOUSE	P17563	Selenbp1 Lpsb	EPLGPALAHELR	3	5.95054e+08	434.91	9	0.9784	0.993132	0.27446	0.236898	0.312022	0.0162887	0.253206	0.295714	0.00921682	0.990477	0.997861
FMO5_MOUSE	P97872	Fmo5	ALSQHPTVNDDLPNR	3	9.98515e+08	559.617	9	0.965793	0.993129	0.50491	0.413793	0.596027	0.0395131	0.46552	0.5443	0.0170814	0.98801	0.997335
PPIA_MOUSE	P17742	Ppia	HTGPGILSMANAGPNTNGSQFFIcTAK	2	8.18244e+07	1396.17	9	0.960017	0.993128	0.22809	0.188864	0.267316	0.0170103	0.210442	0.245738	0.00765311	0.988695	0.998906
QOR_MOUSE	P47199	Cryz	LQSDVVVPVPQSHQVLIK	2	7.43071e+07	993.573	8	0.9861	0.993127	0.20517	0.182134	0.228206	0.00974183	0.188664	0.221676	0.00698029	0.995447	0.997353
BOLA1_MOUSE	Q9D8S9	Bola1	AKLEQALSPEVLELR	2	5.45882e+06	848.486	4	0.952415	0.993126	0.91691	0.0583655	1.77545	0.269775	0.659	1.17482	0.0810415	0.999992	0.999591
PLEC_MOUSE	Q9QXS1	Plec Plec1	LAQGHTTVAELTQR	2	9.41621e+06	762.91	8	0.948604	0.993126	0.25704	0.196527	0.317553	0.0255911	0.233662	0.280418	0.00988639	0.975253	0.996955
NUCG_MOUSE	O08600	Endog	SYVMPNAPVDETIPLER	2	6.02291e+07	965.983	8	0.965154	0.993126	0.72039	0.504129	0.936651	0.0914569	0.637653	0.803127	0.0349894	0.989978	0.997961
MANF_MOUSE	Q9CXI5	Manf Armet	DVTFSPATIEEELIK	2	1.56682e+08	846.441	9	0.974012	0.993125	0.43002	0.374215	0.485825	0.0241997	0.400844	0.459196	0.0126523	0.992442	0.99679
TCPG_MOUSE	P80318	Cct3 Cctg	AVAQALEVIPR	2	2.68182e+08	583.848	9	0.975493	0.993123	0.40019	0.342625	0.457755	0.0249631	0.369523	0.430857	0.0132986	0.991522	0.996869
PYC_MOUSE	Q05920	Pc Pcx	IAPYVAHNFNK	2	246318855	637.338	9	0.895023	0.993123	0.29822	0.219834	0.376606	0.0339921	0.277074	0.319366	0.00916993	0.954725	0.997172
TKT_MOUSE	P40142	Tkt	SVPMSTVFYPSDGVATEK	2	1179461717	957.961	9	0.94432	0.99312	0.13853	0.112075	0.164985	0.0114722	0.128776	0.148284	0.00422983	0.985903	0.998131
USO1_MOUSE	Q9Z1Z0	Uso1 Vdp	NDGVLLLQALTR	2	7.46335e+07	656.883	4	0.953881	0.993116	0.49579	0.134273	0.857307	0.113597	0.387338	0.604242	0.0340781	0.999608	0.999793
EST1D_MOUSE	Q8VCT4	Ces1d Ces1 Ces3	LGIWGFFSTGDEHSR	3	1.99063e+08	570.274	9	0.981781	0.993115	0.428	0.365187	0.490813	0.0272387	0.39052	0.46548	0.0162533	0.991432	0.997244
THTR_MOUSE	P52196	Tst	VLDASWYSPGTR	2	2090987212	676.336	9	0.981348	0.993114	0.19709	0.172368	0.221812	0.0107208	0.182511	0.211669	0.00632228	0.991651	0.99695
COPG1_MOUSE	Q9QZE5	Copg1 Copg	AIVDcIISIIEENSESK	3	7239680	640.659	9	0.84038	0.993108	0.41488	0.279843	0.549917	0.0585587	0.383738	0.446022	0.0135047	0.932271	0.996647
PROD_MOUSE	Q9WU79	Prodh Pro1	YVPYGPVMEVLPYLSR	2	146052610	941.992	9	0.960902	0.993107	0.32231	0.26566	0.37896	0.0245664	0.29874	0.34588	0.0102212	0.981235	0.997502
CPSM_MOUSE	Q8C196	Cps1	SIFSAVLDELK	2	13187460667	611.34	9	0.964704	0.993104	0.20116	0.167359	0.234961	0.0146578	0.186482	0.215838	0.00636518	0.990506	0.997942
CYC_MOUSE	P62897	Cycs	KTGQAAGFSYTDANK	3	5.99232e+08	520.255	8	0.975734	0.993104	0.17876	0.150994	0.206526	0.0117424	0.164208	0.193312	0.00615388	0.989823	0.996767
AL1B1_MOUSE	Q9CZS1	Aldh1b1 Aldhx	GFFIKPTVFGDVQDGMR	3	1.93349e+08	638.657	9	0.955632	0.993093	0.16195	0.12905	0.19485	0.0142672	0.149214	0.174686	0.00552314	0.977716	0.99687
TCPG_MOUSE	P80318	Cct3 Cctg	TLIQNcGASTIR	2	1.11174e+08	667.348	9	0.928349	0.993092	0.35027	0.257045	0.443495	0.0404269	0.320164	0.380376	0.0130555	0.974818	0.997354
METK1_MOUSE	Q91X83	Mat1a	FVIGGPQGDAGVTGR	2	3944318828	715.873	9	0.968111	0.993092	0.86722	0.665441	1.069	0.0875015	0.776663	0.957777	0.03927	0.989862	0.997731
CPSM_MOUSE	Q8C196	Cps1	ILESDRKEPLFGISTGNIITGLAAGAK	2	7.72097e+07	1386.27	9	0.972359	0.993088	0.11381	0.097646	0.129974	0.00700953	0.104937	0.122683	0.00384788	0.993324	0.997233
S27A2_MOUSE	O35488	Slc27a2 Acsvl1 Facvl1 Fatp2 Vlacs Vlcs	TFVPmTENIYNAIIDK	2	6.1514e+07	942.974	9	0.993018	0.993079	0.68983	0.620365	0.759295	0.0301237	0.621566	0.758094	0.0296026	0.996862	0.997709
MAAI_MOUSE	Q9WVL0	Gstz1 Maai	YcVGDEVSMADVcLVPQVANAER	3	2.86459e+08	861.394	9	0.98168	0.993076	0.15563	0.135873	0.175387	0.00856764	0.142859	0.168401	0.00553825	0.993975	0.997013
RL6_MOUSE	P47911	Rpl6	SSITPGTVLIILTGR	3	1.24123e+08	509.975	9	0.966122	0.993075	0.08901	0.0756306	0.102389	0.00580198	0.0828828	0.0951372	0.00265708	0.985747	0.997212
LPPRC_MOUSE	Q6PB66	Lrpprc Lrp130	DATVLSFFHILNGAALR	3	1.89506e+07	615.672	9	0.922182	0.993074	0.51976	0.348184	0.691336	0.0744041	0.469503	0.570017	0.0217941	0.975996	0.997284
F16P1_MOUSE	Q9QXD6	Fbp1 Fbp Fbp3	AGGLATTGDKDILDIVPTEIHQK	4	4820051786	598.823	7	0.974694	0.993073	0.32609	0.273746	0.378434	0.0213919	0.300171	0.352009	0.0105926	0.993572	0.996926
AATM_MOUSE	P05202	Got2 Got-2	TcGFDFSGALEDISK	2	1756857528	823.872	9	0.940414	0.993071	0.19163	0.149882	0.233378	0.0181042	0.176555	0.206705	0.0065374	0.981948	0.997409
TKT_MOUSE	P40142	Tkt	QAFTDVATGSLGQGLGAAcGMAYTGK	2	9.26061e+07	1266.6	9	0.927383	0.993068	0.09814	0.0763103	0.11997	0.00946647	0.0907405	0.105539	0.0032088	0.976462	0.996567
PNPH_MOUSE	P23492	Pnp Np Pnp1	MLGADAVGMSTVPEVIVAR	2	4.45194e+08	958.503	9	0.976548	0.993067	0.23135	0.199875	0.262825	0.0136492	0.213113	0.249587	0.0079087	0.990754	0.996592
SUOX_MOUSE	Q8R086	Suox	AVDDSYNVQPDTVAPIWNLR	2	2.5649e+08	1137.06	9	0.987012	0.993066	0.1785	0.160113	0.196887	0.00797363	0.164864	0.192136	0.00591314	0.993865	0.996892
TKFC_MOUSE	Q8VC30	Tkfc Dak	AAPTEPPEAPEATAAGGVTSK	3	459892810	651.325	6	0.9695	0.993049	0.30462	0.243439	0.365801	0.0238003	0.274164	0.335076	0.0118479	0.992775	0.997453
TKT_MOUSE	P40142	Tkt	TSRPENAIIYSNNEDFQVGQAK	3	869726478	827.738	9	0.983212	0.993049	0.1073	0.0953792	0.119221	0.00516946	0.0995695	0.11503	0.00335234	0.996427	0.997452
TKT_MOUSE	P40142	Tkt	KILATPPQEDAPSVDIANIR	2	2.1201e+07	1074.59	8	0.959484	0.993046	0.13531	0.106956	0.163664	0.0119911	0.124894	0.145726	0.00440473	0.982849	0.998119
AL1L1_MOUSE	Q8R0Y6	Aldh1l1 Fthfd	GSASSALELTEEELATAEAVR	2	8.69004e+08	1067.53	9	0.983365	0.993044	0.32986	0.289799	0.369921	0.0173723	0.303015	0.356705	0.0116415	0.992693	0.996521
GSTP1_MOUSE	P19157	Gstp1 Gstpib	ALPGHLKPFETLLSQNQGGK	4	24163690908	534.546	9	0.980294	0.99304	0.213	0.184	0.242	0.012576	0.196152	0.229848	0.00730631	0.996914	0.998485
ENPL_MOUSE	P08113	Hsp90b1 Grp94 Tra-1 Tra1	GVVDSDDLPLNVSR	2	1686774056	743.381	9	0.989842	0.993038	0.49176	0.43438	0.54914	0.0248827	0.445207	0.538313	0.0201877	0.996308	0.996715
EIF3D_MOUSE	O70194	Eif3d Eif3s7	NLAMEATYINHNFSQQcLR	2	1.14359e+07	1155.54	5	0.714517	0.993036	0.11762	0.0164774	0.218763	0.0364288	0.10772	0.12752	0.00356558	0.89774	0.99898
PRDX6_MOUSE	O08709	Prdx6 Aop2 Ltw4 Prdx5	LIALSIDSVEDHLAWSK	3	7.21103e+08	633.007	9	0.954973	0.993036	0.31525	0.257955	0.372545	0.0248462	0.29134	0.33916	0.0103685	0.981682	0.99659
FMO1_MOUSE	P50285	Fmo1 Fmo-1	GATTLPPPSVMMEEVNER	3	63074291	653.317	7	0.946912	0.993031	0.43843	0.310302	0.566558	0.0523629	0.393277	0.483583	0.018453	0.979605	0.997303
K1C18_MOUSE	P05784	Krt18 Kerd Krt1-18	LQLETEIEALKEELLFmK	3	8.20546e+07	731.729	9	0.914409	0.993023	0.12124	0.0929458	0.149534	0.0122698	0.111957	0.130523	0.00402552	0.9727	0.997889
GLCTK_MOUSE	Q8QZY2	Glyctk	GPVcLLAGGEPTVQLQGSGK	2	1.15814e+08	984.515	9	0.872116	0.993022	0.12587	0.0885663	0.163174	0.0161768	0.116998	0.134742	0.00384715	0.965076	0.998135
ALBU_MOUSE	P07724	Alb Alb-1 Alb1	ENPTTFMGHYLHEVAR	3	1576239712	634.637	9	0.933296	0.993018	0.32069	0.250824	0.390556	0.0302976	0.296586	0.344794	0.0104527	0.974416	0.997236
ACBP_MOUSE	P31786	Dbi	LKTQPTDEEMLFIYSHFK	4	2.16628e+08	557.533	9	0.954076	0.993016	0.25952	0.207751	0.311289	0.0224497	0.240509	0.278531	0.00824413	0.985825	0.996567
PYC_MOUSE	Q05920	Pc Pcx	VVEIAPATHLDPQLR	2	2.89743e+08	829.965	9	0.972945	0.993015	0.20166	0.173525	0.229795	0.0122006	0.187148	0.216172	0.00629296	0.98969	0.99813
FAS_MOUSE	P19096	Fasn	WLSTSIPEAQWQSSLAR	2	4.59029e+08	980.5	9	0.937975	0.993013	0.49627	0.370205	0.622335	0.0546683	0.456379	0.536161	0.0172987	0.971146	0.996969
CATA_MOUSE	P24270	Cat Cas-1 Cas1	ASQRPDVLTTGGGNPIGDKLNIMTAGSR	3	5.74502e+08	942.822	9	0.98107	0.99301	0.80692	0.66092	0.95292	0.063313	0.718289	0.895551	0.038435	0.991866	0.99759
DAZP1_MOUSE	Q9JII5	Dazap1	LFVGGLDWSTTQETLR	2	7.31012e+07	911.97	8	0.958478	0.993008	0.3122	0.25092	0.37348	0.0259155	0.287872	0.336528	0.0102882	0.980467	0.996973
MTCH2_MOUSE	Q791V5	Mtch2 Mimp	VLQYYQESEKPEELGSVTVQK	2	1.51356e+08	1227.62	9	0.972863	0.993007	0.18874	0.161477	0.216003	0.0118227	0.174514	0.202966	0.00616921	0.990322	0.996672
SDHL_MOUSE	Q8VBT2	Sds	RLGIPATIVVPNTTPALTIER	3	1.31079e+08	744.774	9	0.973334	0.993004	0.44798	0.372612	0.523348	0.0326835	0.40826	0.4877	0.0172248	0.991994	0.997614
DECR2_MOUSE	Q9WV68	Decr2 Pdcr	VPPEVMTAVDQALQEFGK	3	1.48465e+08	653.668	9	0.950829	0.993001	0.499	0.361637	0.636363	0.0595674	0.452118	0.545882	0.0203305	0.981647	0.998868
GLNA_MOUSE	P15105	Glul Glns	LTGFHETSNINDFSAGVANR	2	2.64431e+08	1075.52	9	0.976841	0.992998	0.34438	0.296685	0.392075	0.0206829	0.317627	0.371133	0.0116016	0.990283	0.996801
DDX1_MOUSE	Q91VR5	Ddx1	GHVDVLAPTVQELAALEK	3	4.17017e+07	630.683	8	0.974692	0.992995	0.47844	0.385306	0.571574	0.0393863	0.430265	0.526615	0.0203731	0.992227	0.997248
SCRN2_MOUSE	Q8VCA8	Scrn2	EDPEPFcYHNTFLLADR	3	1.36109e+07	708.655	6	0.8426	0.992995	0.2389	0.112771	0.365029	0.0490663	0.210852	0.266948	0.0109111	0.930382	0.997448
HUTH_MOUSE	P35492	Hal Hsd Huth	DIITTELNSATDNPMVFASR	3	9.52994e+07	732.36	9	0.96307	0.992994	0.36174	0.282576	0.440904	0.0343296	0.328065	0.395415	0.0146032	0.985951	0.997307
SBP1_MOUSE	P17563	Selenbp1 Lpsb	IPGGPQmIQLSLDGK	2	1.1466e+08	785.419	9	0.941613	0.992992	0.2472	0.1981	0.2963	0.0212922	0.229448	0.264952	0.0076983	0.977362	0.99694
AL1A7_MOUSE	O35945	Aldh1a7 Aldh-pb	ANNTTYGLAAGVFTK	2	4.63475e+08	764.394	9	0.946044	0.992991	0.41747	0.297858	0.537082	0.0518698	0.379047	0.455893	0.0166621	0.984786	0.997293
AL8A1_MOUSE	Q8BH00	Aldh8a1 Raldh4	NPAIIFEDANLEEcIPATVR	2	1.46327e+08	1136.57	9	0.975742	0.99299	0.3013	0.258631	0.343969	0.0185033	0.277211	0.325389	0.0104462	0.991231	0.997434
KYNU_MOUSE	Q9CXF0	Kynu	LDEEDKLSHFR	2	3.15566e+07	694.844	8	0.868339	0.992989	0.43375	0.267403	0.600097	0.0703481	0.393848	0.473652	0.0168745	0.938332	0.99714
PGK1_MOUSE	P09411	Pgk1 Pgk-1	LGDVYVNDAFGTAHR	2	614616380	817.9	9	0.980336	0.992988	0.26654	0.23264	0.30044	0.0147006	0.246171	0.286909	0.00883311	0.995111	0.997292
VIGLN_MOUSE	Q8VDJ3	Hdlbp	AAcLESAQEPAGAWSNK	2	1.54284e+08	895.412	9	0.978175	0.992986	0.8666	0.675609	1.05759	0.0828235	0.761382	0.971818	0.0456279	0.99318	0.997988
THIM_MOUSE	Q8BWT1	Acaa2	RTPFGAYGGLLK	3	1041211278	427.243	9	0.927208	0.992972	0.14904	0.117098	0.180982	0.0138515	0.138827	0.159253	0.00442895	0.979518	0.996959
BIP_MOUSE	P20029	Hspa5 Grp78	SQIFSTASDNQPTVTIK	3	2.93634e+08	612.983	9	0.975519	0.992971	0.37513	0.31836	0.4319	0.0246185	0.344434	0.405826	0.0133112	0.988987	0.997556
DHRS1_MOUSE	Q99L04	Dhrs1 D14ertd484e	cVPVVcDSSQESEVK	2	1.45393e+08	861.887	9	0.887439	0.992969	0.22398	0.153605	0.294355	0.0305181	0.204762	0.243198	0.00833377	0.957933	0.997825
HSP7C_MOUSE	P63017	Hspa8 Hsc70 Hsc73	TVTNAVVTVPAYFNDSQR	2	1641234289	991.503	9	0.974323	0.992961	0.55716	0.464921	0.649399	0.0399997	0.510319	0.604001	0.0203125	0.988765	0.99813
GSTP1_MOUSE	P19157	Gstp1 Gstpib	EAAQmDmVNDGVEDLR	2	7.44962e+08	912.891	9	0.986904	0.992956	0.24069	0.213994	0.267386	0.0115767	0.221325	0.260055	0.00839756	0.998599	0.997868
SND1_MOUSE	Q78PY7	Snd1	ADDADEFGYSR	2	217879835	623.255	4	0.97234	0.992955	0.31116	0.205267	0.417053	0.033274	0.26498	0.35734	0.0145108	0.996871	0.9983
PNCB_MOUSE	Q8CC86	Naprt Naprt1	GTQEPcTVKPAQVEPLLR	2	3.17967e+07	1012.04	8	0.959514	0.992954	0.25336	0.195523	0.311197	0.0244593	0.232285	0.274435	0.00891267	0.991257	0.997426
ECHA_MOUSE	Q8BMS1	Hadha	LPAKPEVSSDEDVQYR	2	2.70936e+08	916.955	9	0.97077	0.992953	0.20589	0.175594	0.236186	0.0131381	0.19033	0.22145	0.00674752	0.992207	0.99828
HYEP_MOUSE	Q9D379	Ephx1	VFVPTGYSAFPSEILHAPEK	3	1582214043	730.381	9	0.97476	0.992948	0.36034	0.307839	0.412841	0.0227672	0.332687	0.387993	0.0119918	0.988829	0.996988
ETFD_MOUSE	Q921G7	Etfdh	FcPAGVYEFVPLEQGDGFR	2	1.21686e+08	1094.51	9	0.819078	0.992946	0.12032	0.0721382	0.168502	0.0208941	0.110854	0.129786	0.00410473	0.924303	0.998419
HNRPU_MOUSE	Q8VEK3	Hnrnpu Hnrpu	KDcEVVMMIGLPGAGK	2	7.23699e+07	852.928	9	0.990228	0.992946	1.42807	1.16315	1.69299	0.114883	1.20113	1.65501	0.0984141	0.998261	0.998245
CLH1_MOUSE	Q68FD5	Cltc	ALEHFTDLYDIKR	4	1.25084e+08	405.965	9	0.987091	0.992943	0.26283	0.235428	0.290232	0.0118828	0.242304	0.283356	0.00890122	0.99431	0.998244
UD16_MOUSE	Q64435	Ugt1a6 Ugt1 Ugt1a6a Ugt1a7	DVSLPSLHQNSLWLLR	3	4.18274e+08	626.679	6	0.983891	0.992937	0.27442	0.218679	0.330161	0.0216842	0.238337	0.310503	0.0140368	0.993881	0.996989
SBP1_MOUSE	P17563	Selenbp1 Lpsb	LNPNFLVDFGKEPLGPALAHELR	2	1.04129e+08	1274.19	8	0.968951	0.992933	0.21321	0.173914	0.252506	0.0166183	0.196124	0.230296	0.00722559	0.993804	0.99667
BHMT1_MOUSE	O35490	Bhmt	AGASIVGVNcHFDPSVSLQTVK	2	1052657662	1143.58	9	0.961784	0.992933	0.25396	0.207702	0.300218	0.0200596	0.234452	0.273468	0.00845952	0.984035	0.997397
ETFA_MOUSE	Q99LC5	Etfa	QFSYTHIcAGASAFGK	3	5.11884e+08	582.275	9	0.9626	0.992928	0.17312	0.144088	0.202152	0.0125898	0.160156	0.186084	0.00562206	0.988844	0.9976
RL18_MOUSE	P35980	Rpl18	ILTFDQLALESPK	2	1303236000	737.911	9	0.956342	0.992928	0.14767	0.120837	0.174503	0.0116362	0.136828	0.158512	0.00470145	0.984226	0.998056
EST3B_MOUSE	Q8VCU1	Ces3b Gm4738	DAGcPVFLYEFQHTPSSFAK	3	4.43185e+08	767.693	9	0.984963	0.992925	0.33602	0.293267	0.378773	0.0185398	0.307248	0.364792	0.012477	0.992744	0.997057
THIL_MOUSE	Q8QZT1	Acat1	TPIGSFLGSLASQPATK	2	2800633383	837.957	9	0.976747	0.992921	0.17514	0.151261	0.199019	0.0103552	0.161307	0.188973	0.00599863	0.991532	0.996696
GSTT2_MOUSE	Q61133	Gstt2	GQHMSEQFSQVNcLNK	2	5.36165e+07	953.93	9	0.882758	0.99292	0.12519	0.0857972	0.164583	0.0170827	0.115885	0.134495	0.00403516	0.962798	0.996503
TKFC_MOUSE	Q8VC30	Tkfc Dak	EGPSLTSPAQVLSR	2	2245333222	721.386	9	0.963185	0.992917	0.35619	0.293453	0.418927	0.0272057	0.328712	0.383668	0.011916	0.984143	0.997659
HS90B_MOUSE	P11499	Hsp90ab1 Hsp84 Hsp84-1 Hspcb	HSQFIGYPITLYLEK	3	7.05099e+08	603.658	9	0.962377	0.992917	0.65937	0.517564	0.801176	0.0614943	0.598695	0.720045	0.0263117	0.981168	0.996675
MAAI_MOUSE	Q9WVL0	Gstz1 Maai	mISDLIASGIQPLQNLSVLK	2	1.42356e+08	1078.6	9	0.925593	0.992913	0.17837	0.122479	0.234261	0.0242371	0.16363	0.19311	0.00639216	0.980175	0.997899
BIP_MOUSE	P20029	Hspa5 Grp78	KKELEEIVQPIISK	3	773875500	551.998	8	0.978223	0.992911	0.47599	0.400541	0.551439	0.0319074	0.432435	0.519545	0.0184193	0.989287	0.997294
PRDX5_MOUSE	P99029	Prdx5 Prdx6	THLPGFVEQAGALK	3	1631161924	489.937	9	0.982445	0.992906	0.1992	0.175449	0.222951	0.0102997	0.183815	0.214585	0.00667192	0.993449	0.998394
GRP75_MOUSE	P38647	Hspa9 Grp75 Hsp74 Hspa9a	STNGDTFLGGEDFDQALLR	2	4.00752e+08	1028.48	9	0.980269	0.992902	0.3836	0.328286	0.438914	0.0239869	0.35148	0.41572	0.0139289	0.993787	0.996795
GCN1_MOUSE	E9PVA8	Gcn1 Gcn1l1	VLPLEALVTDAGEVTEMGK	3	1.54372e+07	658.015	6	0.962972	0.992899	0.80519	0.563027	1.04735	0.0942057	0.697771	0.912609	0.0417879	0.98312	0.996547
HSP7C_MOUSE	P63017	Hspa8 Hsc70 Hsc73	STAGDTHLGGEDFDNR	2	484335785	846.366	9	0.962317	0.992888	0.62486	0.473614	0.776106	0.0655878	0.562538	0.687182	0.0270259	0.986501	0.997307
PDIA4_MOUSE	P08003	Pdia4 Cai Erp72	FDVSGYPTIK	2	5.44883e+08	563.793	9	0.908687	0.992887	0.55753	0.457119	0.657941	0.0435434	0.530683	0.584377	0.0116422	0.97967	0.996649
PYC_MOUSE	Q05920	Pc Pcx	DFTATFGPLDSLNTR	2	1073184819	827.907	9	0.977179	0.992884	0.23394	0.203069	0.264811	0.0133872	0.215638	0.252242	0.00793661	0.989525	0.997104
REEP6_MOUSE	Q9JM62	Reep6 Dp1l1 Tb2l1	NVATEALGALEAR	3	1.17556e+08	438.905	9	0.97945	0.992883	0.54963	0.459859	0.639401	0.0389293	0.49903	0.60023	0.0219425	0.993558	0.996781
RL23A_MOUSE	P62751	Rpl23a	KLYDIDVAK	2	1182418082	532.803	9	0.954826	0.992877	0.2374	0.192839	0.281961	0.019324	0.220904	0.253896	0.00715361	0.978911	0.997987
PECR_MOUSE	Q99MZ7	Pecr	TGQSYLAAGLLK	2	7.00349e+08	611.346	9	0.95428	0.992876	0.4533	0.352303	0.554297	0.0437972	0.416462	0.490138	0.0159747	0.987061	0.998024
BIP_MOUSE	P20029	Hspa5 Grp78	DNHLLGTFDLTGIPPAPR	3	1522601744	645.343	9	0.974873	0.992872	0.35779	0.308615	0.406965	0.0213248	0.329632	0.385948	0.0122108	0.991515	0.99694
NHRF3_MOUSE	Q9JIL4	Pdzk1 Cap70 Nherf3	SVEALDHDGVVEMIR	2	4.98862e+07	835.414	8	0.978669	0.992871	0.75291	0.620003	0.885817	0.0562065	0.678087	0.827733	0.0316428	0.995941	0.99855
TMX2_MOUSE	Q9D710	Tmx2 Txndc14	AVLAPLIALVYSVPR	3	9.73212e+06	527.996	9	0.945916	0.99287	1.06733	0.866304	1.26836	0.087175	0.997146	1.13751	0.0304355	0.977653	0.997114
PNPO_MOUSE	Q91XF0	Pnpo	EAFEETHLTSLDPMK	2	7.93967e+07	874.414	8	0.988081	0.992868	0.33994	0.29879	0.38109	0.0174025	0.306847	0.373033	0.0139951	0.997779	0.996714
PGRC1_MOUSE	O55022	Pgrmc1 Pgrmc	EALKDEYDDLSDLTPAQQETLSDWDSQFTFK	3	5.83562e+07	1212.56	9	0.973891	0.992867	0.35653	0.301981	0.411079	0.0236554	0.325527	0.387533	0.0134443	0.988048	0.997725
MOES_MOUSE	P26041	Msn	FYPEDVSEELIQDITQR	3	2.55525e+07	694.672	7	0.978783	0.992867	0.21198	0.17917	0.24479	0.0134088	0.193428	0.230532	0.00758198	0.990508	0.996439
GSTM1_MOUSE	P10649	Gstm1	RYTMGDAPDFDR	2	1078404913	722.32	9	0.978747	0.992867	0.2699	0.232012	0.307788	0.0164301	0.248813	0.290987	0.00914446	0.996032	0.997285
CISY_MOUSE	Q9CZU6	Cs	GLVYETSVLDPDEGIR	2	4.32916e+08	881.947	9	0.934155	0.992865	0.15596	0.120985	0.190935	0.0151671	0.144756	0.167164	0.00485843	0.98143	0.996615
HOGA1_MOUSE	Q9DCU9	Hoga1 Dhdpsl	APLQELSPTEEEALR	2	5.14614e+08	841.933	9	0.991797	0.992864	0.15256	0.139299	0.165821	0.00575078	0.140143	0.164977	0.00538451	0.997688	0.997717
MAOX_MOUSE	P06801	Me1 Mod-1 Mod1	VRGPEYDAFLDEFMEAASSK	3	2.43908e+08	754.684	9	0.951756	0.99286	0.24626	0.198282	0.294238	0.0208056	0.227622	0.264898	0.00808259	0.978223	0.997508
ECHA_MOUSE	Q8BMS1	Hadha	SLNSEMDNILANLR	3	1.1435e+08	530.603	8	0.954245	0.992858	0.16479	0.13012	0.19946	0.0146618	0.151668	0.177912	0.00554923	0.983105	0.997378
ODO1_MOUSE	Q60597	Ogdh Kiaa4192	NTNAGAPPGTAYQSPLSLSR	2	1.19786e+08	1001.5	9	0.932218	0.992857	0.46954	0.32778	0.6113	0.0614745	0.425611	0.513469	0.0190499	0.972747	0.997182
ADH1_MOUSE	P00329	Adh1 Adh-1	SDDHVVSGTLVTPLPAVLGHEGAGIVESVGEGVTcVKPGDK	4	1547235638	1021.52	9	0.911036	0.992851	0.13117	0.097598	0.164742	0.0145585	0.120657	0.141683	0.00455877	0.980906	0.996799
HSP7C_MOUSE	P63017	Hspa8 Hsc70 Hsc73	ARFEELNADLFR	2	492803960	740.881	9	0.970959	0.992849	0.59717	0.488169	0.706171	0.0472681	0.54502	0.64932	0.0226147	0.988499	0.996588
GLNA_MOUSE	P15105	Glul Glns	LTGFHETSNINDFSAGVANR	3	9.33524e+08	717.347	9	0.978177	0.992846	0.36332	0.314085	0.412555	0.0213508	0.334875	0.391765	0.0123354	0.991291	0.997633
NIT2_MOUSE	Q9JHW2	Nit2 D16Ertd502e	FAELAQIYAQR	2	4.46859e+08	655.349	9	0.933456	0.992846	0.17726	0.140499	0.214021	0.0159416	0.164548	0.189972	0.0055125	0.981421	0.99702
ODC_MOUSE	Q8BZ09	Slc25a21 Odc	TEGLFGFYK	2	18070455	531.269	4	0.881337	0.992838	0.2988	0.074476	0.523124	0.0704879	0.253277	0.344323	0.0143045	0.972936	0.998114
PTGR3_MOUSE	Q8BGC4	Ptgr3 Zadh2	FVGINASDINYSAGR	2	1.53139e+08	792.394	9	0.940026	0.992837	0.22821	0.18159	0.27483	0.0202167	0.211659	0.244761	0.00717757	0.974089	0.996949
PGK1_MOUSE	P09411	Pgk1 Pgk-1	VLNNmEIGTSLYDEEGAK	2	1.00221e+08	999.97	9	0.975661	0.992835	0.22027	0.188827	0.251713	0.0136352	0.203269	0.237271	0.00737248	0.99105	0.997672
PDIA1_MOUSE	P09103	P4hb Pdia1	IKPHLMSQEVPEDWDKQPVK	4	2790295838	601.814	9	0.958248	0.992832	0.3329	0.272564	0.393236	0.0261647	0.307398	0.358402	0.011059	0.986698	0.996963
MANF_MOUSE	Q9CXI5	Manf Armet	DRDVTFSPATIEEELIK	3	119711043	655.005	7	0.901555	0.992826	0.47312	0.324378	0.621862	0.0607875	0.431517	0.514723	0.0170021	0.960167	0.997257
PNCB_MOUSE	Q8CC86	Naprt Naprt1	AAFVAYALAFPR	2	8.88005e+07	648.859	8	0.744807	0.992819	0.2642	0.124995	0.403405	0.05887	0.240001	0.288399	0.0102337	0.900556	0.997916
ISC2A_MOUSE	P85094	Isoc2a Isoc2	FRPSIAYFPQIVSVAAR	3	6.03373e+08	641.36	9	0.938089	0.992818	0.11156	0.0885775	0.134542	0.00996637	0.10321	0.11991	0.00362097	0.982143	0.996416
PZP_MOUSE	Q61838	Pzp A2m	VDLEISPDFLAVPVGGHENSHcIcGNER	3	1.42565e+07	1041.15	4	0.973266	0.992801	0.33325	0.202125	0.464375	0.0412024	0.265314	0.401186	0.0213472	0.997004	0.997427
CMBL_MOUSE	Q8R1G2	Cmbl	LEYGGMGHEVQVEHIK	2	3.45503e+07	913.449	8	0.974215	0.992799	0.28099	0.236348	0.325632	0.0188793	0.258957	0.303023	0.00931791	0.991737	0.996797
ACBP_MOUSE	P31786	Dbi	QATVGDVNTDRPGLLDLK	2	653317350	956.51	9	0.965395	0.992792	0.35001	0.288235	0.411785	0.0267888	0.321986	0.378034	0.0121527	0.982771	0.996545
CYB5_MOUSE	P56395	Cyb5a Cyb5	FLEEHPGGEEVLR	2	8.09315e+08	756.378	9	0.958877	0.992791	0.40962	0.331615	0.487625	0.0338267	0.378175	0.441065	0.0136361	0.98813	0.99768
UD11_MOUSE	Q63886	Ugt1a1 Ugt1	GHEVVVIAPEASIHIK	3	4.25201e+07	566.989	9	0.91082	0.99279	0.31925	0.22562	0.41288	0.0406026	0.29406	0.34444	0.0109235	0.954528	0.996968
COX6C_MOUSE	Q9CPQ1	Cox6c	NYDSMKDFEEMRK	4	1011587580	423.939	4	0.957992	0.992787	0.16925	0.0794048	0.259095	0.0282315	0.134372	0.204128	0.0109596	0.991647	0.998518
ALDOB_MOUSE	Q91Y97	Aldob Aldo2	YTPEQVAmATVTALHR	3	2.84247e+08	601.973	9	0.967505	0.992785	0.55588	0.427707	0.684053	0.0555822	0.499493	0.612267	0.0244522	0.985258	0.996948
ATPO_MOUSE	Q9DB20	Atp5po Atp5o D12Wsu28e	FSPLTANLmNLLAENGR	2	3.65251e+07	938.983	8	0.972119	0.992785	0.13127	0.114036	0.148504	0.00728828	0.122091	0.140449	0.00388177	0.989129	0.996622
PYC_MOUSE	Q05920	Pc Pcx	ADFAQAcQDAGVR	2	1216939700	704.817	9	0.981827	0.992781	0.20118	0.175147	0.227213	0.0112892	0.185041	0.217319	0.00699881	0.993216	0.996559
EST1D_MOUSE	Q8VCT4	Ces1d Ces1 Ces3	ISENmIPVVAEK	2	1.20006e+08	673.355	9	0.950665	0.992762	0.43729	0.347311	0.527269	0.0390194	0.404336	0.470244	0.0142904	0.984059	0.996891
TBA1A_MOUSE	P68369	Tuba1a Tuba1	QLFHPEQLITGK	3	3.44435e+08	470.93	7	0.943913	0.99276	0.26166	0.209161	0.314159	0.0214551	0.244092	0.279228	0.0071796	0.975871	0.996503
EFTU_MOUSE	Q8BFR5	Tufm	DLDKPFLLPVESVYSIPGR	2	1.25632e+08	1073.08	9	0.967651	0.992746	0.20164	0.170829	0.232451	0.0133612	0.186678	0.216602	0.00648832	0.989612	0.99671
HYES_MOUSE	P34914	Ephx2 Eph2	VTGTQFPEAPLPVPcNPNDVSHGYVTVKPGIR	3	1.46716e+08	1149.59	9	-0.0160747	0.992744	0.22932	0	0.583296	0.153502	0.211597	0.247043	0.00768577	0.377526	0.997067
ATP5H_MOUSE	Q9DCX2	Atp5pd Atp5h	YTALVDQEEKEDVK	2	1.48721e+08	833.912	9	0.972059	0.992735	0.14121	0.120957	0.161463	0.00878266	0.130048	0.152372	0.00484062	0.993782	0.997959
ANXA6_MOUSE	P14824	Anxa6 Anx6	SLEDALSSDTSGHFR	2	1.64982e+08	811.376	9	0.960265	0.992731	0.33533	0.257551	0.413109	0.0337289	0.30736	0.3633	0.012129	0.992206	0.997336
CPT2_MOUSE	P52825	Cpt2 Cpt-2	KGHFYVFDVLDQDGNIVNPSEIQAHLK	5	4.20311e+07	617.518	6	0.945315	0.992731	0.18584	0.123649	0.248031	0.0241934	0.165626	0.206054	0.00786352	0.984711	0.996767
CLH1_MOUSE	Q68FD5	Cltc	RPISADSAIMNPASK	2	2.06822e+08	779.406	9	0.971449	0.992727	0.1704	0.14575	0.19505	0.0106894	0.157426	0.183374	0.00562621	0.989947	0.996451
CMBL_MOUSE	Q8R1G2	Cmbl	KREDcSPADKPYIEEAR	4	2.02172e+08	516.751	8	0.96049	0.992713	0.27167	0.23106	0.31228	0.0171738	0.254158	0.289182	0.00740581	0.988725	0.997646
FINC_MOUSE	P11276	Fn1	ITYGETGGNSPVQEFTVPGSK	2	3.13826e+07	1084.53	7	0.988903	0.992705	2.17941	1.79895	2.55987	0.155486	1.8751	2.48372	0.124365	0.994741	0.996356
ACTBL_MOUSE	Q8BFZ3	Actbl2	SYELPDGQVITIGNER	2	15560076000	895.95	5	0.984486	0.992702	0.23635	0.195125	0.277575	0.0148482	0.209099	0.263601	0.00981519	0.992491	0.997605
DHB5_MOUSE	P70694	Akr1c6 Hsd17b5	YKPVcNQVEcHPYLNQGK	3	2078257141	745.354	9	0.946932	0.992701	0.24261	0.18911	0.29611	0.0232004	0.222921	0.262299	0.00853823	0.984308	0.996907
ARY2_MOUSE	P50295	Nat2 Aac2	SLTEEEIEDVLR	2	5.61351e+07	716.862	7	0.866989	0.992699	0.74713	0.333484	1.16078	0.169048	0.661622	0.832638	0.0349453	0.931944	0.996564
GSTA3_MOUSE	P30115	Gsta3 Gstyc	AGkPVLHYFDGR	3	22010973111	467.914	9	0.976287	0.992698	0.25109	0.2136	0.28858	0.0162576	0.230808	0.271372	0.00879522	0.995272	0.996883
NUCL_MOUSE	P09405	Ncl Nuc	NDLAVVDVR	2	173519890	500.775	8	0.952238	0.992696	0.75671	0.595043	0.918377	0.0683692	0.696453	0.816967	0.0254828	0.981655	0.997399
ECHM_MOUSE	Q8BH95	Echs1	LVEEAIQcAEK	2	1546153147	645.324	9	0.982045	0.992695	0.19019	0.16495	0.21543	0.0109454	0.174233	0.206147	0.0069198	0.993564	0.99673
HIBCH_MOUSE	Q8QZS1	Hibch	SPSAEDVAGVLESYHAK	2	6.89923e+07	880.428	9	0.916684	0.992691	0.06484	0.0472348	0.0824452	0.00763452	0.0601125	0.0695675	0.0020501	0.961408	0.996904
GAL3A_MOUSE	Q9D172	Gatd3 D10Jhu81e Gatd3a	GGAEVQIFAPDVPQMHVIDHTK	3	1.49113e+08	797.071	9	0.982285	0.992684	0.15896	0.139948	0.177972	0.00824466	0.146368	0.171552	0.00546065	0.994284	0.997351
ATPMK_MOUSE	Q78IK2	Atp5mk Atp5md Dapit Usmg5	AGAESDGQFQFTGIK	2	5.95365e+08	778.373	9	0.952349	0.992682	0.22261	0.181222	0.263998	0.0179479	0.205769	0.239451	0.00730332	0.984079	0.996397
THIC_MOUSE	Q8CAY6	Acat2	ILVTLLHTLER	3	9.39806e+08	436.606	9	0.950167	0.992681	0.24886	0.205379	0.292341	0.0188557	0.232509	0.265211	0.00709054	0.982423	0.996834
IDHC_MOUSE	O88844	Idh1	IQGGSVVEMQGDEMTR	2	5.70008e+08	868.901	9	0.959265	0.99268	0.21471	0.177641	0.251779	0.0160749	0.198644	0.230776	0.00696689	0.986465	0.996657
ACADL_MOUSE	P51174	Acadl	LPANALLGEENK	2	1427752306	634.846	9	0.97553	0.992676	0.22417	0.193104	0.255236	0.0134717	0.206385	0.241955	0.00771232	0.990112	0.996461
DHPR_MOUSE	Q8BVI4	Qdpr Dhpr	EGGLLTLAGAK	2	1899410518	515.301	9	0.965105	0.992675	0.29939	0.244035	0.354745	0.0240049	0.275325	0.323455	0.0104358	0.986423	0.997545
CBR1_MOUSE	P48758	Cbr1 Cbr	SETITEEELVGLMNK	2	2.98195e+08	846.922	9	0.985395	0.992672	0.37582	0.330624	0.421016	0.0195991	0.343592	0.408048	0.0139756	0.992709	0.996889
G6PE_MOUSE	Q8CFX1	H6pd	EQDAYSTLLSHIFHcR	4	7.23115e+07	494.988	6	0.959742	0.992672	0.59756	0.368393	0.826727	0.0891497	0.506827	0.688293	0.0352966	0.995846	0.998739
K1C18_MOUSE	P05784	Krt18 Kerd Krt1-18	DAETTLTELR	2	1271693282	574.793	9	0.96697	0.992667	0.1236	0.104001	0.143199	0.00849925	0.113842	0.133358	0.00423175	0.984406	0.997271
GSTM2_MOUSE	P15626	Gstm2	PMTLGYWDIR	2	4.86303e+08	626.313	9	0.928425	0.992661	0.17704	0.140577	0.213503	0.0158121	0.165087	0.188993	0.00518342	0.985985	0.997494
H4_MOUSE	P62806	H4c1 Hist1h4a; H4c2 H4-53 Hist1h4b; H4c3 H4-12 Hist1h4c; H4c4 Hist1h4d; H4c6 Hist1h4f; H4c8 Hist1h4h; H4c9 Hist1h4i; H4c11 Hist1h4j; H4c12 Hist1h4k; Hist1h4m; H4c14 Hist2h4 Hist2h4a; H4f16 Hist4h4	ISGLIYEETR	2	14996216611	590.814	9	0.494885	0.992657	0.02279	0.0138457	0.0317343	0.00387872	0.0215252	0.0240548	0.000548463	0.939001	0.996885
NDUB4_MOUSE	Q9CQC7	Ndufb4	SANIYPNFRPTPK	2	1.02031e+08	752.899	7	0.958196	0.992656	0.06743	0.051486	0.083374	0.00651597	0.0613843	0.0734757	0.00247074	0.997001	0.997381
AL7A1_MOUSE	Q9DBF1	Aldh7a1 Ald7a1	EDNEGVYNGSWGGR	2	2.79869e+08	770.327	9	0.977154	0.992655	0.23503	0.200184	0.269876	0.0151112	0.216126	0.253934	0.00819764	0.989336	0.997782
SAHH_MOUSE	P50247	Ahcy	DGPLNMILDDGGDLTNLIHTK	2	4.83206e+08	1126.56	9	0.97482	0.992653	0.33072	0.282166	0.379274	0.0210554	0.303668	0.357772	0.0117313	0.988351	0.996405
MUTA_MOUSE	P16332	Mmut Mut	IIADIFQYTAQHMPK	3	2.24471e+08	592.643	8	0.986709	0.99265	0.39529	0.343719	0.446861	0.0218095	0.358609	0.431971	0.0155126	0.995059	0.996382
PSMD7_MOUSE	P26516	Psmd7 Mov-34 Mov34	VVVHPLVLLSVVDHFNR	3	6.14027e+07	648.379	9	0.952847	0.992649	0.24877	0.201963	0.295577	0.020298	0.230191	0.267349	0.00805668	0.978116	0.99795
SAHH_MOUSE	P50247	Ahcy	KALDIAENEMPGLMR	2	1271358633	844.429	9	0.939925	0.99264	0.24776	0.196421	0.299099	0.0222632	0.229338	0.266182	0.00798865	0.974176	0.997288
ECHA_MOUSE	Q8BMS1	Hadha	TVLGVPEVLLGILPGAGGTQR	2	5.66356e+08	1024.1	9	0.955583	0.992614	0.2232	0.184319	0.262081	0.0168607	0.206529	0.239871	0.00722946	0.986092	0.997728
ACON_MOUSE	Q99KI0	Aco2	FKLEAPDADELPR	2	1.27428e+08	750.888	9	0.974424	0.992612	0.20566	0.177796	0.233524	0.0120831	0.190303	0.221017	0.00665952	0.989968	0.998232
NDUS5_MOUSE	Q99LY9	Ndufs5	EWIEcAHGIGGTR	2	6.30517e+07	743.349	9	0.872843	0.992609	0.19017	0.127941	0.252399	0.0269857	0.175269	0.205071	0.00646162	0.937533	0.996658
KTAP2_MOUSE	Q5RL79	Krtcap2	ISSTLYQATAPVLTPAK	2	1.37989e+08	880.993	9	0.956062	0.992607	0.14696	0.115719	0.178201	0.0135475	0.135575	0.158345	0.0049373	0.984938	0.998077
ECHA_MOUSE	Q8BMS1	Hadha	mVGVPAAFDMMLTGR	2	1.27698e+08	806.388	9	0.868158	0.992606	0.20797	0.140457	0.275483	0.0292771	0.190994	0.224946	0.00736158	0.943695	0.996546
MCCA_MOUSE	Q99MR8	Mccc1 Mcca	IIEEAPAPGINPEVR	2	2.52693e+08	802.936	9	0.979208	0.992605	0.13491	0.117486	0.152334	0.00755589	0.124498	0.145322	0.00451499	0.990351	0.996888
FAAA_MOUSE	P35505	Fah	IGVAIGDQILDLSVIK	2	1062323256	827.493	9	0.96419	0.992605	0.29697	0.246567	0.347373	0.0218574	0.271837	0.322103	0.0108991	0.987054	0.996713
HOGA1_MOUSE	Q9DCU9	Hoga1 Dhdpsl	LIEPNTAVTR	2	1209790811	557.317	9	0.951228	0.992604	0.12701	0.103542	0.150478	0.0101768	0.117965	0.136055	0.00392238	0.985055	0.998105
FAF2_MOUSE	Q3TDN2	Faf2 Kiaa0887 Ubxd8	NALcAPEVISLINSR	2	3.72708e+07	828.94	7	0.795417	0.992602	0.34766	0.218328	0.476992	0.052855	0.321017	0.374303	0.0108883	0.912058	0.997334
VIGLN_MOUSE	Q8VDJ3	Hdlbp	VATLNSEEENDPPTYK	2	3.90184e+07	903.923	8	0.894255	0.992601	0.76192	0.455167	1.06867	0.129726	0.671851	0.851989	0.0380901	0.961433	0.996715
OPLA_MOUSE	Q8K010	Oplah	LLPASFPcIFGPGEDQPLSPEASR	2	2.70786e+07	1293.14	9	0.922097	0.992599	0.33624	0.239505	0.432975	0.0419493	0.307759	0.364721	0.012351	0.968539	0.997056
MAOX_MOUSE	P06801	Me1 Mod-1 Mod1	GPEYDAFLDEFMEAASSK	2	1.60567e+08	1003.94	9	0.960596	0.992598	0.25997	0.211345	0.308595	0.0210863	0.239125	0.280815	0.00903926	0.980649	0.996345
ACDSB_MOUSE	Q9DBL1	Acadsb	FAQEHVAPLVSSMDENSK	3	9.43393e+07	663.651	7	0.95967	0.992598	0.35746	0.282423	0.432497	0.0306662	0.32903	0.38589	0.0116189	0.989802	0.997982
ST1A1_MOUSE	P52840	Sult1a1 St1a1 Stp Stp1	IPFLEFScPGVPPGLETLK	2	3.14385e+08	1051.06	9	0.969898	0.992597	0.47123	0.384896	0.557564	0.0374389	0.427292	0.515168	0.0190536	0.985725	0.996367
AL1L1_MOUSE	Q8R0Y6	Aldh1l1 Fthfd	LRGEDGESEcVINYVEK	2	162366163	998.968	9	0.983409	0.992594	0.2778	0.243881	0.311719	0.014709	0.254342	0.301258	0.0101727	0.992633	0.996369
LRC59_MOUSE	Q922Q8	Lrrc59	LVTLPVSFAQLK	2	503508620	658.403	9	0.982288	0.992587	0.15551	0.137772	0.173248	0.0076922	0.143728	0.167292	0.00510912	0.993599	0.997861
QOR_MOUSE	P47199	Cryz	GWVKPVIGSEYPLEK	2	1.62087e+08	851.464	9	0.941248	0.992587	0.25736	0.18767	0.32705	0.0302212	0.235755	0.278965	0.00936881	0.979646	0.996464
GANAB_MOUSE	Q8BHN3	Ganab G2an Kiaa0088	DAVHYGGWEHR	3	120468892	442.871	8	0.985661	0.992579	0.57952	0.465411	0.693629	0.0482567	0.499219	0.659821	0.0339594	0.993482	0.998352
CALR_MOUSE	P14211	Calr	IDNSQVESGSLEDDWDFLPPK	2	2.48312e+08	1196.05	9	0.975135	0.992574	0.38095	0.313728	0.448172	0.0291508	0.345231	0.416669	0.0154895	0.994253	0.998016
[truncated: 12,608 more rows]

## Sheet: QExactive-liver-Protein
Proteins	Uniprot Entry	Gene Names	RateConstant	CI lower bound	CI upper bound	n_peptides
[truncated: 2,691 more rows]

[truncated: 7 more sheets: QExactive-heart-Protein, lv-kidney-Protein, lv-muscle-Protein, lv-liver-Peptide, lv-heart-Peptide, lv-kidney-Peptide, lv-muscle-Peptide]
