# Supplementary material for: Quantifying label enrichment from two mass isotopomers increases proteome coverage for in vivo protein turnover using heavy water metabolic labeling
Source: Commun Chem. 2023 Apr 17;6:72. doi: 10.1038/s42004-023-00873-x (PMC10110577; doi:10.1038/s42004-023-00873-x)
Supplement: Supplementary file 8 — Supplementary Data 6 [file 42004_2023_873_MOESM8_ESM.xlsx]

## Sheet: Supplementary Data 6
Protein Complex 1	Protein Complex 2	Wilcoxon statistic	pvalue	FDR
mitochondrial ribosome	large ribosomal subunit	693.5	0.0193097	0.033582
mitochondrial ribosome	small ribosomal subunit	488.5	0.391734	0.45348
mitochondrial ribosome	actin filament	104	0.000242473	0.000765705
mitochondrial ribosome	COPI-coated vesicle	17	0.000134011	0.00047298
mitochondrial ribosome	mitochondrial proton-transporting ATP synthase complex	140	0.447831	0.506978
mitochondrial ribosome	proteasome regulatory particle	35	2.39e-05	0.000143686
mitochondrial ribosome	Respiratory chain complex I, mitochondrial	266	0.109861	0.153295
mitochondrial ribosome	Succinate dehydrogenase complex II, mitochondrial	16	0.230378	0.289821
mitochondrial ribosome	Cytochrome bc1-complex, mitochondrial	70	0.635772	0.687321
mitochondrial ribosome	Cytochrome c oxidase, mitochondrial	68	0.566139	0.623272
mitochondrial ribosome	CCT complex (chaperonin containing TCP1 complex)	14	0.000297931	0.000871992
mitochondrial ribosome	Parvulin-associated pre-rRNP complex	391	0.184831	0.243734
mitochondrial ribosome	20S proteasome	42	0.00064538	0.00172101
mitochondrial ribosome	(ER)-localized multiprotein complex, Ig heavy chains associated	14	0.000372122	0.00103848
mitochondrial ribosome	COP9 signalosome complex	17	0.00209227	0.00473722
large ribosomal subunit	small ribosomal subunit	803	0.0261672	0.0436121
large ribosomal subunit	actin filament	129	2.09e-09	1.89e-07
large ribosomal subunit	COPI-coated vesicle	15	1.04e-06	1.79e-05
large ribosomal subunit	mitochondrial proton-transporting ATP synthase complex	201	0.0673823	0.103665
large ribosomal subunit	proteasome regulatory particle	25	3.14e-09	1.89e-07
large ribosomal subunit	Respiratory chain complex I, mitochondrial	386	4.64e-06	3.98e-05
large ribosomal subunit	Succinate dehydrogenase complex II, mitochondrial	22	0.0369295	0.0607061
large ribosomal subunit	Cytochrome bc1-complex, mitochondrial	84	0.0063654	0.0125221
large ribosomal subunit	Cytochrome c oxidase, mitochondrial	111	0.0388873	0.0630605
large ribosomal subunit	CCT complex (chaperonin containing TCP1 complex)	10	1.23e-07	3.68e-06
large ribosomal subunit	Parvulin-associated pre-rRNP complex	744	0.503488	0.56466
large ribosomal subunit	20S proteasome	35	2.89e-07	6.94e-06
large ribosomal subunit	(ER)-localized multiprotein complex, Ig heavy chains associated	10	5.79e-06	4.34e-05
large ribosomal subunit	COP9 signalosome complex	12	1.64e-06	2.09e-05
small ribosomal subunit	actin filament	173	4.62e-07	9.24e-06
small ribosomal subunit	COPI-coated vesicle	21	3.88e-06	3.77e-05
small ribosomal subunit	mitochondrial proton-transporting ATP synthase complex	257	0.99187	1
small ribosomal subunit	proteasome regulatory particle	37	3.26e-08	1.3e-06
small ribosomal subunit	Respiratory chain complex I, mitochondrial	443	0.0011405	0.00291193
small ribosomal subunit	Succinate dehydrogenase complex II, mitochondrial	28	0.113966	0.157194
small ribosomal subunit	Cytochrome bc1-complex, mitochondrial	102	0.0713837	0.105754
small ribosomal subunit	Cytochrome c oxidase, mitochondrial	122	0.20399	0.265808
small ribosomal subunit	CCT complex (chaperonin containing TCP1 complex)	15	1.91e-06	2.09e-05
small ribosomal subunit	Parvulin-associated pre-rRNP complex	786.5	0.293799	0.349069
small ribosomal subunit	20S proteasome	52	4.09e-06	3.77e-05
small ribosomal subunit	(ER)-localized multiprotein complex, Ig heavy chains associated	16	1.86e-05	0.000117377
small ribosomal subunit	COP9 signalosome complex	22	5.6e-05	0.000280224
actin filament	COPI-coated vesicle	96	0.072727	0.10643
actin filament	mitochondrial proton-transporting ATP synthase complex	306	4.95e-05	0.000269759
actin filament	proteasome regulatory particle	176	0.0892602	0.126014
actin filament	Respiratory chain complex I, mitochondrial	739	0.00150582	0.00347498
actin filament	Succinate dehydrogenase complex II, mitochondrial	69	0.0774194	0.110599
actin filament	Cytochrome bc1-complex, mitochondrial	186	0.00359804	0.00757483
actin filament	Cytochrome c oxidase, mitochondrial	182	0.00630244	0.0125221
actin filament	CCT complex (chaperonin containing TCP1 complex)	85	0.319961	0.376425
actin filament	Parvulin-associated pre-rRNP complex	714	8.35e-05	0.000323372
actin filament	20S proteasome	198	0.968075	0.987476
actin filament	(ER)-localized multiprotein complex, Ig heavy chains associated	88	0.184348	0.243734
actin filament	COP9 signalosome complex	94	0.887819	0.934546
COPI-coated vesicle	mitochondrial proton-transporting ATP synthase complex	131	7.2e-05	0.000323372
COPI-coated vesicle	proteasome regulatory particle	117	0.431536	0.493184
COPI-coated vesicle	Respiratory chain complex I, mitochondrial	359	5.51e-05	0.000280224
COPI-coated vesicle	Succinate dehydrogenase complex II, mitochondrial	33	0.00549451	0.0112686
COPI-coated vesicle	Cytochrome bc1-complex, mitochondrial	86	0.000105845	0.000384892
COPI-coated vesicle	Cytochrome c oxidase, mitochondrial	86	0.000105845	0.000384892
COPI-coated vesicle	CCT complex (chaperonin containing TCP1 complex)	60	0.206001	0.265808
COPI-coated vesicle	Parvulin-associated pre-rRNP complex	297	0.000796147	0.0020769
COPI-coated vesicle	20S proteasome	123	0.0127423	0.0229912
COPI-coated vesicle	(ER)-localized multiprotein complex, Ig heavy chains associated	65	0.254451	0.314784
COPI-coated vesicle	COP9 signalosome complex	60	0.0555556	0.0865801
mitochondrial proton-transporting ATP synthase complex	proteasome regulatory particle	0	5.34e-06	4.27e-05
mitochondrial proton-transporting ATP synthase complex	Respiratory chain complex I, mitochondrial	99	0.00554041	0.0112686
mitochondrial proton-transporting ATP synthase complex	Succinate dehydrogenase complex II, mitochondrial	5	0.0703297	0.105754
mitochondrial proton-transporting ATP synthase complex	Cytochrome bc1-complex, mitochondrial	19	0.0252441	0.0426661
mitochondrial proton-transporting ATP synthase complex	Cytochrome c oxidase, mitochondrial	28	0.134937	0.184005
mitochondrial proton-transporting ATP synthase complex	CCT complex (chaperonin containing TCP1 complex)	0	1.59e-05	0.000105845
mitochondrial proton-transporting ATP synthase complex	Parvulin-associated pre-rRNP complex	233	0.285851	0.343021
mitochondrial proton-transporting ATP synthase complex	20S proteasome	3	3.47e-05	0.000198051
mitochondrial proton-transporting ATP synthase complex	(ER)-localized multiprotein complex, Ig heavy chains associated	0	0.000143487	0.000491954
mitochondrial proton-transporting ATP synthase complex	COP9 signalosome complex	1	7.94e-05	0.000323372
proteasome regulatory particle	Respiratory chain complex I, mitochondrial	584	1.92e-06	2.09e-05
proteasome regulatory particle	Succinate dehydrogenase complex II, mitochondrial	54	0.00150376	0.00347498
proteasome regulatory particle	Cytochrome bc1-complex, mitochondrial	140	1.54e-05	0.000105845
proteasome regulatory particle	Cytochrome c oxidase, mitochondrial	144	1.28e-06	1.92e-05
proteasome regulatory particle	CCT complex (chaperonin containing TCP1 complex)	77	0.806683	0.864303
proteasome regulatory particle	Parvulin-associated pre-rRNP complex	484	7.77e-05	0.000323372
proteasome regulatory particle	20S proteasome	179	0.0461182	0.0737891
proteasome regulatory particle	(ER)-localized multiprotein complex, Ig heavy chains associated	79	0.938503	0.979307
proteasome regulatory particle	COP9 signalosome complex	88	0.140865	0.189931
Respiratory chain complex I, mitochondrial	Succinate dehydrogenase complex II, mitochondrial	54	1	1
Respiratory chain complex I, mitochondrial	Cytochrome bc1-complex, mitochondrial	166	0.520199	0.577999
Respiratory chain complex I, mitochondrial	Cytochrome c oxidase, mitochondrial	173	0.393016	0.45348
Respiratory chain complex I, mitochondrial	CCT complex (chaperonin containing TCP1 complex)	26	8.27e-05	0.000323372
Respiratory chain complex I, mitochondrial	Parvulin-associated pre-rRNP complex	795	0.0072601	0.0140518
Respiratory chain complex I, mitochondrial	20S proteasome	88	0.000411323	0.00112179
Respiratory chain complex I, mitochondrial	(ER)-localized multiprotein complex, Ig heavy chains associated	28	0.000151809	0.000504001
Respiratory chain complex I, mitochondrial	COP9 signalosome complex	37	0.00213443	0.00474317
Succinate dehydrogenase complex II, mitochondrial	Cytochrome bc1-complex, mitochondrial	18	0.278788	0.337925
Succinate dehydrogenase complex II, mitochondrial	Cytochrome c oxidase, mitochondrial	15	0.630303	0.687321
Succinate dehydrogenase complex II, mitochondrial	CCT complex (chaperonin containing TCP1 complex)	0	0.0121212	0.0223776
Succinate dehydrogenase complex II, mitochondrial	Parvulin-associated pre-rRNP complex	70	0.21696	0.27697
Succinate dehydrogenase complex II, mitochondrial	20S proteasome	3	0.0205882	0.0352941
Succinate dehydrogenase complex II, mitochondrial	(ER)-localized multiprotein complex, Ig heavy chains associated	0	0.00909091	0.0170455
Succinate dehydrogenase complex II, mitochondrial	COP9 signalosome complex	0	0.0166667	0.0294118
Cytochrome bc1-complex, mitochondrial	Cytochrome c oxidase, mitochondrial	31	0.95913	0.987476
Cytochrome bc1-complex, mitochondrial	CCT complex (chaperonin containing TCP1 complex)	1	0.0003108	0.000888001
Cytochrome bc1-complex, mitochondrial	Parvulin-associated pre-rRNP complex	181	0.0755658	0.109252
Cytochrome bc1-complex, mitochondrial	20S proteasome	7	0.000281452	0.000844357
Cytochrome bc1-complex, mitochondrial	(ER)-localized multiprotein complex, Ig heavy chains associated	0	8.23e-05	0.000323372
Cytochrome bc1-complex, mitochondrial	COP9 signalosome complex	2	0.0012432	0.00298368
Cytochrome c oxidase, mitochondrial	CCT complex (chaperonin containing TCP1 complex)	0	0.0001554	0.000504001
Cytochrome c oxidase, mitochondrial	Parvulin-associated pre-rRNP complex	162	0.262983	0.32202
Cytochrome c oxidase, mitochondrial	20S proteasome	7	0.000281452	0.000844357
Cytochrome c oxidase, mitochondrial	(ER)-localized multiprotein complex, Ig heavy chains associated	0	8.23e-05	0.000323372
Cytochrome c oxidase, mitochondrial	COP9 signalosome complex	2	0.0012432	0.00298368
CCT complex (chaperonin containing TCP1 complex)	Parvulin-associated pre-rRNP complex	213	0.00286391	0.00613695
CCT complex (chaperonin containing TCP1 complex)	20S proteasome	85	0.0501611	0.0792017
CCT complex (chaperonin containing TCP1 complex)	(ER)-localized multiprotein complex, Ig heavy chains associated	33	0.814809	0.865284
CCT complex (chaperonin containing TCP1 complex)	COP9 signalosome complex	39	0.231857	0.289821
Parvulin-associated pre-rRNP complex	20S proteasome	88	0.00121745	0.00298368
Parvulin-associated pre-rRNP complex	(ER)-localized multiprotein complex, Ig heavy chains associated	48	0.00263001	0.00573821
Parvulin-associated pre-rRNP complex	COP9 signalosome complex	41	0.00762775	0.0145291
20S proteasome	(ER)-localized multiprotein complex, Ig heavy chains associated	23	0.0128368	0.0229912
20S proteasome	COP9 signalosome complex	48	0.971018	0.987476
(ER)-localized multiprotein complex, Ig heavy chains associated	COP9 signalosome complex	49	0.0711538	0.105754
